# Supplementary material for: Biological pathway analysis by ArrayUnlock and Ingenuity Pathway Analysis
Source: BMC Proc. 2009 Jul 16;3(Suppl 4):S6. doi: 10.1186/1753-6561-3-S4-S6 (PMC2712749; doi:10.1186/1753-6561-3-S4-S6)
Supplement: Additional file 1 — Working files. Gene annotation, fold-change, and the identifier of the original data are shown. [file 1753-6561-3-S4-S6-S1.xls]

## Sheet: MM8_MA8
Gene Annotation	logFC	Name.descr
	-2.6328	RIGG19139
	3.09697	RIGG16187
LPIN2	-2.33494	RIGG18173
	1.75317	RIGG12320
PKN2	-2.17948	RIGG05015
L3MBTL	-1.93481	RIGG13986
	1.36989	RIGG10506
LPP	-2.66682	RIGG13848
C14orf135	-1.06436	RIGG16552
	-1.92794	RIGG03550
	-2.34	RIGG10584
C16orf35	-3.7003	RIGG19751
TPI1	1.20112	RIGG18007
RP11-119B16.1	-1.61324	RIGG17406
	-2.13652	Alien3_A
	-1.22436	RIGG20024
PARP6	-1.97444	RIGG17740
XP_426996.2	-1.33534	RIGG13063
	1.35163	RIGG06592
LPGAT1	-1.46778	RIGG15344
AMD1	-2.07935	RIGG06807
ARHGAP5	-1.27872	RIGG15427
TGM6	-1.87492	RIGG02851
SPTBN5	-1.35464	RIGG08662
PFN2	1.59638	RIGG15686
XP_001236305.1	-2.5691	RIGG03548
	-3.01843	opHsV04NC000001
	1.28516	RIGG05517
UBE2E3	1.31738	RIGG05677
AFDC1	-0.99224	RIGG19250
	-1.50356	RIGG15908
RBM26	-1.7114	RIGG03377
	-2.7445	RIGG10542
BAZ1B	-1.4618	RIGG01243
AXUD1	-1.70327	RIGG20451
DST	-1.52034	RIGG09547
RQCD1	-1.58518	RIGG16264
	-1.66969	RIGG10702
XP_001231219.1	-1.18604	RIGG14410
	-1.82988	RIGG03600
FUCA2	-1.41898	RIGG02811
LRRC1	-2.57641	RIGG01193
	-1.06028	RIGG01860
	1.36879	RIGG10757
ATP13A3	-1.40324	RIGG08444
DMXL2	1.47887	RIGG12449
TRPV4	-1.03234	RIGG12647
SLC45A4	1.1543	RIGG02011
AC092436.5	-2.2912	RIGG01456
NEDD9	-3.02847	RIGG01755
Ing5	1.273	RIGG04972
TINP1	1.21234	RIGG01792
	1.34894	RIGG05905
	-2.48776	RIGG04459
SAR1B	1.0994	RIGG00178
	-1.27122	RIGG00690
LSM7	1.41868	RIGG04601
	-1.77424	Alien3_A
	-1.22286	RIGG12024
	-2.85373	RIGG16299
SLC30A6	-1.16166	RIGG02317
TCTE3	1.12214	RIGG01240
NP_990398.1	1.15816	RIGG10166
OC90	-2.4846	RIGG02804
	1.33626	RIGG13779
KLHL17	-1.2238	RIGG07835
PELI1	-1.35708	RIGG07082
Mef2b	1.15224	RIGG00930
STOML2	-1.52368	RIGG10849
XP_424221.2	-1.07588	RIGG18017
	-1.82608	RIGG17143
	-1.37322	RIGG00001
XP_425085.1	-1.73586	RIGG13852
ATF4	-2.4552	RIGG16679
Ndufv2	1.13574	RIGG17890
MRPS17	0.99672	RIGG11063
C11orf9	-1.19682	RIGG11769
	-1.07948	RIGG03941
GNPDA1	1.39142	RIGG13838
ST3GAL4	-1.51636	RIGG10331
	-1.82815	RIGG05152
	-1.03484	RIGG17453
	-1.81308	Alien3_A
FRMD4B	-2.49483	RIGG17862
NSD1	-1.24654	RIGG03641

## Sheet: MM8_MA24
Gene annotation	logFC	Column 1
	-1.62464	10236
NP_996842.1	-1.99438	6041
ST3GAL4	-2.36668	9584
	-2.01346	7497
XP_001232821.1	-1.65842	11700
LPIN2	-2.61272	10660
	-4.01339	11868
	-2.03338	9739
	-2.73643	13247
LPP	-2.86524	4635
AC084125.9	-1.27992	7454
	-1.66302	4780
	-1.87662	20583
ANKRA2	-1.50216	9963
	-1.53422	11791
OC90	-3.30422	6685
	-1.58304	479
PPP1R12A	-1.16556	10150
RQCD1	-1.95554	10617
	-1.87304	10025
DCP2	-2.10076	12263
TRIM8	-1.79743	11490
XP_001234685.1	-1.5772	10193
ANKRD11	-1.29434	3897
TRPV4	-1.27002	13739
	-1.88058	2857
	2.56381	4228
	-1.56444	10695
	-2.42883	12328
	-1.42212	9411
	-1.65525	6025
	-2.93549	10959
GNPDA1	-2.11868	8285
PEX1	-1.4207	6656
SLC30A6	-1.42556	7586
AP000775.4	-1.20286	13079
XP_001234917.1	-1.25442	10151
XP_426996.2	-1.44696	9188
SPTBN5	-1.6036	7718
	-2.2465	21134
	-1.47816	3476
	-2.08982	2715
KLHL17	-1.484	11809
PELI1	-1.65046	11793
	-3.39473	9708
FMR1	-1.22462	11958
NDUFA1	1.82876	4651
AMD1	-2.20312	11331
NP_001020007.1	-1.57698	10700
AC092436.5	-2.65058	18060
CDC42SE2	-1.35614	1280
XP_001232909.1	-3.78625	1223
GOLGB1	-1.37002	13797
	-1.72094	4243
	-1.13444	4080
WBSCR17	1.82616	2818
	-2.56106	11058
ANKFY1	-1.53644	13881
	-1.96274	21140
	-3.1184	6393
DAB1	-1.61788	6051
ABHD6	-1.63952	19121
SH2B2.	-1.2104	12725
ANKRD10	-1.6818	3920
	1.56934	1957
AXUD1	-1.84241	3409
	-2.59682	4168
NAV1	-1.63158	4048
TNIP1	-2.04018	8541
RGS18	1.30204	20097
NP_001026768.1	-1.3736	4721
NP_001006377.1	-1.56326	10251
XP_001232959.1	1.31758	7535
VRK2	-1.26718	10123
XP_414038.2	-1.42614	7766
FMN2	-1.2509	10414
HECTD2	-1.2375	13755
	-1.20486	9377
RP11-119B16.1	-1.57494	17032
SGK2	-1.7725	5050
MT-ATP6	-1.85066	9062
	-1.39358	14039
	-1.10912	10515
	-1.46342	13536
SRD5A2L	1.9607	370
WDR77	-1.47181	3653
RWDD4A	1.46074	7872
	-1.9991	15702
EFR3B	-1.30614	13220
	-2.13302	10112
	-1.19318	10431
	-1.51832	9415
	-1.51068	4244
UTS2R	-2.44973	5936
	-1.76518	3086
C16orf35	-3.34402	2134
OSTF1	-1.3443	10237
	-1.70154	9630
	-1.20014	13574
	-1.04206	13494
C9orf80	1.19438	17128
NP_990097.1	-1.38608	7852
	-1.52788	4176
	-2.02424	7975
PAX5	-3.11264	3207
PARD6B	-2.21123	1178
	-1.99408	9800
	-1.1	7922
	-1.25992	6219
PPIG	-1.82801	11704
TM6SF1	-1.26394	7835
DTX4	-1.44812	10613
	-2.85981	7005
BAZ1B	-1.47466	13038
	-1.69655	14155
	-1.27752	6307
	-2.23588	6495
PSMA2	1.28621	1871
XP_424253.2	1.24022	5733
	-2.81972	10030
NP_990808.1	-1.23172	15049
XP_417573.2	-1.14486	13717
WBP4	-1.23324	15758
XP_417589.1	-1.29452	8219
	-1.63184	6319
RP5-1187M17.10	-1.24744	6261
NEDD9	-3.13915	16247
	-1.148	10697
	-1.1205	5325
	-1.0907	9867
IGBP1	-1.55582	6885
	-1.32372	4811
COL1A2	-2.43614	16989
SLC12A4	-1.26452	11221
	-1.37808	4123
C1orf160	-1.49808	14141
	-1.50455	3617
NP_990398.1	1.21804	7750
	3.1266	20730
LANCL1	-1.73727	9603
XP_001234388.1	1.25242	9225
XP_001232872.1	-1.87968	19101
NP_001006442.1	1.43396	20640
C20orf116	-0.8647	8854
	-1.68238	2996
XP_416928.2	-1.53332	18581
	1.51838	11752
SERAC1	-1.1385	11525
STAM2	-0.96818	15656
	1.43642	18242
SMC3	-1.80648	7385
	-2.47878	13744
MED13	-2.37734	1989
RPL22	1.26852	7293
	1.54861	139
AXUD1	-1.68259	12278
ZNF659	-1.20826	7267
XP_416335.2	-2.10422	3345
SLC9A5	-1.28972	10003
ABL2	-1.4888	4145
	-1.12328	8846
AVPR1A	-0.95982	5585
SNED1	-1.83048	2635
	-1.66978	7803
LGI1	-1.14308	13490
LDB1	-1.46802	14223
DOCK11	-0.93072	4976
	-1.29391	192
FMOD	-1.1086	706
	-1.11474	4256
PTPMT1	1.24354	13078
FUCA2	-1.38748	9424
XP_424221.2	-1.10854	14763
NID2	-1.35236	12298
2008-09-11	1.06546	20661
AL391244.11	-1.09696	7762
TAF12	-0.98278	11768
XP_418654.1	-2.08388	12422
CBX3	1.06217	17464
	-1.17202	491
ARPC3	-1.09108	1969
	-1.2831	9541
	-1.00826	6075
PRDM2	-2.12574	7790
	-1.50565	18289
	-1.76606	7514
RNF11	1.2069	14811
METAP1	1.39716	21123
	-1.55596	14080
	-1.60232	4680
	-1.02906	8033
PARP6	-1.76094	11566
	-1.80472	19647
BAI3	-0.97302	2578
	-1.69026	3148
	-1.14464	563
	-1.26352	10936
COL1A2	-2.09048	7238
	-1.06138	13385
TBC1D24	-1.8364	9126
KIAA0467	-1.49424	17762
MOCS2	1.18116	9040
MAP2K3	-1.2171	8713
	-1.38914	4797
	-1.79213	6059
	-1.25176	15344
	-1.00082	9470
XP_423349.2	-1.0518	5766
SPRY4	-1.19552	21659
PIK3R1	-0.92016	11576
	-1.23796	11657
	1.09812	7609
	-1.37715	897
	-1.88207	6869
	-1.3513	3311
	-1.39786	6605
	-1.0902	11351
XP_418642.2	-1.09006	13331
MAP2K5	1.13184	8291
	-1.39212	21388
CSRP2BP	-1.1648	13355
UBE2O	-1.11314	8220
JMJD2A	-1.06466	6811
FRMD4B	-2.48138	10196
	-2.10076	13981
GBA2	-1.0853	12185
MAFB	-2.1099	16915
DUSP1	-2.50274	13266
C11orf9	-1.20042	9611
	-1.22272	19082
	-2.06998	4500
MCOLN1	-1.39064	6084
MRPL46	1.41072	16039
ADRB2	-1.0314	697
MEP1B	-2.02391	655
TNFAIP8L3	-0.93122	12366
	-1.2877	9850
ATF4	-2.44118	20668
	-1.15954	4094
	-1.1811	791
XP_423701.2	-1.8711	5170
	-1.16184	6269
PAXIP1	-0.9469	636
ACN9	-1.67311	19071
XP_420280.1	1.02372	11484
BARX2	-1.11735	10040
STAR	-0.9631	4584
	-1.69708	15318
STAC	-1.24626	11273
	-1.36414	1099
	-0.94196	8069
MTSS1	-1.33688	455
MID2	-1.16885	13183
	-1.4929	670
MND1	1.16044	19911
C10orf65	-2.10874	4165
	-1.62452	2461
NP_990821.1	-1.18176	699
	-1.23316	5835
	-1.38206	14997
FAM124B	-1.13758	13738
XP_001235901.1	-1.14764	4092
	-1.37422	7064
SOX9	-2.7051	9624
TIMM8A	1.22872	5977
PGGT1B	1.17824	18210
	-1.76142	16755
CACNA1C	-1.18895	10186
	-0.9131	8009
C14orf135	-0.85018	12452
PSMG3	-1.58872	1543
STOML2	-1.4704	10958
	-1.71451	8772
ALKBH8	-1.13196	10026
NP_989918.1	-1.53894	15349
XP_001234297.1	1.00326	5281
	-1.27342	7554
TP53I11	1.72315	16132
	-1.86896	7350
XP_430331.2	-1.79705	6190
GATA6	-1.63143	892
RABL3	1.28364	5642
SREBF2	-1.52175	5149
	-1.20292	12206
ASB3	-1.1513	11494
	-1.10636	3354
	1.35195	20634
ATG9A	-1.3909	21119
NP_990319.1	-1.11835	17194
RNF169	-0.84148	9779
NTAN1	-1.96155	4822
DUT	-1.1506	10540
CNGA4	-1.04348	7499
CCDC71	1.41677	2668
HSPB2	1.5044	22
	-1.10764	15498
IHPK2	-0.99964	460
	-2.23735	15191
LRRC1	-2.33401	18514
WNT6	-0.99988	5148
MT-ND1	-1.79208	1452
NFIB	-1.1397	8836
	-1.1235	6177
	-2.19034	215
	-1.23474	5865
AC026713.5	-2.53202	17369
MDN1	-1.44192	6589
HTR1A	-1.35846	18875
C2orf56	-0.9099	12746
DLL4	-0.91222	10130
CD9	1.46304	18908
CNTF	-1.15946	1167
XP_421847.2	-1.55762	13169
	-2.09302	17684
	1.44164	8316
	1.95836	20162
NP_001025975.1	1.66128	3832
	1.14932	18793
	-1.28248	4524
XP_425275.2	-1.11424	15467
DUSP12	-1.01986	10658
CERCAM	-1.0942	10541
XP_415295.2	-1.27176	21068
ANTXR1	-1.16162	7697
EFTUD2	-0.79552	5376
H2AFY2	-1.77106	720
	1.19392	125
	-1.13742	12174
TGM6	-1.4935	6228
	-1.34986	8579
SUV39H2	-1.08788	7174
ZYX	-1.26206	1445
FGF23	-1.26494	7038
	-1.2378	11859
PIGX	1.21216	21324
	1.2996	13053
EXOC1	-1.85915	19561
ZCCHC11	-1.52642	15360
SORBS2	1.04704	20380
KCNH4	-0.92262	11890
LAMP1	-1.00138	10228
RAI1	-0.81414	725
	-2.07836	979
	1.21316	2740
FNDC3A	-1.0423	11334
	-1.40556	12148
DGKG	-1.08124	11821
PDZK1IP1	-1.4284	11977
AP3B2	-1.02474	14544
GPR34	1.29422	20262
PKN2	-1.55372	14031
	-1.1183	10
	-1.86382	14589
NP_001001776.1	1.62734	20436
MVP	-0.92692	11151
	-1.80207	12108
SLC4A10	1.79651	14567
TMBIM1	-1.2296	14079
SFRS4	-0.92298	8065
GRM8	-0.96574	12344
KATNB1	-1.22062	15297
XP_001232930.1	-1.01254	4159
ADSL	0.93172	16108
	-1.03338	6325
NSDHL	-1.20082	8118
C9orf58	0.80598	6422
	-2.06322	8612
HDAC4	-1.37688	6881
	-2.21324	18123
CNR2	-0.91918	8707
	-2.75522	14473
MLH3	1.24731	548
NP_001001607.2	-1.32148	9787
DPH1	-1.02212	6410
RFX2	-1.11194	13636
FAT4	-1.42862	8641
AYTL2	-1.04104	11313
	-1.04578	10750
	-1.60464	17231
C20orf67	-1.60512	5892
	1.44864	7809
C3orf64	1.30928	12782
XP_001236151.1	-0.91598	7457
ATF4	-0.877835	2526
	-1.41878	19068
PFKFB3	-1.65843	10557
APOA5	-1.55519	21152
CPEB1	-1.08732	11676
	-1.09198	8719
SEMA6D	-1.08288	2663
TRPM5	-2.79182	1259
	-1.52968	16888
ZYX	-1.49049	7920
PCYOX1	-0.99872	3802
MAPK10	-1.02422	7265
	-1.64691	2862
SCML2	-1.35326	18973
NP_990784.1	1.28504	2117
HAPLN2	-0.95724	16290
	-1.2023	14417
LPGAT1	-1.17368	14704
	-0.8963	7655
MMP15	-1.13106	11603
XP_001233731.1	-1.38524	14780
ECE2	-1.8562	13390
	-1.1287	4676
	-1.107	1877
C10orf84	-1.50838	4662
C9orf98	-1.12606	20964
ZNF346	0.8805	16427
	-0.96498	8196
	-1.02214	11987
	-1.26426	4216
NPY2R	-0.89144	15614
ZZEF1	-1.31339	4112
MMP2	1.10254	5052
XP_415046.2	-1.03076	19260
XP_421857.2	-1.54126	1525
	-1.54859	17195
SFRS11	-1.13565	18833
TMEM183A	-1.24782	467
CDC20B	-0.87724	9735
SLC45A4	0.99374	5753
	1.12659	5734
NCKAP1	-1.25735	5038
	-1.0222	19168
NP_989917.1	-1.46408	3367
C12orf34	-1.05302	2863
	-0.91314	13947
XP_421787.2	-0.92774	643
GDI2	-1.95514	2223
DCTN6	-1.33891	11091
MAP9	1.07652	14852
	-0.80456	8074
	-0.94178	1375
	-1.47636	20869
CCRN4L	-1.86156	20499
	-1.98838	14800
	-0.97326	9930
	-0.95584	5287
	-1.00872	208
	-1.1589	12229
CD99	-1.69612	868
ZFYVE20	-1.10806	11339
PPAT	1.2077	19488
IRF4	-1.043	5905
	-1.49571	6706
DLD	0.96128	7377
	1.19928	12455
GLUL	-1.42944	10525
	1.14282	5722
KDELR3	-0.98488	5610
XP_428846.2	-1.28934	16536
	0.99692	10294
AC004152.1	-0.82598	16825
DUSP27	-1.76829	6995
	-0.91826	17264
	-1.074	10692
	-1.5253	10113
XP_001234890.1	-0.91398	11567
	-1.19984	13565
RCL1	1.51433	2106
	-1.05426	10986
	-2.32415	13743
	-0.9655	13530
XP_414526.2	-1.04326	1122
SFPQ	-1.1743	10056
COX15	1.70434	16388
UBE2E3	1.12338	4005
	-0.89904	13073
BRCA2	-1.44501	7493
	-1.21198	20902
RBM26	-1.38672	14453
BMP15	-1.17194	1325
NSF	1.05448	20534
	1.83344	16362
	1.36042	3956
	-1.48519	17080
C21orf45	2.66314	18085
	-1.08026	11749
	-1.65996	10114
RP4-697K14.7	-1.0994	15118
MYO7B	1.27021	18621
XP_001232721.1	-0.999825	734
XP_001236419.1	-1.05865	12107
	-1.13624	9325
	-1.38956	16313
XP_001231971.1	1.22368	8164
	-0.88978	14917
HPS1	-1.03236	9784
MDN1	-0.8696	1260
SIPA1L1	1.16106	21480
CREB3L3	-1.35432	5834
	1.39535	1959
C4orf34	1.134	2096
	-1.20106	17001
	-1.78768	17472
CDC123	1.02424	5178
C19orf56	1.1103	16511
	-1.24368	6244
ANKRD11	-1.19908	11883
ADAMTS7	-0.91518	762
	-1.84539	20672
RP1-139D8.6	-1.25958	8484
XP_001234701.1	1.0628	14988
	-1.6914	5941
KCNQ4	-1.05528	2844
	-0.82174	683
MSH6	1.32957	2488
TEK	-1.35215	11396
	-1.01816	3711
	-1.6461	20927
	-0.98232	8298
FGB	-1.32731	19755
	1.2629	17252
NSD1	-1.09268	16288
XP_424606.2	0.96854	15896
RHOA	1.16098	18617
	-1.84481	3297
ARRDC2	-1.32234	10805
RGP1	-1.59394	5370
	-0.97696	10177
	1.18866	21260
LRRTM4	-1.15078	20980
	-1.35848	18965
XP_428846.2	-1.50357	10430
TMCO6	-1.13184	8589
NFKB1	1.0053	20215
KIF3A	-1.0077	7824
P2RX2	-1.2869	1577
	-1.16762	18328
	-1.54138	19076
S100A11	-1.12174	5576
KLHDC8B	-1.11664	5086
NP_001026077.1	-1.92118	11444
	-2.1796	9612
SORCS3	-1.17424	10646
LRIG1	0.85414	16900
SLC16A10	-1.35962	5647
ST8SIA2	-1.00504	11477
SLC16A1	-1.04692	2400
	-1.88158	12320
NID1	-1.0856	6185
MTFMT	1.17345	1170
	-1.28097	4026
	-1.1349	12132
IRF5	-1.57746	7059
NP_001012857.1	-1.35153	19499
NOC4L	1.3472	16215
SOX2	-1.45234	18805
POR	-1.26186	11875
XP_427707.2	-0.9681	18842
COX4NB	1.21174	16484
	1.64002	2579
MDM2	1.51466	5542
NP_001026713.1	-1.09542	6870
	-2.23888	15350
	-1.68776	10652
	-1.69648	14542
FTS	1.26725	17823
	-1.36982	15770
ARFGAP3	-1.12359	4806
	-1.04424	14013
TAF12	0.95974	7175
COL15A1	-1.45422	8811
RPS6KA3	-1.02216	19350
	-1.4754	15659
	-1.30496	15499
	-0.88176	2708
C17orf32	-1.2363	14980
FBXW11	0.73296	7771
TPI1	0.8634	1248
	-0.85576	9482
	-1.0445	11940
XP_419325.2	-0.98686	15601
	-0.9688	1221
	-1.50315	11777
	-1.60648	19276
	-1.59944	20708
	1.02338	14927
CHRNA4	-0.91512	11954
NP_001012818.1	-0.92762	11304
XP_001234250.1	1.02762	16054
XP_423903.2	-1.23703	420
	-1.98275	13510
KLB	1.2604	18239
PLB1	-1.67744	8072
PLEKHA3	1.02639	20177
	-0.83202	11850
SPON2	1.29283	17662
	-1.64525	8303
AC145132.2	-1.12162	7642
	1.1461	18042
	-1.2064	9858
FNBP1L	-1.2086	10098
USP48	-1.03446	11724
CFLAR	-0.8124	15475
C6orf89	-0.80606	15454
DCUN1D5	1.25446	16169
SEZ6L	-0.89112	15470
XP_415564.2	-1.03104	6482
	-1.15458	8233
CDC42BPB	-1.04442	10890
XP_001237006.1	1.08288	18237
NP_001006355.1	1.00232	20290
C12orf35	0.95132	15149
	-1.08182	11325
CALD1	0.95874	18329
SFMBT1	1.24634	16063
XP_001232582.1	-1.07872	19467
LRRC8A	-1.44061	4600
	-1.11112	8695
NP_990790.1	1.3977	16561
RAB38	-0.96014	10512
	-2.13776	19760
KY	-0.89602	14102
SMAD5	-0.80748	9645
	1.05756	19212
	-1.21818	13094
USF1	-2.76746	17786
SLC6A12	-0.86146	17771
	1.01148	16569
	1.00422	18948
	-1.0756	15372
KIAA1109	-1.83349	21311
SCARA5	-1.04834	5918
SLAIN2	-1.0793	10019
MRPL53	0.97216	18162
EIF1	-0.97328	14176
	-0.86002	15381
	-1.5032	6690
	-0.95964	19751
XP_420299.2	-1.0442	13652
	-0.81402	8558
NOG	-0.94812	13713
	-1.32946	8195
PALM	-1.0454	9986
	-1.38582	9740
	-1.59229	13929
XP_428356.2	-1.42651	21599
WDR77	1.05092	16357
RHOJ	1.37101	11081
MAEL	-1.72293	10668
	-1.27385	19289
	-1.60824	4887
KIAA0226	-1.00968	13650
DDX18	0.99414	13989
EP400	-0.76338	4508
	-0.90484	16750
	-0.94944	7057
C3orf15	-1.22469	13359
IFRD1	-1.0086	15160
NP_989995.1	1.43774	1936
	-1.43392	11430
AC127496.5	-0.72394	5735
FAT	-1.14728	20965
EFNB1	-1.47195	2859
	1.04194	19823
EPHA6	-0.9369	8512
SCNN1G	-1.28993	7715
	0.82358	15817
XP_001233583.1	-1.46664	17353
SHMT1	-1.00562	5981
RILPL2	1.27842	1869
	-0.68322	585
	-0.942	560
	-1.4879	4358
	-1.07488	12036
MYL1	-0.96746	21464
RIN2	-1.12946	5564
RHOB	-1.75216	6780
	-1.32788	14697
	-0.8779	9433
NEUROG1	-0.94706	13297
NP_990576.1	-0.7004	13564
	-1.01406	2892
DDX54	-0.96384	13649
C20orf52	1.16772	12329
	-1.49288	12852
	1.11915	19635
	-1.05744	11742
	-1.47633	6920
C1orf164	-1.10651	9696
	1.32753	2128
NHSL1	-1.03122	14753
	-0.88362	4433
UBE2E1	1.2659	16097
LIMD2	1.06044	17550
NSUN6	-0.79498	9220
NEDD9	-1.27513	9723
	-1.05496	893
NDUFAF1	1.02913	3734
CHRNG	-0.82734	5561
AC136632.3	-0.87116	19781
NSBP1	1.3596	21060
XP_001231219.1	-0.9065	17880
VPS37C	-1.05736	10090
	-1.29388	803
PAK2	-1.07556	10449
	-0.87138	564
	-0.943373	9327
XP_426175.2	2.02496	17964
MRPL18	-1.11114	552
	1.22063	18516
	-1.00656	11784
	-1.26086	4063
TMTC1	-0.92362	6302
NP_990685.1	-0.72968	13415
SIVA1	0.9962	21118
OGG1	-0.9845	7363
COL18A1	-1.46335	11308
CYB5R2	-2.38565	3949
	-1.01938	3296
TFAP2A	-0.90058	6073
	-1.0295	10194
	-0.97384	5806
CNGB1	-1.50799	16883
ZNF366	-1.20848	10208
XP_420925.1	-1.00212	10530
TFCP2	-0.92256	5035
	0.74522	4099
XP_414390.1	0.98214	15882
PHKA1	-1.10708	2780
OBFC1	1.63013	179
PTPN9	-1.04694	17597
	1.93209	6031
NP_990080.1	-1.20213	12475
	-1.03926	8408
RP11-738I14.8	-0.89706	19653
TMEM49	-0.73442	10089
C19orf2	1.2902	21605
SRPR	0.88982	6284
XP_425085.1	-1.40061	19238
	-0.997645	10389
	-0.83568	129
	-1.2389	984
	-1.45635	18791
	-0.9376	7793
RASGRP3	1.54415	2149
	-0.86444	19015
	1.31499	11710
MICALL1	-1.35929	9673
GRIN3A	-0.94212	11389
	1.0581	6014
	-1.12542	1342
AC046185.14	-0.87234	9412
KLF10	-0.9048	13518
MAP3K4	-0.84886	9849
CREB5	-0.87822	14073
AC110079.3	1.07746	5154
	-0.97596	464
XP_421948.2	-0.8748	524
HIP1R	-1.0961	13721
CORO2A	-1.54212	20938
CCBE1	1.68319	14616
OCRL	-0.9778	11895
NP_997062.1	-1.26941	14702
C14orf4	-1.06184	10005
	-0.8658	13707
FANCL	-0.83182	6472
	-0.91254	4046
ATP5I	1.00996	18883
	-1.55353	13567
ACACB	-1.66656	17330
	-2.08214	19438
PLXNA1	-1.17038	18665
	-0.92754	16328
	-0.7408	15687
C14orf101	1.42906	3539
FCHO2	-2.45178	10884
CSRP2BP	1.0348	15838
	-1.0616	19822
XP_001235638.1	-1.15618	17024
	-0.79712	12595
ADRB1	-0.85304	11369
	-0.791	13699
XP_427539.2	-0.86106	8047
NP_990732.1	1.1348	11197
GMPPB	-1.00481	1796
C1QTNF6	2.15537	356
SOSTDC1	-2.62175	10611
HEMGN	1.64286	14609
GHITM	-1.03223	13131
	-1.26258	18896
YWHAH	1.14617	432
	-1.07744	5241
PPIC	0.95858	21250
CUX1	-1.01706	15393
	-0.87932	9516
SDC2	1.12434	18891
	-1.17158	6467
PTK7	-1.03184	11829
PWP1	-0.92092	11254
	-1.77442	5923
ADNP2	-1.6727	6654
	-0.9994	5910
	-1.15344	17535
COL5A2	-0.88836	8492
TMC6	-1.26263	16502
DPT	-1.97285	7234
PLCH2	-1.091	10439

## Sheet: MM8_PM8
Gene annotation	logFC	Column 1(original data)
	-1.0653	5
	-1.32084	10
MDGA1	-0.83876	41
ASB6	-1.21588	60
	-0.971695	71
	1.44618	85
	-1.36732	114
SUV420H1	-0.78346	137
	-1.07548	208
NP_001034410.1	-0.818085	218
C20orf117	-1.98335	247
	-0.68876	249
TLCD1	-1.26798	252
SCOTIN	1.4056	261
USP7	-0.94176	290
PUNC	-1.14634	293
NP_001026484.1	-1.06348	308
KIAA1715	1.34845	317
KIAA1109	-1.58484	338
GABBR2	-1.87293	367
	-0.88076	457
	-1.52217	459
NP_990051.1	-1.3459	468
	-0.99676	479
	0.864	482
PLB1	-1.2432	502
NP_001034368.1	-1.15364	506
CUL4B	-0.86322	519
	-2.50634	527
XP_425454.2	-1.05034	534
TRPM2	-1.40936	537
SH3GL1	-1.33516	546
	-1.8804	550
	-0.87146	560
	-1.01886	563
	-1.63387	582
	-0.95084	586
	-1.27774	603
TBC1D20	-1.36867	634
PAXIP1	-1.13526	636
	1.55364	651
TMPRSS6	-1.56059	653
MEP1B	-1.41434	655
ARFGEF1	-0.921	659
	-1.18906	670
	-1.26815	679
	-1.6366	680
WNT2B	-1.17422	682
ADRB2	-1.47278	697
	-1.42738	699
FMOD	-1.11326	706
KCNB1	-1.28753	719
	-1.51908	722
CDK10	-1.20188	737
XP_001233781.1	-1.2523	738
MYOD1	-0.99674	740
ADAMTS7	-1.22244	762
CTDSPL2	-0.88128	764
	-1.10472	809
SNX4	-0.71428	812
	1.12564	826
	-2.51813	834
	-1.14553	869
	-1.79479	893
	-1.40505	925
NFE2L1	-0.91638	961
RNPEP	-1.44978	977
	-0.89982	994
SPAG17	1.26476	1007
EEF1A2	-1.21725	1018
	-1.03198	1041
	1.5048	1053
AL136001.6	-1.2371	1082
RUSC1	-0.93372	1084
ARNT	-1.40878	1103
BAG4	-1.0391	1125
NP_990752.1	-1.75808	1152
	-0.86214	1163
CNTF	-1.08202	1167
TMEM63A	-1.09198	1192
NP_001032925.1	-0.98262	1212
XP_416200.2	-1.792	1218
	-1.25356	1249
RWDD2A	1.18775	1264
APOB	-1.25948	1271
AL157819.15	-2.0835	1272
BMP15	-0.99398	1325
GOLIM4	-0.95038	1335
	-1.25628	1342
	-1.49296	1349
XP_001232720.1	-1.47112	1359
	-1.39354	1368
BAIAP2L2	-1.09104	1394
SPG21	1.03498	1395
	-1.03154	1442
ZYX	-1.09206	1445
NARS	0.97672	1463
CRTC1	-1.37752	1465
	-0.890265	1501
	-0.92952	1518
RNF19B	-1.34447	1536
	-1.70596	1569
JARID2	1.252	1614
B4GALNT4	-1.20736	1619
XP_001236832.1	-1.4672	1622
CTXN3	-2.3561	1652
	-4.05815	1655
CTNND1	-1.05635	1724
C20orf44	1.46302	1725
NQO1	-1.54522	1733
	-2.58707	1738
	-1.53633	1778
SPBC25	1.3618	1781
GMPPB	-1.25139	1796
	-1.16824	1804
TGFB2	-1.33138	1811
	-0.8912	1832
C1orf77	-1.41614	1856
	-1.5296	1866
RILPL2	1.58134	1869
PSMA2	0.98588	1871
ZC3H14	-1.13034	1905
	-0.874265	1933
NP_989995.1	1.6064	1936
CYP27A1	-0.96384	1951
AMOT	-1.68043	1970
MED13	-2.12117	1989
GBL	-0.82696	1997
	-1.26022	2006
ZRANB1	-1.39276	2041
FEZ1	-1.99813	2053
C6orf72	0.96322	2076
KIAA0182	-1.83007	2095
ITFG2	1.29958	2097
	1.47605	2105
C16orf35	-3.46957	2134
	-2.05296	2140
XP_423315.2	-1.23725	2141
PCID2	1.1008	2144
TNFAIP8L1	1.51798	2147
	-0.82636	2181
CCDC80	-1.79312	2183
	-0.74786	2186
	-1.28086	2189
	-1.86355	2233
	-1.18612	2235
	-1.112	2250
	1.25426	2298
	-1.68296	2311
	-1.27645	2312
NANS	0.94228	2317
C18orf32	0.90028	2319
	-1.18637	2348
TNC	-1.16764	2353
KCNK2	-1.36284	2355
	-1.51738	2370
	0.91386	2384
GPR97	-1.27991	2393
	0.9151	2405
ZNF365	-0.8895	2413
HLF	-0.92932	2418
NP_990238.1	-0.72544	2439
GALNTL4	-1.20673	2444
CDX1	-1.35762	2449
	-2.1652	2461
	-1.05558	2503
BCL2L14	0.81596	2522
PITX2	-1.60208	2523
ATF4	-0.98926	2526
PRC1	-0.7047	2536
GZMA	2.19406	2544
OGDH	-1.57604	2549
NAT13	0.91012	2555
BAI3	-0.87528	2578
XP_427387.2	-1.48537	2594
IL17B	-1.04588	2598
	-1.1089	2643
SEMA6D	-0.98886	2663
CHGA	-1.18756	2664
NT5DC1	0.9228	2666
PTCD3	1.13436	2675
TEAD4	-1.05776	2677
	-0.81366	2708
	-0.98182	2716
	-1.01234	2739
NP_989620.1	1.36286	2762
PHKA1	-1.93283	2780
EHF	0.961	2788
MAP4K4	-1.13972	2805
SPATS2	-1.56518	2811
	-1.66476	2812
	-0.81754	2814
PLEKHA6	-1.27966	2816
WBSCR17	1.21004	2818
RGS1	1.92178	2837
	-1.48152	2849
NCOR1	-1.47803	2856
	-1.07038	2857
	1.1186	2858
C12orf34	-0.90636	2863
C3orf67	-2.08385	2883
	-2.0299	2903
AMIGO2	-0.94018	2912
SOS2	-1.64802	2938
C5orf37	1.28041	2966
	-1.84709	2993
	-1.7191	2995
	-1.28672	3066
UCKL1	-1.22462	3068
POLH	-1.67753	3105
C14orf104	-2.60705	3137
	-1.69524	3143
	-1.18112	3146
	-2.7213	3147
XP_421352.2	1.14544	3150
CETP	-1.27518	3173
NLRX1	-1.30268	3184
ATP13A3	-0.9857	3187
ZSWIM5	-1.55438	3194
C5orf22	-1.23144	3198
OSBP2	-1.80541	3214
	-1.2795	3241
IFITM5	-1.23072	3251
ST6GAL1	1.15632	3265
NMUR1	-1.2656	3292
TRIM59	1.19406	3309
	-1.13636	3311
KCTD12	-1.4576	3313
	-1.62068	3328
CKB	-2.45346	3333
	-1.54365	3432
	-1.23236	3459
	-1.02032	3488
ARL8A	-1.47027	3535
	0.93822	3566
SERPINE2	1.16376	3584
NUP107	1.44227	3588
NFRKB	-1.24596	3646
C5orf25	-1.16064	3674
	-1.3961	3722
RBM20.	-2.25043	3740
	-1.51195	3745
C1orf96	-2.4185	3766
PCDH18	-0.82769	3773
HEATR3	-1.29794	3781
AGBL2	-1.17676	3813
ATG3	1.16339	3819
FLII	-1.95562	3890
	-1.12204	3903
	-1.0428	3922
	-2.19243	3931
CRYZL1	1.07194	3942
CCNI	-1.25912	3943
MIER2	-1.0932	3946
CYB5R2	-2.52028	3949
	1.33862	3956
THYN1	-1.31274	3964
C3orf68	1.26216	3983
C6orf211	-1.06344	4016
RPL5	-1.67532	4043
AHCYL1	-1.04714	4047
NAV1	-1.18894	4048
SFRP4	-1.14824	4077
XP_001235901.1	-0.88632	4092
	-1.25836	4094
	-1.17476	4110
	-1.26118	4114
	-1.92162	4124
PDPN	0.99374	4140
YWHAB	-1.8758	4141
ABL2	-1.5343	4145
XP_001232930.1	-1.00088	4159
ZFPM1	-1.38021	4164
S100B	-1.33528	4169
	-1.24822	4179
XP_420286.2	-1.0731	4185
	-1.99248	4187
	0.73828	4233
	-1.52812	4243
TBCE	0.91952	4259
	-4.1416	4286
CLU	-1.37652	4293
CTSC	1.40434	4304
PDZD11	1.05938	4346
PPIC	1.23956	4376
FAM134C	0.89284	4383
	-1.4094	4384
BRP44	-0.95146	4388
	1.34678	4397
	1.47168	4398
	-1.0159	4433
SLC25A1	-1.47698	4435
	-0.82566	4457
NPM3	-0.83576	4459
	0.89518	4469
GPATCH8	-0.79344	4470
	-1.44482	4471
TSPAN8	-0.94896	4477
	-1.12112	4479
	-0.83272	4484
	0.78348	4490
NP_990556.1	-1.79058	4497
PARP6	-1.08702	4504
C19orf6	-2.07406	4505
EP400	-0.8952	4508
SORCS3	-1.73936	4525
SLC2A9	-0.91136	4543
AC114772.5	-1.45081	4546
NRBP2	-1.01536	4549
XP_417872.2	-1.17116	4562
	1.56514	4565
SOLH	-1.48268	4571
	-0.995	4583
NBL1	-1.44572	4599
SLC6A4	-0.84784	4605
XP_420211.2	-1.24372	4616
TBC1D10A	-1.23062	4643
PEX6	-1.07706	4649
C9orf75	-1.53686	4653
	-1.14008	4676
RAB30	-1.21608	4693
AIG1	-0.96388	4713
TOMM40L	-1.5069	4715
NP_001026768.1	-0.99008	4721
	-1.3233	4780
	-1.10188	4797
ANGEL2	0.90514	4803
NP_001026052.1	-1.81176	4809
PPP2R5C	1.09054	4810
CCL20	1.43236	4812
	-1.7038	4814
GULP1	-1.15572	4819
	-1.09424	4824
PDE4B	0.88858	4828
STK10	-1.37286	4838
	-1.02841	4863
	0.96906	4865
	-1.6444	4886
	0.90058	4889
NAT5	1.24356	4920
TMEM194	-1.13292	4964
NP_001012568.1	-1.45838	4967
ZC3H18	-1.5738	4977
TMEM87A	0.83748	4984
PHC3	-1.61092	4988
FRMD6	-0.93638	4996
	1.4671	5033
PPIB	-1.13736	5034
	0.97602	5043
	0.9348	5065
	-1.08985	5070
XP_417434.2	-1.10232	5079
AP1B1	-2.14859	5105
NP_990555.1	0.72872	5113
DNASE2B	1.48119	5115
RBM9	-0.92128	5157
CCT2	1.0654	5232
KIAA1946	-0.99	5272
NAGPA	-3.24755	5285
	-0.97574	5287
	-1.7315	5322
	-0.97044	5325
	-1.24808	5327
RPS6KB1	-1.46285	5329
	-0.9405	5335
PPT1	1.06172	5349
SF3B4	-2.6732	5358
NOL7	-1.05	5390
	-1.00358	5393
THBS2	-0.77592	5417
PRKAB2	-1.2582	5420
MAGI3	-1.01988	5423
DEAF1	-0.730007	5433
ELF3	-1.20024	5472
STX8	1.10869	5479
	-0.890295	5480
	-1.14901	5486
ZNF592	-1.11998	5491
COX19	1.0755	5509
C19orf12	1.49581	5517
XP_001236395.1	-2.228	5527
ZRANB1	1.24362	5539
LRRK1	-1.41479	5547
	-2.25538	5550
	1.45985	5554
CHRNG	-1.03426	5561
S100A11	-1.7896	5576
AVPR1A	-0.82098	5585
KDELR3	-1.70642	5610
RDH10	-0.94524	5653
ERCC5	-1.14109	5667
NT5C3L	-1.05184	5686
MOV10	-1.39116	5718
	0.93846	5722
	1.53226	5734
	-0.82936	5743
UBA7	-1.5041	5799
	1.1057	5806
	-1.09052	5807
	-2.95731	5811
	-1.27522	5819
	-1.2366	5829
ATF2	-0.85046	5833
ACOT8	-1.28726	5836
CDC42EP3	1.12196	5840
STK16	-1.23988	5843
NP_001026297.1	-1.22725	5847
NUDT6	-2.02407	5870
TUFT1	-0.83931	5873
AFF4	-1.39002	5893
	-1.41843	5901
IRF4	-0.9981	5905
C6orf151	-1.18568	5907
MED14	-1.09382	5914
	1.49688	5920
	-1.94012	5923
NP_998745.1	-0.71766	5939
XP_421887.2	-1.09377	5970
BCL9L	-1.17017	6011
CXorf39	1.48159	6023
NP_996842.1	-0.94542	6041
	-0.97058	6054
RNF217	-0.76647	6055
TFAP2A	-1.18102	6073
MYBPC1	-0.7387	6074
	-1.00834	6080
MCOLN1	-2.13096	6084
	-1.85164	6127
	-0.9688	6201
	-2.1959	6202
	-1.98958	6206
TGM6	-1.39066	6228
	-2.47556	6253
XP_420005.1	-0.83466	6258
RP5-1187M17.10	-1.43642	6261
SRPR	1.28732	6284
RSRC2	0.8707	6285
NP_990666.1	-2.32983	6290
SLC36A1	-1.09524	6293
XP_001231750.1	-0.90918	6296
TMTC1	-1.2787	6302
	-0.7601	6313
	-1.5999	6320
ELMO3	-1.32259	6334
PHTF1	-1.10322	6335
XP_423728.2	-1.56542	6362
XP_001235459.1	0.85116	6383
PTPN7	-0.92878	6384
DOK4	-0.85066	6387
	-1.15016	6389
SLC23A1	-1.77698	6405
	-1.71758	6408
BFAR	1.08944	6411
NECAP2	-0.85502	6417
C9orf58	0.65168	6422
	1.24647	6424
XP_414122.2	-1.33258	6429
XP_415883.1	1.0407	6440
C20orf11	1.12658	6441
PROCR	-1.28784	6455
XP_413891.1	1.24454	6460
ARRDC1	-1.31334	6477
PHF13	-1.69596	6478
XP_415564.2	-1.25812	6482
ENTPD2	-2.0133	6483
KCND3	-0.72096	6484
MRPL1	0.81164	6499
CDCA7L	-1.05626	6505
SEC22A	0.90098	6520
EIF4E	0.99216	6521
ATP5S	1.07378	6524
ENPP7	-2.50124	6544
	-1.57446	6547
JPH1	-1.21245	6565
MDN1	-1.9359	6589
CD2AP	-1.1455	6643
BID	0.8682	6648
ABHD11	-0.95122	6658
	-1.06136	6667
AP4S1	-2.37685	6674
	-1.84104	6690
MED30	0.80276	6770
PERLD1	-0.94387	6783
KLHL11	-1.29101	6790
AC026713.5	-1.4516	6793
YARS2	0.90898	6818
PLEKHA5	-0.79164	6821
TMEM30A	0.8776	6822
XP_419249.2	0.95786	6836
BTBD2	-1.58988	6842
SLC38A7	-1.00239	6857
FBXO22	1.19808	6865
NP_001026713.1	-0.95104	6870
MRPL21	0.8764	6884
	-1.16611	6887
	1.08134	6893
AC069029.9	-1.33672	6915
FBXW4	-1.21362	6925
NSMCE4A	0.8259	6942
XP_416335.2	-1.56224	6986
DUSP27	-1.92423	6995
UBAP2L	-1.3074	6996
HEY2	-1.44148	7009
NP_990513.1	1.62303	7046
C5orf15	1.0298	7053
	-1.65894	7054
	-1.35495	7064
	1.28868	7081
DGKZ	-1.39598	7088
XP_001231906.1	-1.71233	7095
C2orf25	0.81374	7103
PIGF	1.11732	7123
IFT140	1.1672	7137
	1.20368	7146
	-1.62486	7148
ST7L	-0.66258	7154
SLC25A39	-1.67682	7191
VPS53	1.25135	7196
COL1A2	-2.01844	7238
	1.10149	7274
C9orf18	-1.06632	7299
	-0.94604	7303
UAP1	-1.10808	7319
ANKH	0.7882	7320
N4BP2L2	0.95438	7326
SYT9	-1.56472	7346
	-1.4214	7350
OGG1	-1.41596	7363
NP_001026032.1	-1.96183	7364
	-0.93528	7365
PAPD1	1.1674	7372
CD3E	1.08728	7375
MRPL2	-1.06842	7386
ANAPC2	-1.10422	7387
BCL10	1.19021	7390
XPOT	1.08716	7401
SMARCA5	0.79128	7405
EFCAB7	-2.7126	7412
XP_421043.2	-0.964183	7436
	1.19594	7446
	-1.65852	7451
ANKRD42	-1.71002	7462
	-1.90876	7463
	-1.53854	7464
C6orf152	1.01717	7480
CNGA4	-1.70114	7499
	-2.0432	7539
	0.99458	7546
	-1.34	7551
DOCK1	-1.6591	7566
MEP1A	-1.14222	7569
POP5	1.121	7574
C1orf25	-2.11436	7587
	-0.99128	7590
	1.11934	7615
	-1.04612	7622
AC145132.2	-1.6412	7642
APTX	-1.57142	7678
XP_424101.2	-1.25318	7686
AAK1	-1.2318	7696
SMARCD2	-1.27134	7699
	-1.0825	7706
	-2.32607	7708
PLA2G6	-1.35433	7731
CACNB4	-2.5053	7733
APP	0.89954	7740
	-0.91576	7748
CCDC113	-1.26411	7754
Mettl2	-2.28634	7755
CGN	-1.42566	7756
	-2.536	7758
XP_414038.2	-1.02916	7766
	-1.09762	7768
PACSIN1	-0.99718	7776
	-0.9655	7778
DIS3L	-1.62922	7812
C10orf83	-1.33262	7817
XP_422729.1	-1.16932	7834
AC010987.1	1.13358	7848
DOT1L	-1.4051	7868
	-2.18823	7905
	-1.87868	7908
	-0.79788	7922
RGS20	-1.34081	7926
GNE	-1.0474	7929
XP_425547.2	-1.22356	7938
XP_001232905.1	2.1234	7941
RAD51	1.24056	7972
DDX41	-1.49582	7999
C5orf25	-0.79988	8014
IDH3A	0.80812	8021
RP11-269H4.1	-0.88404	8026
	-1.41232	8028
XP_427539.2	-1.49428	8047
	-1.9374	8050
NDFIP2	0.9332	8051
OCRL	-1.3799	8060
MRRF	-0.82526	8076
	-1.03821	8089
IL1RAP	-1.28598	8094
	-1.38017	8109
	2.7073	8124
	-1.00662	8128
SERPINH1	0.86826	8147
	0.91072	8153
AFF1	-1.46025	8179
COG8	-1.85464	8204
APBA3	-1.63457	8209
KIAA1530	-1.2377	8211
RBL1	1.21718	8213
XP_417589.1	-0.9423	8219
UBE2O	-0.9173	8220
AC068533.6	1.14586	8227
TFPI	1.47909	8228
XP_422209.2	-1.3793	8232
	-1.50642	8233
SBNO1	0.81434	8241
CENPP	1.35516	8257
TMCO6	1.63861	8273
XP_001234326.1	-1.69286	8278
	-1.6547	8280
XP_001235504.1	-1.10771	8296
OLA1	0.8193	8314
TXNL3	0.8944	8325
RHOU	-0.91216	8332
	-1.90752	8345
AIP	-1.00524	8361
TRPV4	-1.7562	8367
	-1.56566	8372
NP_990808.1	-1.05502	8374
ZFAND5	1.36922	8382
FAM49A	1.11532	8419
CTSS	1.35866	8450
COL5A2	-1.10969	8492
AMBRA1	-1.02512	8496
MPI	-1.34526	8497
	-1.47824	8498
TJAP1	-1.53382	8505
TNIP1	-1.80966	8541
	1.01174	8560
	-1.50834	8574
	-1.15683	8577
HMGCS2	-2.71552	8619
XP_417799.2	-1.46922	8622
C11orf56	-1.93814	8623
AADACL1	-1.20008	8636
GPR128	1.2721	8651
EYA3	-0.9972	8664
C1orf172	-1.93928	8670
IFI35	1.03154	8693
	-1.30256	8695
ATIC	1.53596	8702
ERC2	-1.07476	8722
SLCO3A1	-1.48721	8741
	1.41128	8744
	1.14384	8767
TMEM34	1.03914	8779
C3AR1	1.35324	8816
CDC123	-1.43878	8829
ORMDL2	-1.74398	8833
NFIB	-0.98422	8836
SUCLG1	0.91964	8852
	-1.0446	8856
LCP1	2.17584	8881
NOL10	1.14765	8918
XPO6	-1.09781	8922
XP_421602.2	-2.239	8924
	-1.26168	8929
NP_990843.1	1.14446	8934
	1.18436	8941
RP11-90L1.3	1.08455	8992
	1.19612	9033
	-1.8114	9049
XP_001234691.1	1.60708	9055
MT-ATP6	-1.48746	9062
RHBDF2	-1.44257	9075
	1.78817	9080
C16orf5	-1.1746	9088
MST1R	-1.40593	9150
TRADD	-1.33476	9154
ANAPC7	1.22067	9160
EDA	-1.69504	9168
FADS6	-2.22732	9205
NSUN6	-2.13374	9220
XP_001234294.1	-1.87385	9261
	-0.8266	9262
PLAGL1	-1.303	9283
TMEM129	1.19211	9308
IL1RAPL1	-1.32458	9313
	-1.9679	9325
	-1.45087	9327
QPCTL	-1.70226	9332
MARCKSL1	-1.3431	9367
	-1.69065	9411
	-0.87677	9445
	1.10104	9449
	-0.81574	9500
TTBK1	1.3019	9512
	-1.20682	9515
	1.02282	9521
XP_424356.1	-1.01206	9523
FOXRED1	-2.00624	9525
LAMB3	-1.66962	9529
	-0.95602	9541
ARHGEF11	-1.05674	9561
C11orf9	-1.26764	9611
PIGS	-2.22976	9613
SOX9	-2.1197	9624
PITPNB	0.94524	9639
PSMD2	-0.83316	9644
	-2.00103	9654
NP_001026449.1	1.19046	9681
	-1.23652	9686
	-2.48657	9708
SCGN	-1.35821	9737
	-1.24099	9739
TTLL12	0.77488	9741
KIAA2018	-1.25022	9746
	-2.09863	9759
XP_430498.2	-4.1374	9760
	0.9118	9763
C1orf190	-1.17398	9782
HPS1	-1.47658	9784
ARL6IP1	0.88274	9792
C1QC	1.54034	9794
XP_424658.2	-1.2663	9835
	1.05526	9837
STMN1	1.70418	9852
IFT52	1.1576	9871
	0.80832	9873
BCAS2	1.06952	9889
	-0.94024	9930
WDR91	-2.6242	9933
ANKRA2	-0.83916	9963
LRP6	-0.9775	9968
	1.64794	9972
SH2B3	-1.661	9990
CCND1	1.23908	9999
SLC9A5	-1.08722	10003
SLAIN2	-1.30116	10019
	0.78372	10041
ARSB	1.37796	10078
VPS37C	-1.15836	10090
	-2.00264	10112
OSBP2	-1.0537	10117
	-2.18235	10154
NUDT14	0.91302	10171
	-1.13578	10178
CACNA1C	-1.12007	10186
IRF7	-1.65902	10198
XP_416553.1	-1.56705	10206
XP_424499.2	1.92936	10240
GLT8D3	1.27268	10280
	0.96854	10291
SNAPC1	0.97261	10304
GPR98	1.07718	10357
ASAH3	0.62778	10364
BUD31	1.00056	10366
C9orf4	-1.29408	10372
	1.4815	10373
PMP22	-2.22978	10379
GPR180	0.93458	10403
FMN2	-0.82418	10414
TLN1	-1.51168	10415
	1.33529	10417
	-1.22442	10419
	0.85518	10431
GLYCTK	-0.92538	10446
TLK1	1.45415	10457
XP_425028.2	1.02498	10466
XP_001234823.1	-0.79332	10483
	1.17474	10485
	1.26096	10516
E2F1	-1.2613	10520
PLA2G12B	-1.13214	10534
AIFM3	-1.09266	10576
PACSIN3	-2.23672	10577
CCDC128	1.35894	10590
NP_990600.1	0.97794	10634
NUP37	1.29682	10635
MORC3	0.88766	10673
PLA2G7	1.38894	10683
MGAT4A	1.33037	10685
	-0.9248	10695
CD47	1.11972	10702
	0.99212	10732
	-0.95372	10750
YIPF3	1.03906	10754
	-1.7273	10770
CASP10	-1.6024	10781
	0.96992	10813
SFXN3	-1.19928	10833
ZNF330	1.23225	10842
FOXN3	1.0204	10858
MTO1	0.77388	10877
	1.1755	10880
FCHO2	-2.27015	10884
NP_990590.1	1.6204	10887
	-1.7002	10892
TMEM132E	-0.9267	10895
NME4	0.85968	10899
ZDHHC21	1.23035	10902
FBXO31	-0.96942	10907
NELF	-1.2312	10914
SEC31A	-1.6242	10917
TMEM16K	1.53685	10921
NP_001025948.1	1.81344	10925
	-1.0239	10936
MYBBP1A	-0.9064	10953
	-1.75275	10959
DYM	1.23167	10968
MDFI	-1.35901	10976
LAMC2	-2.14115	10990
XP_421035.2	-3.26421	11018
GNPDA1	1.28714	11021
GRB2	1.38842	11033
	1.41324	11046
	-2.06176	11058
	1.58781	11071
XP_001234451.1	-1.5233	11084
DUSP16	-0.85476	11102
UBE3B	-1.17324	11103
	-1.92555	11114
XP_001231886.1	0.72104	11119
FAM82B	1.02074	11130
CSF3R	-1.7017	11193
CCL1	1.3916	11199
XP_420608.1	-0.90622	11200
XP_421343.2	-0.72382	11210
	-0.83962	11214
	-1.82117	11219
	-2.45032	11251
	-1.49235	11319
	-1.34142	11323
BMP4	-1.45426	11324
GFM1	-2.05445	11326
AMD1	-1.62973	11331
SERPINE2	1.15182	11346
	-1.0641	11351
KIAA1267	-1.60979	11352
XP_001232512.1	1.2271	11365
FAS	1.16534	11367
C9orf86	-1.2577	11370
TEK	-1.59497	11396
MAN2A1	1.0137	11398
	1.14098	11400
NR0B2	-0.99096	11405
LHFPL5	-1.16216	11406
SLC9A1	-1.98253	11407
	-1.58216	11413
	-1.23828	11419
RCN2	1.28198	11429
XP_413806.1	1.07782	11449
	-1.1834	11450
	1.12622	11469
PIK3IP1	1.05802	11480
DENND4A	-1.01376	11487
C2orf13	1.51402	11498
	1.17603	11500
SF4	1.50177	11502
	1.02684	11514
KCNK17	1.46772	11518
XP_420580.2	-1.15248	11536
	-1.44284	11557
XP_001235329.1	-1.05947	11559
XP_001234890.1	-1.26652	11567
PIK3R1	-0.68614	11576
MMP15	-1.06982	11603
NP_989922.1	-1.35564	11616
GLRX5	1.59604	11618
XP_001232821.1	-1.215	11700
C21orf29	-1.96339	11708
	-1.70418	11730
GRIK3	-1.4373	11737
ERGIC1	-1.0494	11740
	-1.07946	11750
	1.55066	11752
TAF12	0.97382	11768
AC021097.5	1.00516	11804
RP5-1000E10.4	1.39868	11808
KLHL17	-1.18338	11809
DGKG	-1.2182	11821
PTK7	-1.47928	11829
	0.8467	11850
PHF13	-1.3392	11854
	-2.2366	11865
	-2.40593	11868
DNAJA1	0.87742	11871
GALR2	-0.90614	11877
NP_989551.1	-1.26138	11879
KCNH4	-0.83826	11890
N4BP1	0.93322	11894
PPM1D	0.82638	11914
XP_426278.1	-1.50101	11957
RPL22L1	1.10276	11964
	-1.09837	11987
	-2.22257	12003
	-1.09804	12005
AYTL2	2.36887	12012
CDT1	-1.0653	12015
VPS16	-1.56172	12025
XP_424848.2	-1.53854	12035
RRM2	0.99922	12050
	1.4069	12056
LSS	-1.0778	12074
DCK	1.1789	12103
	1.7158	12126
KCTD20	1.26924	12201
	-1.92997	12206
	1.29261	12222
NP_989731.1	1.39584	12241
	-1.03614	12252
EZH2	0.93784	12258
WAPAL	1.17954	12261
TSPO	1.38847	12262
ARHGEF10L	-2.11385	12265
AXUD1	-1.37087	12278
SGSM3	-1.61528	12294
NID2	-2.02532	12298
XP_001232062.1	1.48914	12310
TERF2IP	0.74322	12321
RRAGC	0.91922	12325
TMEM184A	-1.10918	12361
	1.11042	12367
	1.1258	12409
TES	0.83676	12421
	1.15504	12438
CPT2	0.98562	12439
CRELD2	1.52768	12448
C9orf64	1.11792	12461
IL7R	1.11856	12473
DNAJB14	1.19888	12479
	0.6222	12482
GLI1	0.74175	12484
XP_416599.1	1.25534	12492
	0.95634	12496
GCLM	1.41118	12531
NP_001012562.1	1.05354	12534
TMEM208	1.05568	12560
ZBTB17	-1.43081	12575
UBE2R2	1.07474	12580
	-1.3526	12590
	-0.9543	12595
TNIP1	-0.88156	12663
	-1.8751	12675
	1.3891	12686
CASP8AP2	0.962	12693
	1.39769	12696
JSRP1	1.2111	12707
	1.51382	12716
GNL2	1.23585	12727
XP_424297.2	-1.11658	12768
VAV3	1.49142	12789
	1.52148	12794
CSGALNACT2	1.0293	12797
NP_990590.1	1.55982	12805
	-1.54725	12806
UBE2F	0.94156	12810
RYK	1.03828	12842
C6orf154	-1.14784	12892
LEPROT	1.03072	12902
PNKD	-1.35802	12929
UBE2K	1.16056	12937
CCDC149	-2.21236	12941
RETSAT	-2.16842	12943
CXADR	1.77388	12958
	-1.25605	12977
COPE	1.29478	12988
TAPT1	0.86926	13013
ITFG1	1.2626	13015
TMEM35	-0.973487	13036
NAALAD2	-2.08135	13042
	0.99638	13077
AP000775.4	-0.86572	13079
MTFR1	1.14938	13091
XP_414990.1	-1.32508	13095
SDSL	-1.28472	13102
	-0.65678	13105
	0.92302	13144
	-1.30282	13154
	1.24434	13155
TMEM57	1.44108	13167
XP_421847.2	-1.33476	13169
PPP2R3B	0.935265	13172
TJP3	-0.91046	13173
XP_422425.2	-1.09554	13201
EFR3B	-1.21259	13220
SLC40A1	0.9671	13252
REG4	-1.73674	13254
P2RY4	-1.41928	13273
VGLL4	0.98516	13278
SAMD8	-0.8666	13281
NEUROG1	-0.8629	13297
SPO11	-2.2962	13312
RBM19	-0.76102	13319
PHTF2	2.34302	13321
	-1.57744	13329
RAB21	0.88094	13343
SCARB2	1.2124	13361
HLCS	-1.79955	13379
VDR	-1.20284	13387
XP_426334.1	1.06808	13388
UBE3A	0.82126	13424
LGI1	-1.11642	13490
XP_425038.2	0.9694	13493
	1.3588	13516
	-1.09652	13519
RFC4	1.40812	13533
	1.03234	13548
	-1.01052	13604
RPL23	-1.71946	13627
RFX2	-1.2586	13636
BTRC	-1.40325	13653
PDLIM5	-1.40754	13669
RHOBTB2	-1.13332	13679
GPR37L1	-1.64593	13686
	1.04124	13691
NMB	-0.75354	13704
FANCE	-1.74106	13710
USP20	-1.12262	13711
XP_417573.2	-0.87016	13717
HIP1R	-1.993	13721
SMARCE1	0.92124	13726
FOXK1	-1.32913	13730
FAM124B	-1.25902	13738
HECTD2	-0.90892	13755
EG622976	1.34207	13760
PAFAH1B2	0.82964	13761
COX6A1	-2.4504	13763
LSM8	1.09912	13787
FLVCR2	-1.5046	13801
VASH1	-1.03582	13803
C6orf72	1.08968	13830
TAGAP	1.48219	13846
ATP6AP2	0.98244	13874
COBRA1	0.82818	13895
RAP1GDS1	1.2151	13927
	0.886325	13940
TASP1	0.76026	13958
MRPS9	1.5169	13984
SLC25A13	1.16286	14014
FAM63B	1.19072	14016
	1.21576	14026
	-1.23178	14039
SFRS10	1.22852	14056
C2orf18	-1.01614	14064
	1.39896	14069
	-0.95362	14082
GFAP	1.05089	14087
EIF3S9	1.24428	14099
SLCO2A1	-2.03864	14101
KY	-1.28928	14102
CUL2	0.93364	14107
GNS	1.34998	14111
NEDD9	-0.99318	14118
GRB10	-0.9082	14122
C1orf160	-1.67008	14141
INPP5B	0.73072	14149
PSMD5	1.3631	14150
	1.00682	14157
	0.72012	14192
XP_414374.2	-0.931575	14206
	-2.4931	14213
	1.56194	14217
LDB1	-1.07058	14223
PMPCB	1.00688	14231
Gga.4125	-6.06495	14238
SUV420H1	0.9658	14303
CHMP2B	1.24152	14320
DSCR3	0.84974	14325
RSPO2	1.27311	14327
NP_001006158.1	1.08416	14355
XP_415780.2	1.72152	14356
C9orf90	1.10036	14386
PDIA6	0.94072	14390
	-1.21006	14397
C11orf58	1.0129	14405
	-1.32168	14417
RBM26	-1.21921	14453
SLC35A1	0.9471	14471
GSTK1	1.18544	14472
	-3.59788	14473
SPI1	1.50054	14481
XP_416398.2	1.59662	14538
LSP1	1.06932	14539
XP_416398.2	1.41795	14540
EIF4G1	-1.97534	14564
IL6ST	1.30172	14577
	-1.23838	14585
	-1.7455	14589
PM20D1	1.26062	14595
	-3.70535	14597
	-2.12093	14600
CASP9	0.76684	14602
XP_001232909.1	-1.38252	14611
GGPS1	1.20516	14615
MBTPS1	1.02512	14624
TARSL2	1.47318	14635
HMGCL	1.21386	14637
	-1.04886	14641
KREMEN1	1.37766	14661
CCDC104	2.0865	14678
HSPB2	-1.91592	14680
BCAP29	1.32174	14683
PDCD4	1.25134	14693
ZFYVE1	1.3413	14701
SLC12A7	1.23447	14740
VTA1	1.09192	14752
TTK	1.43805	14781
ASAH1	1.35536	14808
ADK	1.13036	14810
RNF11	0.94946	14811
UFM1	0.9305	14838
MAP9	0.925	14852
PSMA5	0.86056	14857
TMEM70	1.02186	14865
	-1.22612	14870
CCDC123	1.89579	14903
TRAF3	1.21155	14907
GPRC5C	-1.4124	14919
HDAC8	1.05162	14923
	1.71424	14935
	1.53726	14937
	0.98252	14938
	-0.93166	14946
IAPP	1.1814	14955
TIMM44	0.95998	15000
NKAIN1	1.13379	15003
	-1.33636	15023
ST7L	0.86434	15064
SNX1	1.0054	15071
ATP1B3	1.43082	15076
	-2.38634	15090
VPS26A	0.71052	15096
GJB1	-1.62944	15115
CD15	1.15878	15126
	0.9118	15148
	1.57581	15150
CCDC132	1.38904	15163
	1.35179	15166
YIPF1	1.06614	15178
	-1.50974	15186
TMEM66	1.40518	15187
C12orf45	0.84608	15202
MYLIP	0.99604	15203
IL1RL1	1.16664	15208
LMNB1	0.79108	15222
SLC30A5	0.95994	15227
ARHGAP15	1.20108	15269
NP_001012577.1	0.83202	15270
HSPA4L	0.93372	15271
TRAF5	1.39557	15273
	-1.92014	15301
ARHGAP18	0.96498	15341
NP_989918.1	-1.59254	15349
	-0.77746	15381
	-2.14086	15391
ASMTL	1.30297	15450
CHEK2	0.9166	15471
ARTS-1	1.42284	15492
	1.044	15500
	2.00959	15512
	1.21982	15519
PRDM2	1.5145	15534
APPBP2	0.7646	15566
COPB2	0.99762	15568
XP_419325.2	-0.85992	15601
	0.9355	15611
DEGS1	1.54276	15616
NCAPD2	1.09236	15627
	-1.03182	15663
	1.22354	15666
FXN	0.99504	15682
MARCH5	1.04224	15717
ENPP4	1.57206	15721
NP_001006435.1	1.38024	15722
COPB1	0.82242	15723
C5orf21	0.99316	15727
SH3KBP1	1.07156	15752
CHCHD3	1.33026	15779
TTC32	1.29838	15784
	-2.13755	15805
COMMD7	0.86418	15807
PPP2R3A	1.38629	15811
	-1.36052	15820
	1.02158	15847
DST	1.47844	15850
	0.74736	15852
ERC1	1.16164	15865
	0.89388	15875
	0.83144	15877
XP_424606.2	1.15242	15896
	0.97736	15903
USP3	1.12422	15925
KIAA0241	1.13797	15947
C16orf57	1.09066	15972
NP_001026505.1	1.0356	15975
PSTPIP1	0.60218	15992
NP_001006315.1	0.87954	16009
CCNB2	1.04328	16011
XP_415500.2	0.98414	16017
LRRC18	1.02978	16035
MRPL46	1.28756	16039
VAMP7	1.35568	16048
TMEM164	1.43143	16055
ST5	0.79084	16060
RSU1	1.23744	16062
SFMBT1	1.61505	16063
FBXO48	1.26624	16064
BXDC5	1.47896	16067
LRSAM1	1.21038	16068
C20orf42	0.80056	16069
GATAD1	1.31446	16072
	0.99926	16074
XP_418660.2	1.65016	16077
UBE2E1	1.79144	16097
XPNPEP3	1.12518	16107
PSCDBP	2.45176	16110
XP_429790.2	1.07646	16115
MRPL50	1.1292	16131
PCMTD1	1.71563	16142
OSR2	-1.51156	16157
DCUN1D5	1.91562	16169
XP_001237006.1	1.50245	16173
SF3A3	1.35088	16185
TXN2	1.14142	16212
NP_001025151.1	0.82192	16222
	-1.7388	16225
NEDD9	-2.13085	16247
ZC3H13	0.93142	16253
	1.1596	16256
C10orf46	0.7858	16264
XP_001231581.1	1.19482	16277
GTF2A1	0.7894	16292
	1.18356	16296
	-1.19738	16309
	0.979975	16318
LRP5	0.83322	16326
MPHOSPH6	0.9314	16338
NOL14	0.76368	16351
WDR77	1.14682	16357
IKBKAP	1.36852	16377
IVD	1.1201	16381
ASPN	1.1763	16382
SLC20A1	-2.48854	16406
PARVG	1.44135	16409
KLB	1.52466	16410
ANGPTL4	-1.26475	16425
ZNF346	1.10736	16427
PAPD5.	0.8406	16463
SAR1A	0.98142	16468
COX4NB	1.2522	16484
ANKRD1	1.22137	16493
XP_418646.2	0.99392	16523
MTMR8	1.16404	16528
	1.36146	16569
HDAC2	1.1022	16597
SLBP	2.38756	16610
WDSOF1	1.15302	16630
	1.95228	16631
SNX3	1.03177	16642
XP_001234178.1	1.14348	16669
LRRFIP2	1.97467	16713
YPEL4	-1.3255	16715
ERICH1	1.20147	16725
C8orf53	1.5008	16737
	-1.29988	16755
	-1.06408	16761
ING1	1.01016	16786
	-0.88816	16792
HNRPLL	0.93436	16793
RPS21	1.0757	16803
	1.32726	16814
MTX2	1.24062	16815
RASAL2	-0.76454	16838
ALDH5A1	0.83702	16856
	-2.66465	16875
XP_429498.1	1.70668	16889
	1.69026	16894
PTEN	0.87018	16913
MYO9B	0.73146	16917
FOXO4	-1.05722	16941
HPS5	0.88324	16945
IL4R	1.24307	16947
SDPR	1.01604	16966
SLC24A6	-0.9508	16972
	1.98042	16980
BPNT1	1.26938	16987
SEC23A	0.864	16993
	1.07494	16994
NP_001006480.1	0.95828	16995
XP_418690.1	1.00112	17000
RPS19BP1	1.11022	17018
XP_416342.1	1.44788	17029
YES1	0.84586	17051
ASF1A	1.26564	17052
NP_989683.3	1.80872	17090
ANAPC5	1.61074	17095
	0.86432	17127
C9orf80	0.94344	17128
	0.87276	17167
MESDC2	0.91494	17173
REXO2	1.34428	17188
	-1.8379	17198
	0.94636	17212
HCCS	1.0752	17216
	1.32969	17218
KIAA1958	1.62244	17248
XP_418940.1	0.9673	17265
CBR4	0.73446	17268
	0.92616	17272
	1.14456	17278
ZDHHC5	-2.26282	17298
BIVM	0.91096	17324
NP_001026583.1	1.25726	17347
MMD	1.7089	17361
WDR61	1.45852	17368
DIABLO	0.77882	17378
XP_001236184.1	-1.17772	17412
XRCC6BP1	1.00744	17445
	1.1628	17462
CBX3	1.58936	17464
SOD2	1.10066	17470
CDCA4	1.1595	17471
	-1.07214	17482
BID	1.31174	17488
	2.02156	17491
FYN	1.5638	17510
B4GALT4	1.09354	17512
	0.898085	17513
SLA	1.54835	17523
FBXL3	1.2628	17534
LIMD2	1.2634	17550
C6orf120	1.20028	17574
OSBPL2	1.04502	17576
	-1.3333	17599
	-2.4871	17601
MTO1	-1.45632	17613
	0.8177	17620
	1.19202	17635
CAST	0.78096	17644
	1.52602	17649
	-1.19272	17677
CLASP1	0.79934	17686
	1.3807	17687
GPBP1L1	1.35692	17695
KIAA0467	-1.15682	17762
PSMC5	0.95774	17784
USF1	-2.68527	17786
KCNA2	1.51759	17789
ESAM	0.87976	17791
L3MBTL	0.787765	17792
PSMB3	1.45646	17798
XP_415607.1	1.78893	17799
OAZ2	1.36406	17810
TARDBP	1.06892	17814
BRI3BP	0.73686	17815
TXNL1	1.35596	17816
FTS	1.7217	17823
XP_001234338.1	1.04318	17825
PRKAR1A	0.75076	17830
RCAN3	1.36902	17832
CGNL1	1.17778	17833
P4HA1	1.21468	17834
RHBDD1	1.41587	17841
IL2RG	1.1733	17851
COL6A2	1.31827	17854
XP_423076.2	0.67566	17856
CHCHD4	1.20084	17858
C20orf43	1.46706	17876
FXR1	1.10333	17887
FOXN2	0.9224	17891
CLNS1A	0.9749	17901
	-1.84497	17922
XRCC5	2.24757	17923
	1.1274	17925
C4orf32	1.18898	17927
EN1	1.02316	17929
TDG	1.21938	17935
AC084398.25	1.2708	17936
	1.05857	17937
AP001011.6	1.1473	17959
Paip1	1.4008	17962
IMPAD1	1.38988	17967
DYRK1A	1.0652	17975
AC008012.8	1.50168	17990
DPM1	1.09734	17994
NP_001006149.1	0.8952	18004
	1.11932	18042
	1.2605	18053
CREM	1.28054	18054
DNAJC8	1.01538	18056
GPD2	1.01382	18064
	1.04337	18077
USP7	1.21526	18096
	-1.02552	18119
	-1.1858	18121
	-2.47518	18123
MRPL53	0.93124	18162
BRWD3	1.58108	18164
PLOD2	1.05904	18172
ITGB4BP	0.90174	18185
	1.1138	18186
PGGT1B	1.4037	18210
ELAVL1	1.25994	18245
NP_001026063.1	1.11648	18246
BMPR1A	1.18424	18258
GLT1D1	1.7161	18269
	0.84792	18282
AL050312.8	1.00804	18293
	1.10262	18303
OXSR1	1.80953	18308
	-2.40886	18319
PAPD1	1.16862	18324
CALD1	1.16672	18329
PTPN1	1.13227	18333
C10orf84	1.34404	18350
RASSF3	1.16076	18353
RASSF9	0.97657	18372
UMPS	0.97584	18378
RNMT	1.27018	18406
CC2D2A	0.97234	18412
	0.81352	18413
C13orf1	1.2397	18442
LHFP	1.30005	18443
ALG5	0.7645	18444
GRPEL1	1.24508	18458
TMPO	0.93112	18490
HACE1	1.08704	18498
XP_423883.2	-0.7867	18510
AP1M1	1.3358	18512
CUEDC2	0.82532	18513
	0.96394	18533
	-1.00376	18539
	0.94344	18582
	1.8068	18603
MYO7B	1.32514	18621
MT-CO1	-2.29972	18630
NCF4	1.0451	18685
PCNA	1.51908	18694
PSMF1	0.95242	18699
	1.0935	18705
IRF1	0.87318	18711
XP_001232400.1	1.06966	18712
NP_001026105.1	0.97014	18716
NP_989813.1	1.15778	18719
PTPRC	1.28228	18721
CPLX4	0.8981	18729
MLN	1.11318	18731
TEAD1	1.36295	18759
CCDC27	1.06788	18763
XP_001232721.1	1.15544	18767
NUB1	0.8772	18770
RPL30	1.19306	18796
ITGA8	0.870555	18799
	1.1095	18802
TIAL1	1.02336	18809
DUSP10	1.0696	18810
DNAJB9	1.1736	18812
AC093788.3	1.02166	18813
EAPP	0.97649	18815
CNOT2	0.842415	18817
SLC6A9	-2.32225	18820
FAM36A	0.8227	18825
FAM152B	0.82918	18838
	-1.99322	18840
SLC41A2	1.24598	18852
XP_424015.2	-1.1539	18864
DDX10	0.72364	18902
CHAF1B	1.09819	18919
TCTN2	1.60704	18924
NP_990377.1	1.86602	18925
MRPS6	1.88818	18949
AC012467.9	-2.24373	18961
ATP13A3	1.0521	18997
	1.27516	19000
	-1.09202	19002
C1orf163	0.71844	19010
COX7A2	1.11124	19062
BXDC2	0.94702	19066
PHF11	0.9542	19074
LAPTM5	1.41356	19100
	1.3431	19104
RAB5C	0.88028	19105
SQRDL	1.02642	19122
	1.30014	19131
EPB41L5	-5.45355	19138
	-1.1209	19155
MLXIPL	-0.85584	19160
GPSM2	1.0536	19178
TFAM	0.904415	19185
NP_001012801.1	1.15522	19188
TMED2	1.17802	19189
AC138956.3	1.27186	19191
JTV1	1.26076	19193
	1.4906	19212
ATP5H	1.17344	19244
ANXA5	1.21904	19298
	0.88268	19299
ZFHX1B	1.55149	19301
CCDC28A	0.92472	19318
ANXA1	1.267	19334
RNF103	1.28429	19343
CMPK2	1.31438	19349
RNASEH2B	1.37421	19357
NP_001006436.1	0.91074	19372
NUCB2	0.88584	19373
SRP14	1.50846	19374
PKP4	1.05614	19376
RNUXA	1.23522	19377
TARS	0.95074	19407
XP_001234297.1	1.06268	19423
	-1.28683	19426
FUCA1	1.36694	19447
PPAT	1.18416	19488
TCTN2	1.07192	19496
FBXO21	0.9669	19511
MRPL23	1.51428	19557
CNTNAP1	1.00998	19572
PRKCB1	1.66653	19578
IL13RA1	1.33068	19579
TXNRD3	1.0898	19581
XP_429167.2	0.76242	19602
MAN2B2	1.44218	19605
RNF121	1.36114	19620
SSU72	1.5858	19626
	1.25202	19635
C3orf18	1.00856	19638
DUS1L	1.10994	19642
LEMD2	1.16118	19646
TOMM34	1.01516	19658
	0.89742	19659
C9orf16	1.46644	19666
	0.91038	19672
POLR1E	1.2589	19673
ZP4	1.3323	19676
GTF2B	1.1574	19686
RPS15A	1.2091	19688
CHMP6	0.97299	19695
PSMC3	1.25226	19706
NP_001032250.1	1.36554	19708
SPATA1	1.28456	19716
XP_429771.2	1.52346	19722
ETFDH	1.40641	19725
NP_001026225.1	1.30184	19730
HP1BP3	1.35652	19734
GPR65	1.33315	19736
CASP3	1.03068	19738
SEMA4D	1.04002	19741
XP_001231276.1	1.303	19743
NP_989549.1	0.84766	19745
CCDC89	0.72052	19782
CAST	1.03823	19787
GPBP1	0.973205	19789
NP_990578.1	1.63048	19801
RP11-33E24.4	1.24714	19806
	1.51476	19823
CCND3	1.26353	19833
NUP93	1.05596	19834
NP_001012568.1	1.1983	19835
COQ5	0.905	19879
SCN8A	1.23977	19881
RNF34	1.06536	19882
COQ3	1.09092	19886
DCLK2	-3.1703	19888
AFTPH	1.10691	19899
	1.3437	19905
MND1	0.994353	19911
	1.16808	19916
	-1.1085	19919
	1.3917	19934
EXOC1	1.23794	19944
	1.15154	19955
PROS1	1.11204	19957
C13orf8	-1.33844	19958
	-1.12004	19962
	0.9963	19968
	1.39321	19986
	-3.24535	19990
	1.20531	19992
ZMIZ1	-1.22438	19998
ATP6V1B2	1.13732	20024
ATG4C	1.27125	20051
SMEK2	0.892785	20069
RARS	1.17794	20087
WAPAL	0.951725	20090
CDC73	1.85416	20093
RGS18	1.56954	20097
RAB27A	1.07188	20118
NCOR1	-1.14776	20119
ZCCHC8	0.79096	20120
	1.38716	20125
WDR40A	1.20238	20136
NOM1	1.3551	20141
C16orf63	1.5117	20145
NRP1	1.24061	20149
CRNKL1	1.23646	20166
EBNA1BP2	1.05938	20173
PLEKHA3	1.63399	20177
	1.49775	20186
BRDG1	2.37297	20210
Pgm5	1.05862	20247
FAM53A	1.55024	20260
GPR34	1.91306	20262
EFR3A	1.23885	20264
	-1.40896	20266
MCM5	1.09215	20286
SERINC3	0.9877	20288
MCFD2	0.98424	20291
PREP	0.98398	20292
NUDT1	1.27852	20321
	1.02564	20330
	1.72497	20352
	-1.04356	20364
GARS	0.88144	20365
SORBS2	1.36031	20380
C1orf163	0.9264	20386
XP_001236305.1	-1.82576	20391
	-1.81362	20401
NP_001025842.1	1.3433	20416
AC008114.25	1.52854	20419
	1.1969	20423
NP_001001776.1	1.43414	20436
	1.58966	20466
FUBP1	0.93968	20469
NP_001012554.1	0.83134	20470
XP_421662.2	1.65898	20472
KIN	1.57658	20493
C1orf174	1.06102	20531
CD7	2.42856	20539
XP_413740.2	1.06268	20557
UBA2	0.98964	20582
PLA2G4A	1.71697	20585
AGT	0.95	20587
PITX1	-1.25418	20599
RNF12	1.38874	20617
FGL2	1.2501	20621
	1.41522	20634
BPNT1	1.62314	20637
XP_429964.2	-2.5393	20648
XP_420591.2	1.05307	20661
EXOC5	0.94669	20667
ATF4	-2.29128	20668
EEF1E1	1.3935	20676
Gga.29957	1.89504	20686
	0.94538	20692
NSMAF	1.27042	20707
PPP1R7	1.53958	20793
ST6GALNAC2	0.9212	20804
	1.2319	20817
	1.15304	20818
HEXB	1.82006	20822
PGGT1B	0.95016	20825
C6orf64	1.4461	20828
	1.06616	20850
NHP2L1	1.15798	20853
C9orf78	1.1359	20860
STAT1	1.47424	20863
MRPS27	1.17822	20866
	1.5188	20895
RABEPK	1.01914	20901
IFNAR2	1.13647	20909
MTF2	1.1062	20918
C1orf123	1.20661	20930
ZNF608	1.85182	20946
LYN	1.14094	20979
SMEK2	1.21578	20981
PARN	1.3271	21012
GPN3	1.06438	21022
TRPV2	1.85159	21034
PDC	0.90334	21035
	1.12856	21039
AC092436.5	1.44014	21041
	0.81462	21043
HTATSF1	1.19395	21051
	1.30402	21071
TSNAX	1.12488	21114
APOA5	-1.27304	21152
CLN5	1.60137	21184
GPS1	1.2186	21195
PDIA4	1.27832	21201
HYOU1	0.8625	21224
GRM2	0.74312	21234
HMGB2	0.85472	21244
PPIC	1.34206	21250
	1.1216	21252
	-2.66725	21254
	1.0693	21260
	1.32212	21278
MRPS16	1.21218	21296
RASSF6	1.28707	21305
	0.74696	21310
	1.47554	21316
TMBIM4	1.6519	21318
PIGX	1.29344	21324
	1.99692	21342
C11orf54	1.11908	21344
	1.8699	21345
	-0.76946	21352
	1.30767	21356
TTC13	1.04573	21360
AC023157.38	1.6839	21361
HYPK	1.0063	21363
PSMB1	1.3908	21364
XP_001234987.1	1.22332	21379
NOB1	1.19499	21384
PIK3CA	1.39508	21387
CDC91L1	1.7128	21390
SLC22A18	0.83498	21400
C22orf28	0.856095	21417
SYCP3	0.89288	21418
RIMS1	0.85564	21424
XP_414472.2	1.07538	21440
	0.74912	21447
	1.29674	21448
	0.99082	21457
TEKT2	0.8114	21459
	1.56004	21465
GOSR1	1.17949	21484
	1.42542	21533
UGP2	1.02319	21536
	0.783905	21542
C14orf73	0.9967	21570
	1.5714	21578
XP_418949.1	1.48373	21587
	1.66495	21591
GDAP2	1.17358	21608
SERINC1	1.00546	21612
G3BP1	1.27604	21654
SPRY4	-0.92004	21659
