# Supplementary material for: Biological pathway analysis by ArrayUnlock and Ingenuity Pathway Analysis
Source: BMC Proc. 2009 Jul 16;3(Suppl 4):S6. doi: 10.1186/1753-6561-3-S4-S6 (PMC2712749; doi:10.1186/1753-6561-3-S4-S6)
Supplement: Additional file 2 — ArrayUnlock Biological Process. File contains information about: biological function annotation; p-value and corrected p-value; number of genes of our list implicated in each annotation; number of gene from the ArrayUnlock database implicated in this annotation; and finally, a description of each GO biological function annotation. [file 1753-6561-3-S4-S6-S2.xls]

## Sheet: MM8_MA8_Biological Process
Annotation	P-Value	Corrected_P-value	Number_of_Genes-Input_List	Number_of_Genes-Reference_List	Description
GO:0000074	0.306E-1	0.346E-1	1 (46)	229 (38599)	regulation of progression through cell cycle
GO:0000122	0.117E-1	0.149E-1	1 (46)	137 (38599)	negative regulation of transcription from RNA polymerase II promoter
GO:0000398	0.853E-3	0.151E-2	1 (46)	36 (38599)	nuclear mRNA splicing, via spliceosome
GO:0001558	0.146E-3	0.438E-3	2 (46)	85 (38599)	regulation of cell growth
GO:0005975	0.266E-2	0.414E-2	2 (46)	231 (38599)	carbohydrate metabolic process
GO:0006043	0	0	1 (46)	1 (38599)	glucosamine catabolic process
GO:0006044	0.910E-4	0.323E-3	1 (46)	12 (38599)	N-acetylglucosamine metabolic process
GO:0006091	0.259E-2	0.412E-2	1 (46)	63 (38599)	generation of precursor metabolites and energy
GO:0006094	0.151E-5	0.148E-4	2 (46)	19 (38599)	gluconeogenesis
GO:0006096	0.158E-2	0.262E-2	1 (46)	49 (38599)	glycolysis
GO:0006098	0.291E-4	0.126E-3	1 (46)	7 (38599)	pentose-phosphate shunt
GO:0006120	0.443E-3	0.102E-2	1 (46)	26 (38599)	mitochondrial electron transport, NADH to ubiquinone
GO:0006284	0.316E-3	0.822E-3	1 (46)	22 (38599)	base-excision repair
GO:0006333	0.806E-3	0.153E-2	1 (46)	35 (38599)	chromatin assembly or disassembly
GO:0006338	0.806E-3	0.150E-2	1 (46)	35 (38599)	chromatin remodeling
GO:0006350	0.226E-1	0.260E-1	4 (46)	1364 (38599)	transcription
GO:0006355	0.221E-1	0.261E-1	5 (46)	1855 (38599)	regulation of transcription, DNA-dependent
GO:0006366	0.210E-1	0.252E-1	1 (46)	187 (38599)	transcription from RNA polymerase II promoter
GO:0006413	0.553E-3	0.113E-2	1 (46)	29 (38599)	translational initiation
GO:0006471	0.717E-3	0.140E-2	1 (46)	33 (38599)	protein amino acid ADP-ribosylation
GO:0006473	0.832E-5	0.464E-4	1 (46)	4 (38599)	protein amino acid acetylation
GO:0006486	0.284E-2	0.434E-2	1 (46)	66 (38599)	protein amino acid glycosylation
GO:0006520	0.116E-2	0.201E-2	1 (46)	42 (38599)	amino acid metabolic process
GO:0006597	0	0	1 (46)	1 (38599)	spermine biosynthetic process
GO:0006633	0.853E-3	0.155E-2	1 (46)	36 (38599)	fatty acid biosynthetic process
GO:0006644	0.674E-3	0.135E-2	1 (46)	32 (38599)	phospholipid metabolic process
GO:0006810	0.360E-1	0.401E-1	2 (46)	609 (38599)	transport
GO:0006812	0.491E-4	0.192E-3	2 (46)	59 (38599)	cation transport
GO:0006816	0.543E-2	0.731E-2	1 (46)	92 (38599)	calcium ion transport
GO:0006874	0.145E-2	0.246E-2	1 (46)	47 (38599)	calcium ion homeostasis
GO:0006884	0.139E-4	0.676E-4	1 (46)	5 (38599)	regulation of cell volume
GO:0006886	0.182E-1	0.225E-1	1 (46)	173 (38599)	intracellular protein transport
GO:0006888	0.328E-2	0.473E-2	1 (46)	71 (38599)	ER to Golgi vesicle-mediated transport
GO:0006950	0.365E-2	0.517E-2	1 (46)	75 (38599)	response to stress
GO:0007010	0.248E-5	0.215E-4	3 (46)	79 (38599)	cytoskeleton organization and biogenesis
GO:0007050	0.394E-2	0.539E-2	1 (46)	78 (38599)	cell cycle arrest
GO:0007067	0.103E-1	0.136E-1	1 (46)	128 (38599)	mitosis
GO:0007155	0.331E-3	0.833E-3	4 (46)	505 (38599)	cell adhesion
GO:0007229	0.443E-4	0.182E-3	2 (46)	57 (38599)	integrin-mediated signaling pathway
GO:0007231	0	0	1 (46)	1 (38599)	osmosensory signaling pathway
GO:0007264	0.206E-2	0.334E-2	2 (46)	211 (38599)	small GTPase mediated signal transduction
GO:0007266	0.515E-3	0.112E-2	1 (46)	28 (38599)	Rho protein signal transduction
GO:0007338	0.410E-3	0.968E-3	1 (46)	25 (38599)	fertilization (sensu Metazoa)
GO:0007399	0.492E-1	0.541E-1	1 (46)	298 (38599)	nervous system development
GO:0007517	0.292E-2	0.439E-2	1 (46)	67 (38599)	muscle development
GO:0007548	0.346E-3	0.843E-3	1 (46)	23 (38599)	sex differentiation
GO:0008064	0.417E-5	0.271E-4	1 (46)	3 (38599)	regulation of actin polymerization and/or depolymerization
GO:0008090	0.417E-5	0.295E-4	1 (46)	3 (38599)	retrograde axon cargo transport
GO:0008152	0.465E-3	0.104E-2	4 (46)	544 (38599)	metabolic process
GO:0008285	0.194E-1	0.236E-1	1 (46)	179 (38599)	negative regulation of cell proliferation
GO:0008295	0.417E-5	0.325E-4	1 (46)	3 (38599)	spermidine biosynthetic process
GO:0008380	0.225E-1	0.262E-1	1 (46)	194 (38599)	RNA splicing
GO:0008654	0.553E-3	0.117E-2	1 (46)	29 (38599)	phospholipid biosynthetic process
GO:0009612	0.139E-5	0.155E-4	1 (46)	2 (38599)	response to mechanical stimulus
GO:0010003	0.107E-3	0.349E-3	1 (46)	13 (38599)	gastrulation (sensu Mammalia)
GO:0016042	0.365E-2	0.508E-2	1 (46)	75 (38599)	lipid catabolic process
GO:0016071	0.107E-3	0.364E-3	1 (46)	13 (38599)	mRNA metabolic process
GO:0016568	0.296E-3	0.825E-3	2 (46)	108 (38599)	chromatin modification
GO:0016571	0.498E-4	0.185E-3	1 (46)	9 (38599)	histone methylation
GO:0018149	0.187E-3	0.540E-3	1 (46)	17 (38599)	peptide cross-linking
GO:0030036	0.457E-5	0.274E-4	3 (46)	92 (38599)	actin cytoskeleton organization and biogenesis
GO:0030103	0	0	1 (46)	1 (38599)	vasopressin secretion
GO:0042538	0	0	1 (46)	1 (38599)	hyperosmotic salinity response
GO:0045104	0.291E-4	0.133E-3	1 (46)	7 (38599)	intermediate filament cytoskeleton organization and biogenesis
GO:0045893	0.319E-2	0.469E-2	1 (46)	70 (38599)	positive regulation of transcription, DNA-dependent
GO:0045926	0.139E-4	0.721E-4	1 (46)	5 (38599)	negative regulation of growth
GO:0045944	0.110E-1	0.144E-1	1 (46)	133 (38599)	positive regulation of transcription from RNA polymerase II promoter
GO:0047484	0	0	1 (46)	1 (38599)	regulation of response to osmotic stress
GO:0051016	0.316E-3	0.850E-3	1 (46)	22 (38599)	barbed-end actin filament capping
GO:0051017	0.125E-3	0.391E-3	1 (46)	14 (38599)	actin filament bundle formation
GO:0051301	0.180E-1	0.226E-1	1 (46)	172 (38599)	cell division

## Sheet: MM8_MM24_Biological Process
Annotation	P-Value	Corrected_P-value	Number_of_Genes-Input_List	Number_of_Genes-Reference_List	Description
GO:0000045	0.314E-2	0.591E-2	1 (369)	9 (38599)	autophagic vacuole formation
GO:0000122	0.211E-2	0.459E-2	5 (369)	137 (38599)	negative regulation of transcription from RNA polymerase II promoter
GO:0000160	0.314E-2	0.594E-2	1 (369)	9 (38599)	two-component signal transduction system (phosphorelay)
GO:0000165	0.151E-2	0.375E-2	2 (369)	24 (38599)	MAPKKK cascade
GO:0000186	0.390E-2	0.722E-2	1 (369)	10 (38599)	activation of MAPKK activity
GO:0000270	0.875E-3	0.264E-2	2 (369)	20 (38599)	peptidoglycan metabolic process
GO:0000724	0.185E-2	0.416E-2	1 (369)	7 (38599)	double-strand break repair via homologous recombination
GO:0001501	0.999E-4	0.534E-3	6 (369)	111 (38599)	skeletal development
GO:0001502	0.663E-2	0.108E-1	1 (369)	13 (38599)	cartilage condensation
GO:0001505	0.911E-4	0.500E-3	1 (369)	2 (38599)	regulation of neurotransmitter levels
GO:0001525	0.586E-2	0.981E-2	3 (369)	75 (38599)	angiogenesis
GO:0001657	0.565E-2	0.961E-2	1 (369)	12 (38599)	ureteric bud development
GO:0001708	0.179E-3	0.920E-3	2 (369)	12 (38599)	cell fate specification
GO:0001755	0.881E-2	0.135E-1	1 (369)	15 (38599)	neural crest cell migration
GO:0001822	0.133E-2	0.339E-2	1 (369)	6 (38599)	kidney development
GO:0001837	0.894E-3	0.252E-2	1 (369)	5 (38599)	epithelial to mesenchymal transition
GO:0001889	0.185E-2	0.440E-2	1 (369)	7 (38599)	liver development
GO:0001942	0.344E-5	0.354E-4	2 (369)	4 (38599)	hair follicle development
GO:0001955	0.272E-3	0.130E-2	1 (369)	3 (38599)	blood vessel maturation
GO:0001996	0.911E-4	0.601E-3	1 (369)	2 (38599)	positive regulation of heart contraction rate by epinephrine-norepinephrine
GO:0001997	0.911E-4	0.583E-3	1 (369)	2 (38599)	increased strength of heart contraction by epinephrine-norepinephrine
GO:0002024	0.867E-6	0.111E-4	2 (369)	3 (38599)	diet induced thermogenesis
GO:0002025	0.867E-6	0.108E-4	2 (369)	3 (38599)	norepinephrine-epinephrine vasodilation during regulation of blood pressure
GO:0002028	0	0	1 (369)	1 (38599)	regulation of sodium ion transport
GO:0002032	0.911E-4	0.520E-3	1 (369)	2 (38599)	arrestin mediated desensitization of G-protein coupled receptor protein signaling pathway
GO:0005980	0.894E-3	0.268E-2	1 (369)	5 (38599)	glycogen catabolic process
GO:0006003	0.540E-3	0.174E-2	1 (369)	4 (38599)	fructose 2,6-bisphosphate metabolic process
GO:0006043	0	0	1 (369)	1 (38599)	glucosamine catabolic process
GO:0006044	0.565E-2	0.957E-2	1 (369)	12 (38599)	N-acetylglucosamine metabolic process
GO:0006091	0.347E-3	0.137E-2	4 (369)	63 (38599)	generation of precursor metabolites and energy
GO:0006094	0.284E-4	0.245E-3	3 (369)	19 (38599)	gluconeogenesis
GO:0006098	0.185E-2	0.430E-2	1 (369)	7 (38599)	pentose-phosphate shunt
GO:0006123	0.540E-3	0.181E-2	1 (369)	4 (38599)	mitochondrial electron transport, cytochrome c to oxygen
GO:0006164	0.663E-2	0.106E-1	1 (369)	13 (38599)	purine nucleotide biosynthetic process
GO:0006284	0.525E-4	0.402E-3	3 (369)	22 (38599)	base-excision repair
GO:0006298	0.291E-2	0.587E-2	2 (369)	30 (38599)	mismatch repair
GO:0006325	0.117E-2	0.309E-2	2 (369)	22 (38599)	establishment and/or maintenance of chromatin architecture
GO:0006333	0.340E-3	0.137E-2	3 (369)	35 (38599)	chromatin assembly or disassembly
GO:0006338	0.340E-3	0.136E-2	3 (369)	35 (38599)	chromatin remodeling
GO:0006350	0.161E-2	0.392E-2	24 (369)	1364 (38599)	transcription
GO:0006356	0.894E-3	0.255E-2	1 (369)	5 (38599)	regulation of transcription from RNA polymerase I promoter
GO:0006357	0.165E-2	0.400E-2	6 (369)	177 (38599)	regulation of transcription from RNA polymerase II promoter
GO:0006365	0.185E-2	0.412E-2	1 (369)	7 (38599)	35S primary transcript processing
GO:0006366	0.225E-2	0.485E-2	6 (369)	187 (38599)	transcription from RNA polymerase II promoter
GO:0006397	0.160E-2	0.392E-2	6 (369)	176 (38599)	mRNA processing
GO:0006417	0.238E-2	0.509E-2	2 (369)	28 (38599)	regulation of translation
GO:0006457	0.297E-2	0.593E-2	7 (369)	250 (38599)	protein folding
GO:0006468	0.617E-3	0.193E-2	13 (369)	526 (38599)	protein amino acid phosphorylation
GO:0006469	0.636E-3	0.197E-2	2 (369)	18 (38599)	negative regulation of protein kinase activity
GO:0006470	0.252E-2	0.522E-2	5 (369)	142 (38599)	protein amino acid dephosphorylation
GO:0006491	0.185E-2	0.414E-2	1 (369)	7 (38599)	N-glycan processing
GO:0006512	0.246E-3	0.121E-2	11 (369)	367 (38599)	ubiquitin cycle
GO:0006541	0.565E-2	0.965E-2	1 (369)	12 (38599)	glutamine metabolic process
GO:0006542	0.867E-6	0.102E-4	2 (369)	3 (38599)	glutamine biosynthetic process
GO:0006544	0.540E-3	0.198E-2	1 (369)	4 (38599)	glycine metabolic process
GO:0006563	0.540E-3	0.188E-2	1 (369)	4 (38599)	L-serine metabolic process
GO:0006565	0	0	1 (369)	1 (38599)	L-serine catabolic process
GO:0006597	0	0	1 (369)	1 (38599)	spermine biosynthetic process
GO:0006614	0.894E-3	0.257E-2	1 (369)	5 (38599)	SRP-dependent cotranslational protein targeting to membrane
GO:0006621	0.185E-2	0.425E-2	1 (369)	7 (38599)	protein retention in ER
GO:0006633	0.490E-2	0.851E-2	2 (369)	36 (38599)	fatty acid biosynthetic process
GO:0006641	0.314E-2	0.616E-2	1 (369)	9 (38599)	triacylglycerol metabolic process
GO:0006700	0.390E-2	0.709E-2	1 (369)	10 (38599)	C21-steroid hormone biosynthetic process
GO:0006713	0	0	1 (369)	1 (38599)	glucocorticoid catabolic process
GO:0006777	0.185E-2	0.421E-2	1 (369)	7 (38599)	Mo-molybdopterin cofactor biosynthetic process
GO:0006784	0.911E-4	0.652E-3	1 (369)	2 (38599)	heme a biosynthetic process
GO:0006790	0.663E-2	0.108E-1	1 (369)	13 (38599)	sulfur metabolic process
GO:0006807	0.442E-3	0.173E-2	2 (369)	16 (38599)	nitrogen compound metabolic process
GO:0006811	0.101E-4	0.946E-4	15 (369)	456 (38599)	ion transport
GO:0006814	0.525E-2	0.908E-2	4 (369)	116 (38599)	sodium ion transport
GO:0006817	0.253E-5	0.289E-4	7 (369)	90 (38599)	phosphate transport
GO:0006821	0.806E-2	0.125E-1	2 (369)	43 (38599)	chloride transport
GO:0006873	0.185E-2	0.418E-2	1 (369)	7 (38599)	cell ion homeostasis
GO:0006884	0.854E-5	0.838E-4	2 (369)	5 (38599)	regulation of cell volume
GO:0006885	0.117E-2	0.313E-2	2 (369)	22 (38599)	regulation of pH
GO:0006892	0.246E-2	0.521E-2	1 (369)	8 (38599)	post-Golgi vesicle-mediated transport
GO:0006897	0.129E-2	0.341E-2	4 (369)	84 (38599)	endocytosis
GO:0006927	0.911E-4	0.549E-3	1 (369)	2 (38599)	transformed cell apoptosis
GO:0006928	0.138E-2	0.344E-2	5 (369)	126 (38599)	cell motility
GO:0006937	0.663E-2	0.109E-1	1 (369)	13 (38599)	regulation of muscle contraction
GO:0006950	0.775E-3	0.237E-2	4 (369)	75 (38599)	response to stress
GO:0006996	0.314E-2	0.619E-2	1 (369)	9 (38599)	organelle organization and biogenesis
GO:0007005	0.894E-3	0.248E-2	1 (369)	5 (38599)	mitochondrion organization and biogenesis
GO:0007010	0.703E-2	0.112E-1	3 (369)	79 (38599)	cytoskeleton organization and biogenesis
GO:0007026	0.473E-2	0.826E-2	1 (369)	11 (38599)	negative regulation of microtubule depolymerization
GO:0007030	0.565E-2	0.949E-2	1 (369)	12 (38599)	Golgi organization and biogenesis
GO:0007031	0.390E-2	0.700E-2	1 (369)	10 (38599)	peroxisome organization and biogenesis
GO:0007043	0.314E-2	0.622E-2	1 (369)	9 (38599)	intercellular junction assembly
GO:0007049	0.334E-3	0.135E-2	12 (369)	436 (38599)	cell cycle
GO:0007052	0.390E-2	0.703E-2	1 (369)	10 (38599)	mitotic spindle organization and biogenesis
GO:0007062	0.540E-3	0.184E-2	1 (369)	4 (38599)	sister chromatid cohesion
GO:0007067	0.242E-3	0.120E-2	6 (369)	128 (38599)	mitosis
GO:0007089	0.185E-2	0.428E-2	1 (369)	7 (38599)	traversing start control point of mitotic cell cycle
GO:0007090	0.272E-3	0.118E-2	1 (369)	3 (38599)	regulation of S phase of mitotic cell cycle
GO:0007093	0.246E-2	0.513E-2	1 (369)	8 (38599)	mitotic checkpoint
GO:0007130	0.133E-2	0.343E-2	1 (369)	6 (38599)	synaptonemal complex formation
GO:0007140	0.170E-4	0.156E-3	2 (369)	6 (38599)	male meiosis
GO:0007144	0	0	1 (369)	1 (38599)	female meiosis I
GO:0007155	0.119E-6	0.161E-5	19 (369)	505 (38599)	cell adhesion
GO:0007160	0.263E-2	0.541E-2	3 (369)	60 (38599)	cell-matrix adhesion
GO:0007163	0.442E-3	0.171E-2	2 (369)	16 (38599)	establishment and/or maintenance of cell polarity
GO:0007165	0.306E-4	0.258E-3	34 (369)	1736 (38599)	signal transduction
GO:0007169	0.874E-3	0.265E-2	4 (369)	77 (38599)	transmembrane receptor protein tyrosine kinase signaling pathway
GO:0007171	0.540E-3	0.196E-2	1 (369)	4 (38599)	transmembrane receptor protein tyrosine kinase activation (dimerization)
GO:0007179	0.191E-2	0.423E-2	2 (369)	26 (38599)	transforming growth factor beta receptor signaling pathway
GO:0007181	0.540E-3	0.182E-2	1 (369)	4 (38599)	transforming growth factor beta receptor complex assembly
GO:0007190	0.117E-2	0.311E-2	2 (369)	22 (38599)	adenylate cyclase activation
GO:0007193	0.663E-2	0.108E-1	1 (369)	13 (38599)	G-protein signaling, adenylate cyclase inhibiting pathway
GO:0007194	0.881E-2	0.136E-1	1 (369)	15 (38599)	negative regulation of adenylate cyclase activity
GO:0007231	0	0	1 (369)	1 (38599)	osmosensory signaling pathway
GO:0007242	0.600E-2	0.100E-1	8 (369)	342 (38599)	intracellular signaling cascade
GO:0007254	0.238E-2	0.507E-2	2 (369)	28 (38599)	JNK cascade
GO:0007264	0.103E-2	0.278E-2	7 (369)	211 (38599)	small GTPase mediated signal transduction
GO:0007266	0.140E-3	0.740E-3	3 (369)	28 (38599)	Rho protein signal transduction
GO:0007267	0.714E-2	0.113E-1	7 (369)	290 (38599)	cell-cell signaling
GO:0007271	0.314E-2	0.625E-2	1 (369)	9 (38599)	synaptic transmission, cholinergic
GO:0007275	0.235E-3	0.118E-2	18 (369)	785 (38599)	multicellular organismal development
GO:0007276	0.663E-2	0.107E-1	1 (369)	13 (38599)	gametogenesis
GO:0007292	0.769E-2	0.120E-1	1 (369)	14 (38599)	female gamete generation
GO:0007342	0.246E-2	0.516E-2	1 (369)	8 (38599)	fusion of sperm to egg plasma membrane
GO:0007379	0.540E-3	0.175E-2	1 (369)	4 (38599)	segment specification
GO:0007389	0.170E-2	0.411E-2	2 (369)	25 (38599)	pattern specification process
GO:0007398	0.390E-2	0.712E-2	1 (369)	10 (38599)	ectoderm development
GO:0007399	0.705E-5	0.708E-4	12 (369)	298 (38599)	nervous system development
GO:0007423	0	0	1 (369)	1 (38599)	sensory organ development
GO:0007517	0.392E-2	0.701E-2	3 (369)	67 (38599)	muscle development
GO:0007518	0.272E-3	0.119E-2	1 (369)	3 (38599)	myoblast cell fate determination
GO:0007525	0.911E-4	0.534E-3	1 (369)	2 (38599)	somatic muscle development
GO:0007527	0	0	1 (369)	1 (38599)	adult somatic muscle development
GO:0007549	0.911E-4	0.527E-3	1 (369)	2 (38599)	dosage compensation
GO:0007585	0.214E-2	0.463E-2	2 (369)	27 (38599)	respiratory gaseous exchange
GO:0007605	0.605E-2	0.100E-1	4 (369)	120 (38599)	sensory perception of sound
GO:0007610	0.630E-4	0.475E-3	3 (369)	23 (38599)	behavior
GO:0007613	0.390E-2	0.715E-2	1 (369)	10 (38599)	memory
GO:0007623	0.769E-2	0.121E-1	1 (369)	14 (38599)	circadian rhythm
GO:0008015	0.899E-3	0.245E-2	3 (369)	45 (38599)	circulation
GO:0008156	0.246E-2	0.511E-2	1 (369)	8 (38599)	negative regulation of DNA replication
GO:0008206	0.390E-2	0.731E-2	1 (369)	10 (38599)	bile acid metabolic process
GO:0008211	0.911E-4	0.506E-3	1 (369)	2 (38599)	glucocorticoid metabolic process
GO:0008217	0.529E-2	0.912E-2	2 (369)	37 (38599)	blood pressure regulation
GO:0008218	0.344E-5	0.372E-4	2 (369)	4 (38599)	bioluminescence
GO:0008277	0.263E-2	0.537E-2	2 (369)	29 (38599)	regulation of G-protein coupled receptor protein signaling pathway
GO:0008285	0.176E-2	0.422E-2	6 (369)	179 (38599)	negative regulation of cell proliferation
GO:0008295	0.272E-3	0.116E-2	1 (369)	3 (38599)	spermidine biosynthetic process
GO:0008333	0.170E-4	0.152E-3	2 (369)	6 (38599)	endosome to lysosome transport
GO:0008340	0.911E-4	0.513E-3	1 (369)	2 (38599)	determination of adult life span
GO:0008344	0.314E-2	0.597E-2	1 (369)	9 (38599)	adult locomotory behavior
GO:0008360	0.706E-2	0.112E-1	2 (369)	41 (38599)	regulation of cell shape
GO:0008380	0.276E-2	0.561E-2	6 (369)	194 (38599)	RNA splicing
GO:0008535	0.133E-2	0.347E-2	1 (369)	6 (38599)	cytochrome c oxidase complex assembly
GO:0008629	0.769E-2	0.122E-1	1 (369)	14 (38599)	induction of apoptosis by intracellular signals
GO:0008654	0.263E-2	0.539E-2	2 (369)	29 (38599)	phospholipid biosynthetic process
GO:0009101	0.894E-3	0.266E-2	1 (369)	5 (38599)	glycoprotein biosynthetic process
GO:0009113	0.540E-3	0.203E-2	1 (369)	4 (38599)	purine base biosynthetic process
GO:0009152	0	0	1 (369)	1 (38599)	purine ribonucleotide biosynthetic process
GO:0009294	0	0	1 (369)	1 (38599)	DNA mediated transformation
GO:0009312	0.314E-2	0.599E-2	1 (369)	9 (38599)	oligosaccharide biosynthetic process
GO:0009405	0.473E-2	0.829E-2	1 (369)	11 (38599)	pathogenesis
GO:0009409	0.698E-4	0.516E-3	2 (369)	9 (38599)	response to cold
GO:0009607	0.390E-2	0.706E-2	1 (369)	10 (38599)	response to biotic stimulus
GO:0009612	0.911E-4	0.620E-3	1 (369)	2 (38599)	response to mechanical stimulus
GO:0009880	0.344E-5	0.382E-4	2 (369)	4 (38599)	embryonic pattern specification
GO:0009948	0.540E-3	0.195E-2	1 (369)	4 (38599)	anterior/posterior axis specification
GO:0009966	0.525E-4	0.410E-3	3 (369)	22 (38599)	regulation of signal transduction
GO:0010002	0.272E-3	0.114E-2	1 (369)	3 (38599)	cardioblast differentiation
GO:0010003	0.231E-3	0.117E-2	2 (369)	13 (38599)	gastrulation (sensu Mammalia)
GO:0014032	0.894E-3	0.250E-2	1 (369)	5 (38599)	neural crest cell development
GO:0015031	0.508E-4	0.404E-3	11 (369)	310 (38599)	protein transport
GO:0015671	0.881E-2	0.134E-1	1 (369)	15 (38599)	oxygen transport
GO:0015701	0.272E-3	0.122E-2	1 (369)	3 (38599)	bicarbonate transport
GO:0015711	0.663E-2	0.107E-1	1 (369)	13 (38599)	organic anion transport
GO:0015728	0	0	1 (369)	1 (38599)	mevalonate transport
GO:0016055	0.296E-2	0.595E-2	3 (369)	62 (38599)	Wnt receptor signaling pathway
GO:0016142	0	0	1 (369)	1 (38599)	O-glycoside catabolic process
GO:0016197	0.663E-2	0.109E-1	1 (369)	13 (38599)	endosome transport
GO:0016358	0.881E-2	0.135E-1	1 (369)	15 (38599)	dendrite development
GO:0016446	0.894E-3	0.258E-2	1 (369)	5 (38599)	somatic hypermutation of immunoglobulin genes
GO:0016447	0.272E-3	0.126E-2	1 (369)	3 (38599)	somatic recombination of immunoglobulin gene segments
GO:0016486	0.894E-3	0.260E-2	1 (369)	5 (38599)	peptide hormone processing
GO:0016567	0.971E-2	0.146E-1	2 (369)	46 (38599)	protein ubiquitination
GO:0016568	0.840E-4	0.611E-3	6 (369)	108 (38599)	chromatin modification
GO:0016571	0.314E-2	0.602E-2	1 (369)	9 (38599)	histone methylation
GO:0016577	0	0	1 (369)	1 (38599)	histone demethylation
GO:0018108	0.473E-2	0.836E-2	1 (369)	11 (38599)	peptidyl-tyrosine phosphorylation
GO:0018206	0.540E-3	0.178E-2	1 (369)	4 (38599)	peptidyl-methionine modification
GO:0018298	0.533E-3	0.205E-2	2 (369)	17 (38599)	protein-chromophore linkage
GO:0018348	0.272E-3	0.123E-2	1 (369)	3 (38599)	protein amino acid geranylgeranylation
GO:0019100	0	0	1 (369)	1 (38599)	male germ-line sex determination
GO:0019733	0.540E-3	0.193E-2	1 (369)	4 (38599)	antibacterial humoral response (sensu Vertebrata)
GO:0030035	0.911E-4	0.566E-3	1 (369)	2 (38599)	microspike biogenesis
GO:0030036	0.194E-2	0.423E-2	4 (369)	92 (38599)	actin cytoskeleton organization and biogenesis
GO:0030041	0.769E-2	0.121E-1	1 (369)	14 (38599)	actin filament polymerization
GO:0030071	0.185E-2	0.442E-2	1 (369)	7 (38599)	regulation of mitotic metaphase/anaphase transition
GO:0030103	0	0	1 (369)	1 (38599)	vasopressin secretion
GO:0030154	0.214E-4	0.188E-3	12 (369)	331 (38599)	cell differentiation
GO:0030168	0.133E-2	0.349E-2	2 (369)	23 (38599)	platelet activation
GO:0030183	0.191E-2	0.421E-2	2 (369)	26 (38599)	B cell differentiation
GO:0030218	0.881E-2	0.134E-1	1 (369)	15 (38599)	erythrocyte differentiation
GO:0030282	0.390E-2	0.718E-2	1 (369)	10 (38599)	bone mineralization
GO:0030328	0	0	1 (369)	1 (38599)	prenylcysteine catabolic process
GO:0030500	0.540E-3	0.200E-2	1 (369)	4 (38599)	regulation of bone mineralization
GO:0030501	0.894E-3	0.262E-2	1 (369)	5 (38599)	positive regulation of bone mineralization
GO:0030509	0.179E-3	0.932E-3	2 (369)	12 (38599)	BMP signaling pathway
GO:0030514	0.314E-2	0.605E-2	1 (369)	9 (38599)	negative regulation of BMP signaling pathway
GO:0030520	0.390E-2	0.725E-2	1 (369)	10 (38599)	estrogen receptor signaling pathway
GO:0030643	0.540E-3	0.205E-2	1 (369)	4 (38599)	phosphate ion homeostasis
GO:0030818	0.272E-3	0.129E-2	1 (369)	3 (38599)	negative regulation of cAMP biosynthetic process
GO:0030833	0.185E-2	0.423E-2	1 (369)	7 (38599)	regulation of actin filament polymerization
GO:0030913	0	0	1 (369)	1 (38599)	paranodal junction assembly
GO:0031117	0	0	1 (369)	1 (38599)	positive regulation of microtubule depolymerization
GO:0031365	0.540E-3	0.173E-2	1 (369)	4 (38599)	N-terminal protein amino acid modification
GO:0031532	0.894E-3	0.264E-2	1 (369)	5 (38599)	actin cytoskeleton reorganization
GO:0031536	0.272E-3	0.112E-2	1 (369)	3 (38599)	positive regulation of exit from mitosis
GO:0031649	0.867E-6	0.104E-4	2 (369)	3 (38599)	heat generation
GO:0032026	0.272E-3	0.117E-2	1 (369)	3 (38599)	response to magnesium ion
GO:0040015	0.121E-6	0.160E-5	3 (369)	6 (38599)	negative regulation of body size
GO:0042102	0.769E-2	0.120E-1	1 (369)	14 (38599)	positive regulation of T cell proliferation
GO:0042113	0.390E-2	0.728E-2	1 (369)	10 (38599)	B cell activation
GO:0042127	0.659E-2	0.109E-1	2 (369)	40 (38599)	regulation of cell proliferation
GO:0042176	0.540E-3	0.177E-2	1 (369)	4 (38599)	regulation of protein catabolic process
GO:0042246	0.894E-3	0.247E-2	1 (369)	5 (38599)	tissue regeneration
GO:0042310	0.540E-3	0.202E-2	1 (369)	4 (38599)	vasoconstriction
GO:0042346	0.911E-4	0.542E-3	1 (369)	2 (38599)	positive regulation of NF-kappaB import into nucleus
GO:0042472	0.910E-5	0.873E-4	4 (369)	30 (38599)	inner ear morphogenesis
GO:0042538	0	0	1 (369)	1 (38599)	hyperosmotic salinity response
GO:0042596	0.540E-3	0.171E-2	1 (369)	4 (38599)	fear response
GO:0042637	0.911E-4	0.631E-3	1 (369)	2 (38599)	catagen
GO:0042692	0.894E-3	0.253E-2	1 (369)	5 (38599)	muscle cell differentiation
GO:0042787	0.133E-2	0.337E-2	1 (369)	6 (38599)	protein ubiquitination during ubiquitin-dependent protein catabolic process
GO:0042921	0.540E-3	0.190E-2	1 (369)	4 (38599)	glucocorticoid receptor signaling pathway
GO:0043011	0.272E-3	0.115E-2	1 (369)	3 (38599)	myeloid dendritic cell differentiation
GO:0043087	0.899E-3	0.246E-2	3 (369)	45 (38599)	regulation of GTPase activity
GO:0043254	0.911E-4	0.611E-3	1 (369)	2 (38599)	regulation of protein complex assembly
GO:0043407	0.272E-3	0.132E-2	1 (369)	3 (38599)	negative regulation of MAPK activity
GO:0043410	0.185E-2	0.432E-2	1 (369)	7 (38599)	positive regulation of MAPKKK cascade
GO:0044255	0.540E-3	0.179E-2	1 (369)	4 (38599)	cellular lipid metabolic process
GO:0045039	0.133E-2	0.345E-2	1 (369)	6 (38599)	protein import into mitochondrial inner membrane
GO:0045071	0	0	1 (369)	1 (38599)	negative regulation of viral genome replication
GO:0045082	0	0	1 (369)	1 (38599)	positive regulation of interleukin-10 biosynthetic process
GO:0045083	0	0	1 (369)	1 (38599)	negative regulation of interleukin-12 biosynthetic process
GO:0045086	0.314E-2	0.608E-2	1 (369)	9 (38599)	positive regulation of interleukin-2 biosynthetic process
GO:0045198	0.911E-4	0.493E-3	1 (369)	2 (38599)	establishment of epithelial cell polarity
GO:0045333	0.133E-2	0.341E-2	1 (369)	6 (38599)	cellular respiration
GO:0045368	0.911E-4	0.641E-3	1 (369)	2 (38599)	positive regulation of interleukin-13 biosynthetic process
GO:0045404	0.272E-3	0.121E-2	1 (369)	3 (38599)	positive regulation of interleukin-4 biosynthetic process
GO:0045445	0.185E-2	0.435E-2	1 (369)	7 (38599)	myoblast differentiation
GO:0045449	0.868E-2	0.134E-1	4 (369)	131 (38599)	regulation of transcription
GO:0045453	0.314E-2	0.610E-2	1 (369)	9 (38599)	bone resorption
GO:0045494	0.540E-3	0.185E-2	1 (369)	4 (38599)	photoreceptor cell maintenance
GO:0045596	0.565E-2	0.969E-2	1 (369)	12 (38599)	negative regulation of cell differentiation
GO:0045622	0	0	1 (369)	1 (38599)	regulation of T-helper cell differentiation
GO:0045647	0.272E-3	0.125E-2	1 (369)	3 (38599)	negative regulation of erythrocyte differentiation
GO:0045664	0.473E-2	0.843E-2	1 (369)	11 (38599)	regulation of neuron differentiation
GO:0045672	0.272E-3	0.127E-2	1 (369)	3 (38599)	positive regulation of osteoclast differentiation
GO:0045766	0.473E-2	0.833E-2	1 (369)	11 (38599)	positive regulation of angiogenesis
GO:0045843	0.314E-2	0.613E-2	1 (369)	9 (38599)	negative regulation of striated muscle development
GO:0045860	0.246E-2	0.518E-2	1 (369)	8 (38599)	positive regulation of protein kinase activity
GO:0045892	0.134E-2	0.336E-2	3 (369)	50 (38599)	negative regulation of transcription, DNA-dependent
GO:0045893	0.565E-3	0.178E-2	4 (369)	70 (38599)	positive regulation of transcription, DNA-dependent
GO:0045910	0.911E-4	0.557E-3	1 (369)	2 (38599)	negative regulation of DNA recombination
GO:0045941	0.685E-3	0.211E-2	4 (369)	73 (38599)	positive regulation of transcription
GO:0045944	0.449E-4	0.371E-3	7 (369)	133 (38599)	positive regulation of transcription from RNA polymerase II promoter
GO:0045986	0	0	1 (369)	1 (38599)	negative regulation of smooth muscle contraction
GO:0046080	0	0	1 (369)	1 (38599)	dUTP metabolic process
GO:0046148	0	0	1 (369)	1 (38599)	pigment biosynthetic process
GO:0046777	0.914E-2	0.138E-1	2 (369)	45 (38599)	protein amino acid autophosphorylation
GO:0046854	0.911E-4	0.574E-3	1 (369)	2 (38599)	phosphoinositide phosphorylation
GO:0046890	0	0	1 (369)	1 (38599)	regulation of lipid biosynthetic process
GO:0047484	0	0	1 (369)	1 (38599)	regulation of response to osmotic stress
GO:0048009	0.185E-2	0.437E-2	1 (369)	7 (38599)	insulin-like growth factor receptor signaling pathway
GO:0048167	0.473E-2	0.840E-2	1 (369)	11 (38599)	regulation of synaptic plasticity
GO:0048511	0.565E-2	0.953E-2	1 (369)	12 (38599)	rhythmic process
GO:0050774	0.540E-3	0.187E-2	1 (369)	4 (38599)	negative regulation of dendrite morphogenesis
GO:0050810	0.911E-4	0.592E-3	1 (369)	2 (38599)	regulation of steroid biosynthetic process
GO:0050873	0.344E-5	0.363E-4	2 (369)	4 (38599)	brown fat cell differentiation
GO:0050910	0.540E-3	0.191E-2	1 (369)	4 (38599)	detection of mechanical stimulus during sensory perception of sound
GO:0050973	0	0	1 (369)	1 (38599)	detection of mechanical stimulus during equilibrioception
GO:0051017	0.292E-3	0.120E-2	2 (369)	14 (38599)	actin filament bundle formation
GO:0051056	0.155E-2	0.382E-2	3 (369)	52 (38599)	regulation of small GTPase mediated signal transduction
GO:0051301	0.453E-4	0.367E-3	8 (369)	172 (38599)	cell division

## Sheet: MM8_PM8_Biological Process
Annotation	P-Value	Corrected P-value	Number of Genes - Input List	Number of Genes - Reference List	Description
GO:0000012	0.371E-2	0.800E-2	1 (977)	1 (38599)	single strand break repair
GO:0000018	0.371E-2	0.788E-2	1 (977)	1 (38599)	regulation of DNA recombination
GO:0000022	0.640E-3	0.244E-2	1 (977)	1 (38599)	mitotic spindle elongation
GO:0000074	0.248E-4	0.171E-3	17 (977)	17 (38599)	regulation of progression through cell cycle
GO:0000076	0.608E-2	0.114E-1	1 (977)	1 (38599)	DNA replication checkpoint
GO:0000080	0.229E-2	0.547E-2	2 (977)	2 (38599)	G1 phase of mitotic cell cycle
GO:0000085	0.897E-2	0.147E-1	1 (977)	1 (38599)	G2 phase of mitotic cell cycle
GO:0000086	0.382E-2	0.758E-2	2 (977)	2 (38599)	G2/M transition of mitotic cell cycle
GO:0000087	0.608E-2	0.104E-1	1 (977)	1 (38599)	M phase of mitotic cell cycle
GO:0000090	0.608E-2	0.104E-1	1 (977)	1 (38599)	mitotic anaphase
GO:0000122	0.831E-2	0.139E-1	8 (977)	8 (38599)	negative regulation of transcription from RNA polymerase II promoter
GO:0000303	0.640E-3	0.241E-2	1 (977)	1 (38599)	response to superoxide
GO:0000320	0.640E-3	0.236E-2	1 (977)	1 (38599)	re-entry into mitotic cell cycle
GO:0000389	0.608E-2	0.112E-1	1 (977)	1 (38599)	nuclear mRNA 3'-splice site recognition
GO:0000398	0.202E-2	0.492E-2	4 (977)	4 (38599)	nuclear mRNA splicing, via spliceosome
GO:0000705	0.739E-10	0.794E-9	1 (977)	1 (38599)	achiasmate meiosis I
GO:0000902	0.708E-2	0.120E-1	2 (977)	2 (38599)	cell morphogenesis
GO:0001315	0.739E-10	0.849E-9	1 (977)	1 (38599)	age-dependent response to reactive oxygen species
GO:0001501	0.208E-2	0.504E-2	8 (977)	8 (38599)	skeletal development
GO:0001504	0.608E-2	0.110E-1	1 (977)	1 (38599)	neurotransmitter uptake
GO:0001525	0.291E-2	0.671E-2	6 (977)	6 (38599)	angiogenesis
GO:0001543	0.640E-3	0.232E-2	1 (977)	1 (38599)	ovarian follicle rupture
GO:0001570	0.843E-2	0.141E-1	2 (977)	2 (38599)	vasculogenesis
GO:0001578	0.371E-2	0.790E-2	1 (977)	1 (38599)	microtubule bundle formation
GO:0001672	0.640E-3	0.231E-2	1 (977)	1 (38599)	regulation of chromatin assembly or disassembly
GO:0001707	0.170E-2	0.510E-2	2 (977)	2 (38599)	mesoderm formation
GO:0001782	0.897E-2	0.145E-1	1 (977)	1 (38599)	B cell homeostasis
GO:0001822	0.897E-2	0.145E-1	1 (977)	1 (38599)	kidney development
GO:0001836	0.823E-3	0.266E-2	2 (977)	2 (38599)	release of cytochrome c from mitochondria
GO:0001837	0.608E-2	0.109E-1	1 (977)	1 (38599)	epithelial to mesenchymal transition
GO:0001841	0.897E-2	0.145E-1	1 (977)	1 (38599)	neural tube formation
GO:0001843	0.843E-2	0.140E-1	2 (977)	2 (38599)	neural tube closure
GO:0001915	0.739E-10	0.999E-9	1 (977)	1 (38599)	negative regulation of T cell mediated cytotoxicity
GO:0001934	0.608E-2	0.108E-1	1 (977)	1 (38599)	positive regulation of protein amino acid phosphorylation
GO:0001942	0.371E-2	0.794E-2	1 (977)	1 (38599)	hair follicle development
GO:0001946	0.640E-3	0.227E-2	1 (977)	1 (38599)	lymphangiogenesis
GO:0001960	0.640E-3	0.224E-2	1 (977)	1 (38599)	negative regulation of cytokine and chemokine mediated signaling pathway
GO:0001967	0.640E-3	0.223E-2	1 (977)	1 (38599)	suckling behavior
GO:0001998	0.739E-10	0.141E-8	1 (977)	1 (38599)	angiotensin mediated vasoconstriction during regulation of blood pressure
GO:0001999	0.739E-10	0.159E-8	1 (977)	1 (38599)	renal response to blood flow during renin-angiotensin regulation of blood pressure
GO:0002003	0.640E-3	0.223E-2	1 (977)	1 (38599)	angiotensin maturation
GO:0002018	0.739E-10	0.163E-8	1 (977)	1 (38599)	renin-angiotensin regulation of aldosterone production
GO:0002019	0.739E-10	0.516E-8	1 (977)	1 (38599)	angiotensin mediated regulation of renal output
GO:0002024	0.189E-2	0.515E-2	1 (977)	1 (38599)	diet induced thermogenesis
GO:0002025	0.189E-2	0.520E-2	1 (977)	1 (38599)	norepinephrine-epinephrine vasodilation during regulation of blood pressure
GO:0002028	0.739E-10	0.477E-8	1 (977)	1 (38599)	regulation of sodium ion transport
GO:0002032	0.640E-3	0.216E-2	1 (977)	1 (38599)	arrestin mediated desensitization of G-protein coupled receptor protein signaling pathway
GO:0002035	0.640E-3	0.215E-2	1 (977)	1 (38599)	brain renin-angiotensin system
GO:0002084	0.739E-10	0.103E-8	1 (977)	1 (38599)	protein depalmitoylation
GO:0002224	0.739E-10	0.784E-9	1 (977)	1 (38599)	toll-like receptor signaling pathway
GO:0002237	0.739E-10	0.738E-9	1 (977)	1 (38599)	response to molecule of bacterial origin
GO:0002250	0.739E-10	0.721E-9	1 (977)	1 (38599)	adaptive immune response
GO:0002906	0.739E-10	0.837E-9	1 (977)	1 (38599)	negative regulation of mature B cell apoptosis
GO:0005975	0.877E-3	0.280E-2	14 (977)	14 (38599)	carbohydrate metabolic process
GO:0005980	0.608E-2	0.104E-1	1 (977)	1 (38599)	glycogen catabolic process
GO:0006002	0.371E-2	0.796E-2	1 (977)	1 (38599)	fructose 6-phosphate metabolic process
GO:0006007	0.189E-2	0.499E-2	1 (977)	1 (38599)	glucose catabolic process
GO:0006011	0.640E-3	0.295E-2	1 (977)	1 (38599)	UDP-glucose metabolic process
GO:0006013	0.134E-4	0.101E-3	3 (977)	3 (38599)	mannose metabolic process
GO:0006027	0.305E-3	0.163E-2	2 (977)	2 (38599)	glycosaminoglycan catabolic process
GO:0006043	0.739E-10	0.413E-8	1 (977)	1 (38599)	glucosamine catabolic process
GO:0006047	0.640E-3	0.293E-2	1 (977)	1 (38599)	UDP-N-acetylglucosamine metabolic process
GO:0006048	0.739E-10	0.221E-8	1 (977)	1 (38599)	UDP-N-acetylglucosamine biosynthetic process
GO:0006054	0.739E-10	0.344E-8	1 (977)	1 (38599)	N-acetylneuraminate metabolic process
GO:0006072	0.305E-3	0.159E-2	2 (977)	2 (38599)	glycerol-3-phosphate metabolic process
GO:0006084	0.608E-2	0.107E-1	1 (977)	1 (38599)	acetyl-CoA metabolic process
GO:0006091	0.517E-2	0.100E-1	5 (977)	5 (38599)	generation of precursor metabolites and energy
GO:0006118	0.414E-3	0.205E-2	19 (977)	19 (38599)	electron transport
GO:0006125	0.640E-3	0.287E-2	1 (977)	1 (38599)	thioredoxin pathway
GO:0006164	0.382E-2	0.756E-2	2 (977)	2 (38599)	purine nucleotide biosynthetic process
GO:0006166	0.371E-2	0.802E-2	1 (977)	1 (38599)	purine ribonucleoside salvage
GO:0006203	0.739E-10	0.105E-8	1 (977)	1 (38599)	dGTP catabolic process
GO:0006207	0.371E-2	0.804E-2	1 (977)	1 (38599)	'de novo' pyrimidine base biosynthetic process
GO:0006220	0.608E-2	0.114E-1	1 (977)	1 (38599)	pyrimidine nucleotide metabolic process
GO:0006221	0.608E-2	0.115E-1	1 (977)	1 (38599)	pyrimidine nucleotide biosynthetic process
GO:0006222	0.640E-3	0.284E-2	1 (977)	1 (38599)	UMP biosynthetic process
GO:0006260	0.144E-3	0.853E-3	10 (977)	10 (38599)	DNA replication
GO:0006268	0.478E-2	0.931E-2	2 (977)	2 (38599)	DNA unwinding during replication
GO:0006271	0.640E-3	0.282E-2	1 (977)	1 (38599)	DNA strand elongation during DNA replication
GO:0006275	0.608E-2	0.105E-1	1 (977)	1 (38599)	regulation of DNA replication
GO:0006281	0.994E-4	0.612E-3	12 (977)	12 (38599)	DNA repair
GO:0006282	0.634E-4	0.406E-3	2 (977)	2 (38599)	regulation of DNA repair
GO:0006283	0.608E-2	0.106E-1	1 (977)	1 (38599)	transcription-coupled nucleotide-excision repair
GO:0006284	0.189E-3	0.106E-2	4 (977)	4 (38599)	base-excision repair
GO:0006287	0.189E-2	0.549E-2	1 (977)	1 (38599)	base-excision repair, gap-filling
GO:0006288	0.189E-2	0.509E-2	1 (977)	1 (38599)	base-excision repair, DNA ligation
GO:0006290	0.640E-3	0.281E-2	1 (977)	1 (38599)	pyrimidine dimer repair
GO:0006301	0.608E-2	0.106E-1	1 (977)	1 (38599)	postreplication repair
GO:0006303	0.170E-2	0.517E-2	2 (977)	2 (38599)	double-strand break repair via nonhomologous end joining
GO:0006309	0.478E-2	0.935E-2	2 (977)	2 (38599)	DNA fragmentation during apoptosis
GO:0006312	0.189E-2	0.502E-2	1 (977)	1 (38599)	mitotic recombination
GO:0006335	0.640E-3	0.279E-2	1 (977)	1 (38599)	DNA replication-dependent nucleosome assembly
GO:0006337	0.897E-2	0.142E-1	1 (977)	1 (38599)	nucleosome disassembly
GO:0006345	0.640E-3	0.278E-2	1 (977)	1 (38599)	loss of chromatin silencing
GO:0006350	0.496E-6	0.404E-5	65 (977)	65 (38599)	transcription
GO:0006352	0.143E-2	0.441E-2	3 (977)	3 (38599)	transcription initiation
GO:0006355	0.240E-3	0.133E-2	71 (977)	71 (38599)	regulation of transcription, DNA-dependent
GO:0006356	0.608E-2	0.110E-1	1 (977)	1 (38599)	regulation of transcription from RNA polymerase I promoter
GO:0006357	0.489E-4	0.320E-3	14 (977)	14 (38599)	regulation of transcription from RNA polymerase II promoter
GO:0006358	0.739E-10	0.873E-9	1 (977)	1 (38599)	regulation of global transcription from RNA polymerase II promoter
GO:0006366	0.247E-4	0.171E-3	15 (977)	15 (38599)	transcription from RNA polymerase II promoter
GO:0006370	0.640E-3	0.275E-2	1 (977)	1 (38599)	mRNA capping
GO:0006390	0.739E-10	0.775E-9	1 (977)	1 (38599)	transcription from mitochondrial promoter
GO:0006397	0.542E-2	0.105E-1	10 (977)	10 (38599)	mRNA processing
GO:0006398	0.640E-3	0.274E-2	1 (977)	1 (38599)	histone mRNA 3'-end processing
GO:0006408	0.640E-3	0.271E-2	1 (977)	1 (38599)	snRNA export from nucleus
GO:0006412	0.222E-2	0.531E-2	19 (977)	19 (38599)	translation
GO:0006413	0.585E-2	0.112E-1	3 (977)	3 (38599)	translational initiation
GO:0006420	0.189E-2	0.474E-2	1 (977)	1 (38599)	arginyl-tRNA aminoacylation
GO:0006421	0.640E-3	0.270E-2	1 (977)	1 (38599)	asparaginyl-tRNA aminoacylation
GO:0006422	0.371E-2	0.810E-2	1 (977)	1 (38599)	aspartyl-tRNA aminoacylation
GO:0006426	0.189E-2	0.465E-2	1 (977)	1 (38599)	glycyl-tRNA aminoacylation
GO:0006435	0.162E-4	0.115E-3	2 (977)	2 (38599)	threonyl-tRNA aminoacylation
GO:0006437	0.640E-3	0.268E-2	1 (977)	1 (38599)	tyrosyl-tRNA aminoacylation
GO:0006457	0.191E-5	0.151E-4	20 (977)	20 (38599)	protein folding
GO:0006461	0.701E-3	0.232E-2	9 (977)	9 (38599)	protein complex assembly
GO:0006464	0.172E-2	0.512E-2	8 (977)	8 (38599)	protein modification
GO:0006468	0.920E-4	0.571E-3	28 (977)	28 (38599)	protein amino acid phosphorylation
GO:0006470	0.697E-4	0.436E-3	12 (977)	12 (38599)	protein amino acid dephosphorylation
GO:0006474	0.371E-2	0.812E-2	1 (977)	1 (38599)	N-terminal protein amino acid acetylation
GO:0006506	0.143E-2	0.442E-2	3 (977)	3 (38599)	GPI anchor biosynthetic process
GO:0006508	0.191E-2	0.470E-2	23 (977)	23 (38599)	proteolysis
GO:0006511	0.131E-6	0.112E-5	16 (977)	16 (38599)	ubiquitin-dependent protein catabolic process
GO:0006512	0.290E-6	0.243E-5	27 (977)	27 (38599)	ubiquitin cycle
GO:0006534	0.640E-3	0.266E-2	1 (977)	1 (38599)	cysteine metabolic process
GO:0006536	0.371E-2	0.819E-2	1 (977)	1 (38599)	glutamate metabolic process
GO:0006595	0.739E-10	0.113E-8	1 (977)	1 (38599)	polyamine metabolic process
GO:0006597	0.739E-10	0.126E-8	1 (977)	1 (38599)	spermine biosynthetic process
GO:0006605	0.373E-2	0.740E-2	5 (977)	5 (38599)	protein targeting
GO:0006610	0.189E-2	0.555E-2	1 (977)	1 (38599)	ribosomal protein import into nucleus
GO:0006613	0.823E-3	0.264E-2	2 (977)	2 (38599)	cotranslational protein targeting to membrane
GO:0006614	0.608E-2	0.108E-1	1 (977)	1 (38599)	SRP-dependent cotranslational protein targeting to membrane
GO:0006622	0.371E-2	0.821E-2	1 (977)	1 (38599)	protein targeting to lysosome
GO:0006623	0.189E-2	0.551E-2	1 (977)	1 (38599)	protein targeting to vacuole
GO:0006626	0.172E-3	0.966E-3	3 (977)	3 (38599)	protein targeting to mitochondrion
GO:0006629	0.146E-2	0.447E-2	14 (977)	14 (38599)	lipid metabolic process
GO:0006636	0.371E-2	0.825E-2	1 (977)	1 (38599)	fatty acid desaturation
GO:0006642	0.739E-10	0.182E-8	1 (977)	1 (38599)	triacylglycerol mobilization
GO:0006643	0.640E-3	0.264E-2	1 (977)	1 (38599)	membrane lipid metabolic process
GO:0006658	0.189E-2	0.547E-2	1 (977)	1 (38599)	phosphatidylserine metabolic process
GO:0006662	0.739E-10	0.188E-8	1 (977)	1 (38599)	glycerol ether metabolic process
GO:0006663	0.640E-3	0.263E-2	1 (977)	1 (38599)	platelet activating factor biosynthetic process
GO:0006665	0.243E-3	0.134E-2	3 (977)	3 (38599)	sphingolipid metabolic process
GO:0006672	0.229E-2	0.545E-2	2 (977)	2 (38599)	ceramide metabolic process
GO:0006684	0.189E-2	0.538E-2	1 (977)	1 (38599)	sphingomyelin metabolic process
GO:0006686	0.189E-2	0.536E-2	1 (977)	1 (38599)	sphingomyelin biosynthetic process
GO:0006687	0.608E-2	0.112E-1	1 (977)	1 (38599)	glycosphingolipid metabolic process
GO:0006689	0.371E-2	0.827E-2	1 (977)	1 (38599)	ganglioside catabolic process
GO:0006690	0.640E-3	0.262E-2	1 (977)	1 (38599)	icosanoid metabolic process
GO:0006744	0.121E-2	0.379E-2	2 (977)	2 (38599)	ubiquinone biosynthetic process
GO:0006811	0.186E-4	0.130E-3	27 (977)	27 (38599)	ion transport
GO:0006813	0.149E-3	0.878E-3	12 (977)	12 (38599)	potassium ion transport
GO:0006814	0.281E-2	0.658E-2	8 (977)	8 (38599)	sodium ion transport
GO:0006816	0.366E-5	0.287E-4	11 (977)	11 (38599)	calcium ion transport
GO:0006817	0.204E-2	0.495E-2	7 (977)	7 (38599)	phosphate transport
GO:0006837	0.739E-10	0.563E-8	1 (977)	1 (38599)	serotonin transport
GO:0006843	0.739E-10	0.620E-8	1 (977)	1 (38599)	mitochondrial citrate transport
GO:0006865	0.246E-2	0.581E-2	3 (977)	3 (38599)	amino acid transport
GO:0006869	0.637E-3	0.300E-2	6 (977)	6 (38599)	lipid transport
GO:0006874	0.115E-2	0.360E-2	5 (977)	5 (38599)	calcium ion homeostasis
GO:0006882	0.897E-2	0.142E-1	1 (977)	1 (38599)	zinc ion homeostasis
GO:0006884	0.156E-3	0.893E-3	2 (977)	2 (38599)	regulation of cell volume
GO:0006886	0.976E-7	0.843E-6	18 (977)	18 (38599)	intracellular protein transport
GO:0006887	0.446E-2	0.876E-2	4 (977)	4 (38599)	exocytosis
GO:0006888	0.210E-6	0.178E-5	11 (977)	11 (38599)	ER to Golgi vesicle-mediated transport
GO:0006890	0.333E-3	0.167E-2	3 (977)	3 (38599)	retrograde vesicle-mediated transport, Golgi to ER
GO:0006891	0.356E-4	0.239E-3	4 (977)	4 (38599)	intra-Golgi vesicle-mediated transport
GO:0006897	0.137E-5	0.111E-4	11 (977)	11 (38599)	endocytosis
GO:0006906	0.371E-2	0.830E-2	1 (977)	1 (38599)	vesicle fusion
GO:0006907	0.189E-2	0.529E-2	1 (977)	1 (38599)	pinocytosis
GO:0006911	0.305E-3	0.162E-2	2 (977)	2 (38599)	phagocytosis, engulfment
GO:0006915	0.105E-8	0.939E-8	29 (977)	29 (38599)	apoptosis
GO:0006916	0.950E-2	0.149E-1	8 (977)	8 (38599)	anti-apoptosis
GO:0006917	0.885E-5	0.674E-4	12 (977)	12 (38599)	induction of apoptosis
GO:0006922	0.640E-3	0.234E-2	1 (977)	1 (38599)	cleavage of lamin
GO:0006928	0.487E-2	0.946E-2	8 (977)	8 (38599)	cell motility
GO:0006930	0.608E-2	0.104E-1	1 (977)	1 (38599)	substrate-bound cell migration, cell extension
GO:0006954	0.844E-2	0.140E-1	11 (977)	11 (38599)	inflammatory response
GO:0006955	0.331E-3	0.170E-2	23 (977)	23 (38599)	immune response
GO:0006974	0.289E-2	0.672E-2	3 (977)	3 (38599)	response to DNA damage stimulus
GO:0006979	0.196E-2	0.479E-2	5 (977)	5 (38599)	response to oxidative stress
GO:0007005	0.608E-2	0.109E-1	1 (977)	1 (38599)	mitochondrion organization and biogenesis
GO:0007019	0.739E-10	0.681E-9	1 (977)	1 (38599)	microtubule depolymerization
GO:0007025	0.608E-2	0.103E-1	1 (977)	1 (38599)	beta-tubulin folding
GO:0007032	0.608E-2	0.115E-1	1 (977)	1 (38599)	endosome organization and biogenesis
GO:0007034	0.162E-4	0.118E-3	2 (977)	2 (38599)	vacuolar transport
GO:0007040	0.170E-2	0.508E-2	2 (977)	2 (38599)	lysosome organization and biogenesis
GO:0007041	0.189E-2	0.487E-2	1 (977)	1 (38599)	lysosomal transport
GO:0007042	0.634E-4	0.403E-3	2 (977)	2 (38599)	lysosomal lumen acidification
GO:0007049	0.262E-8	0.231E-7	34 (977)	34 (38599)	cell cycle
GO:0007050	0.362E-2	0.823E-2	6 (977)	6 (38599)	cell cycle arrest
GO:0007052	0.170E-2	0.512E-2	2 (977)	2 (38599)	mitotic spindle organization and biogenesis
GO:0007066	0.739E-10	0.124E-7	1 (977)	1 (38599)	female meiosis sister chromatid cohesion
GO:0007067	0.427E-3	0.209E-2	10 (977)	10 (38599)	mitosis
GO:0007090	0.189E-2	0.476E-2	1 (977)	1 (38599)	regulation of S phase of mitotic cell cycle
GO:0007130	0.897E-2	0.143E-1	1 (977)	1 (38599)	synaptonemal complex formation
GO:0007141	0.640E-3	0.217E-2	1 (977)	1 (38599)	male meiosis I
GO:0007154	0.676E-3	0.226E-2	7 (977)	7 (38599)	cell communication
GO:0007155	0.451E-4	0.297E-3	28 (977)	28 (38599)	cell adhesion
GO:0007160	0.783E-3	0.255E-2	6 (977)	6 (38599)	cell-matrix adhesion
GO:0007165	0.630E-8	0.550E-7	84 (977)	84 (38599)	signal transduction
GO:0007171	0.371E-2	0.832E-2	1 (977)	1 (38599)	transmembrane receptor protein tyrosine kinase activation (dimerization)
GO:0007181	0.371E-2	0.834E-2	1 (977)	1 (38599)	transforming growth factor beta receptor complex assembly
GO:0007194	0.586E-2	0.111E-1	2 (977)	2 (38599)	negative regulation of adenylate cyclase activity
GO:0007202	0.843E-2	0.140E-1	2 (977)	2 (38599)	phospholipase C activation
GO:0007204	0.716E-2	0.121E-1	4 (977)	4 (38599)	elevation of cytosolic calcium ion concentration
GO:0007218	0.251E-2	0.589E-2	7 (977)	7 (38599)	neuropeptide signaling pathway
GO:0007229	0.152E-5	0.121E-4	9 (977)	9 (38599)	integrin-mediated signaling pathway
GO:0007231	0.739E-10	0.364E-8	1 (977)	1 (38599)	osmosensory signaling pathway
GO:0007242	0.835E-5	0.642E-4	23 (977)	23 (38599)	intracellular signaling cascade
GO:0007249	0.843E-2	0.140E-1	2 (977)	2 (38599)	I-kappaB kinase/NF-kappaB cascade
GO:0007252	0.371E-2	0.836E-2	1 (977)	1 (38599)	I-kappaB phosphorylation
GO:0007260	0.371E-2	0.838E-2	1 (977)	1 (38599)	tyrosine phosphorylation of STAT protein
GO:0007262	0.371E-2	0.739E-2	1 (977)	1 (38599)	STAT protein nuclear translocation
GO:0007264	0.105E-2	0.329E-2	13 (977)	13 (38599)	small GTPase mediated signal transduction
GO:0007267	0.320E-2	0.733E-2	15 (977)	15 (38599)	cell-cell signaling
GO:0007275	0.424E-6	0.348E-5	44 (977)	44 (38599)	multicellular organismal development
GO:0007281	0.940E-3	0.298E-2	3 (977)	3 (38599)	germ cell development
GO:0007292	0.333E-3	0.170E-2	3 (977)	3 (38599)	female gamete generation
GO:0007338	0.358E-3	0.179E-2	4 (977)	4 (38599)	fertilization (sensu Metazoa)
GO:0007341	0.371E-2	0.741E-2	1 (977)	1 (38599)	penetration of zona pellucida
GO:0007368	0.173E-2	0.511E-2	3 (977)	3 (38599)	determination of left/right symmetry
GO:0007398	0.170E-2	0.514E-2	2 (977)	2 (38599)	ectoderm development
GO:0007399	0.244E-3	0.133E-2	18 (977)	18 (38599)	nervous system development
GO:0007409	0.362E-2	0.827E-2	4 (977)	4 (38599)	axonogenesis
GO:0007417	0.219E-2	0.525E-2	7 (977)	7 (38599)	central nervous system development
GO:0007431	0.640E-3	0.296E-2	1 (977)	1 (38599)	salivary gland development
GO:0007500	0.608E-2	0.112E-1	1 (977)	1 (38599)	mesodermal cell fate determination
GO:0007507	0.104E-3	0.636E-3	9 (977)	9 (38599)	heart development
GO:0007518	0.189E-2	0.472E-2	1 (977)	1 (38599)	myoblast cell fate determination
GO:0007519	0.585E-2	0.112E-1	3 (977)	3 (38599)	striated muscle development
GO:0007525	0.640E-3	0.248E-2	1 (977)	1 (38599)	somatic muscle development
GO:0007528	0.897E-2	0.144E-1	1 (977)	1 (38599)	neuromuscular junction development
GO:0007596	0.803E-2	0.135E-1	5 (977)	5 (38599)	blood coagulation
GO:0007613	0.170E-2	0.506E-2	2 (977)	2 (38599)	memory
GO:0007617	0.608E-2	0.108E-1	1 (977)	1 (38599)	mating behavior
GO:0007638	0.608E-2	0.110E-1	1 (977)	1 (38599)	mechanosensory behavior
GO:0008015	0.544E-2	0.105E-1	4 (977)	4 (38599)	circulation
GO:0008033	0.544E-2	0.105E-1	4 (977)	4 (38599)	tRNA processing
GO:0008049	0.739E-10	0.172E-8	1 (977)	1 (38599)	male courtship behavior
GO:0008054	0.640E-3	0.252E-2	1 (977)	1 (38599)	cyclin catabolic process
GO:0008065	0.640E-3	0.226E-2	1 (977)	1 (38599)	establishment of blood-nerve barrier
GO:0008088	0.189E-2	0.490E-2	1 (977)	1 (38599)	axon cargo transport
GO:0008090	0.189E-2	0.522E-2	1 (977)	1 (38599)	retrograde axon cargo transport
GO:0008152	0.289E-4	0.195E-3	30 (977)	30 (38599)	metabolic process
GO:0008156	0.823E-3	0.265E-2	2 (977)	2 (38599)	negative regulation of DNA replication
GO:0008202	0.286E-2	0.668E-2	5 (977)	5 (38599)	steroid metabolic process
GO:0008203	0.362E-2	0.825E-2	4 (977)	4 (38599)	cholesterol metabolic process
GO:0008218	0.371E-2	0.744E-2	1 (977)	1 (38599)	bioluminescence
GO:0008219	0.624E-3	0.295E-2	5 (977)	5 (38599)	cell death
GO:0008284	0.576E-2	0.111E-1	9 (977)	9 (38599)	positive regulation of cell proliferation
GO:0008285	0.681E-3	0.226E-2	12 (977)	12 (38599)	negative regulation of cell proliferation
GO:0008286	0.623E-3	0.296E-2	4 (977)	4 (38599)	insulin receptor signaling pathway
GO:0008295	0.189E-2	0.471E-2	1 (977)	1 (38599)	spermidine biosynthetic process
GO:0008333	0.897E-2	0.146E-1	1 (977)	1 (38599)	endosome to lysosome transport
GO:0008380	0.459E-3	0.224E-2	13 (977)	13 (38599)	RNA splicing
GO:0008542	0.371E-2	0.746E-2	1 (977)	1 (38599)	visual learning
GO:0008589	0.189E-2	0.491E-2	1 (977)	1 (38599)	regulation of smoothened signaling pathway
GO:0008593	0.640E-3	0.249E-2	1 (977)	1 (38599)	regulation of Notch signaling pathway
GO:0008625	0.170E-4	0.120E-3	4 (977)	4 (38599)	induction of apoptosis via death domain receptors
GO:0008631	0.305E-3	0.160E-2	2 (977)	2 (38599)	induction of apoptosis by oxidative stress
GO:0008635	0.134E-4	0.101E-3	3 (977)	3 (38599)	caspase activation via cytochrome c
GO:0008643	0.993E-2	0.155E-1	2 (977)	2 (38599)	carbohydrate transport
GO:0009101	0.156E-3	0.906E-3	2 (977)	2 (38599)	glycoprotein biosynthetic process
GO:0009103	0.524E-3	0.254E-2	2 (977)	2 (38599)	lipopolysaccharide biosynthetic process
GO:0009113	0.371E-2	0.748E-2	1 (977)	1 (38599)	purine base biosynthetic process
GO:0009116	0.746E-3	0.244E-2	3 (977)	3 (38599)	nucleoside metabolic process
GO:0009117	0.866E-3	0.277E-2	4 (977)	4 (38599)	nucleotide metabolic process
GO:0009156	0.371E-2	0.750E-2	1 (977)	1 (38599)	ribonucleoside monophosphate biosynthetic process
GO:0009181	0.739E-10	0.229E-8	1 (977)	1 (38599)	purine ribonucleoside diphosphate catabolic process
GO:0009186	0.640E-3	0.253E-2	1 (977)	1 (38599)	deoxyribonucleoside diphosphate metabolic process
GO:0009267	0.608E-2	0.108E-1	1 (977)	1 (38599)	cellular response to starvation
GO:0009313	0.640E-3	0.215E-2	1 (977)	1 (38599)	oligosaccharide catabolic process
GO:0009395	0.608E-2	0.104E-1	1 (977)	1 (38599)	phospholipid catabolic process
GO:0009409	0.121E-2	0.376E-2	2 (977)	2 (38599)	response to cold
GO:0009448	0.739E-10	0.775E-8	1 (977)	1 (38599)	gamma-aminobutyric acid metabolic process
GO:0009450	0.640E-3	0.219E-2	1 (977)	1 (38599)	gamma-aminobutyric acid catabolic process
GO:0009451	0.640E-3	0.220E-2	1 (977)	1 (38599)	RNA modification
GO:0009612	0.640E-3	0.221E-2	1 (977)	1 (38599)	response to mechanical stimulus
GO:0009617	0.608E-2	0.113E-1	1 (977)	1 (38599)	response to bacterium
GO:0009653	0.291E-3	0.157E-2	9 (977)	9 (38599)	anatomical structure morphogenesis
GO:0009948	0.371E-2	0.751E-2	1 (977)	1 (38599)	anterior/posterior axis specification
GO:0009968	0.835E-2	0.140E-1	3 (977)	3 (38599)	negative regulation of signal transduction
GO:0010002	0.189E-2	0.488E-2	1 (977)	1 (38599)	cardioblast differentiation
GO:0010003	0.243E-3	0.133E-2	3 (977)	3 (38599)	gastrulation (sensu Mammalia)
GO:0010043	0.371E-2	0.753E-2	1 (977)	1 (38599)	response to zinc ion
GO:0010155	0.640E-3	0.230E-2	1 (977)	1 (38599)	regulation of proton transport
GO:0014032	0.608E-2	0.114E-1	1 (977)	1 (38599)	neural crest cell development
GO:0015031	0	0	33 (977)	33 (38599)	protein transport
GO:0015732	0.739E-10	0.688E-9	1 (977)	1 (38599)	prostaglandin transport
GO:0015780	0.608E-2	0.105E-1	1 (977)	1 (38599)	nucleotide-sugar transport
GO:0015782	0.739E-10	0.696E-9	1 (977)	1 (38599)	CMP-sialic acid transport
GO:0015808	0.640E-3	0.237E-2	1 (977)	1 (38599)	L-alanine transport
GO:0015810	0.640E-3	0.238E-2	1 (977)	1 (38599)	aspartate transport
GO:0015816	0.640E-3	0.239E-2	1 (977)	1 (38599)	glycine transport
GO:0015824	0.189E-2	0.507E-2	1 (977)	1 (38599)	proline transport
GO:0015825	0.739E-10	0.704E-9	1 (977)	1 (38599)	L-serine transport
GO:0015844	0.897E-2	0.143E-1	1 (977)	1 (38599)	monoamine transport
GO:0015851	0.640E-3	0.243E-2	1 (977)	1 (38599)	nucleobase transport
GO:0015884	0.897E-2	0.142E-1	1 (977)	1 (38599)	folic acid transport
GO:0015988	0.640E-3	0.246E-2	1 (977)	1 (38599)	energy coupled proton transport, against electrochemical gradient
GO:0016042	0.291E-2	0.669E-2	6 (977)	6 (38599)	lipid catabolic process
GO:0016051	0.382E-2	0.754E-2	2 (977)	2 (38599)	carbohydrate biosynthetic process
GO:0016055	0.404E-6	0.335E-5	10 (977)	10 (38599)	Wnt receptor signaling pathway
GO:0016070	0.371E-2	0.742E-2	1 (977)	1 (38599)	RNA metabolic process
GO:0016079	0.640E-3	0.254E-2	1 (977)	1 (38599)	synaptic vesicle exocytosis
GO:0016117	0.371E-2	0.755E-2	1 (977)	1 (38599)	carotenoid biosynthetic process
GO:0016192	0.151E-2	0.463E-2	6 (977)	6 (38599)	vesicle-mediated transport
GO:0016199	0.189E-2	0.514E-2	1 (977)	1 (38599)	axon midline choice point recognition
GO:0016255	0.608E-2	0.108E-1	1 (977)	1 (38599)	attachment of GPI anchor to protein
GO:0016322	0.608E-2	0.109E-1	1 (977)	1 (38599)	neuron remodeling
GO:0016337	0.655E-2	0.111E-1	4 (977)	4 (38599)	cell-cell adhesion
GO:0016358	0.586E-2	0.111E-1	2 (977)	2 (38599)	dendrite development
GO:0016477	0.585E-2	0.112E-1	3 (977)	3 (38599)	cell migration
GO:0016481	0.331E-3	0.171E-2	8 (977)	8 (38599)	negative regulation of transcription
GO:0016485	0.382E-2	0.752E-2	2 (977)	2 (38599)	protein processing
GO:0016568	0.427E-3	0.210E-2	9 (977)	9 (38599)	chromatin modification
GO:0016575	0.300E-2	0.688E-2	2 (977)	2 (38599)	histone deacetylation
GO:0016579	0.608E-2	0.111E-1	1 (977)	1 (38599)	protein deubiquitination
GO:0016584	0.608E-2	0.111E-1	1 (977)	1 (38599)	nucleosome spacing
GO:0017156	0.897E-2	0.141E-1	1 (977)	1 (38599)	calcium ion-dependent exocytosis
GO:0018108	0.117E-3	0.709E-3	3 (977)	3 (38599)	peptidyl-tyrosine phosphorylation
GO:0018149	0.843E-2	0.140E-1	2 (977)	2 (38599)	peptide cross-linking
GO:0018348	0.189E-2	0.540E-2	1 (977)	1 (38599)	protein amino acid geranylgeranylation
GO:0018401	0.189E-2	0.542E-2	1 (977)	1 (38599)	peptidyl-proline hydroxylation to 4-hydroxy-L-proline
GO:0018406	0.189E-2	0.544E-2	1 (977)	1 (38599)	protein amino acid C-linked glycosylation via 2'-alpha-mannosyl-L-tryptophan
GO:0019100	0.739E-10	0.238E-8	1 (977)	1 (38599)	male germ-line sex determination
GO:0019216	0.608E-2	0.113E-1	1 (977)	1 (38599)	regulation of lipid metabolic process
GO:0019226	0.897E-2	0.141E-1	1 (977)	1 (38599)	transmission of nerve impulse
GO:0019835	0.708E-2	0.120E-1	2 (977)	2 (38599)	cytolysis
GO:0019885	0.897E-2	0.147E-1	1 (977)	1 (38599)	antigen processing and presentation of endogenous peptide antigen via MHC class I
GO:0021904	0.739E-10	0.155E-8	1 (977)	1 (38599)	dorsoventral neural tube patterning
GO:0021978	0.739E-10	0.148E-8	1 (977)	1 (38599)	telencephalon regionalization
GO:0022008	0.739E-10	0.138E-8	1 (977)	1 (38599)	neurogenesis
GO:0030010	0.371E-2	0.757E-2	1 (977)	1 (38599)	establishment of cell polarity
GO:0030032	0.897E-2	0.148E-1	1 (977)	1 (38599)	lamellipodium biogenesis
GO:0030098	0.189E-2	0.485E-2	1 (977)	1 (38599)	lymphocyte differentiation
GO:0030103	0.739E-10	0.953E-9	1 (977)	1 (38599)	vasopressin secretion
GO:0030149	0.189E-2	0.494E-2	1 (977)	1 (38599)	sphingolipid catabolic process
GO:0030150	0.189E-2	0.553E-2	1 (977)	1 (38599)	protein import into mitochondrial matrix
GO:0030154	0.215E-2	0.517E-2	17 (977)	17 (38599)	cell differentiation
GO:0030162	0.897E-2	0.141E-1	1 (977)	1 (38599)	regulation of proteolysis
GO:0030163	0.160E-3	0.911E-3	5 (977)	5 (38599)	protein catabolic process
GO:0030174	0.189E-2	0.504E-2	1 (977)	1 (38599)	regulation of DNA replication initiation
GO:0030187	0.640E-3	0.267E-2	1 (977)	1 (38599)	melatonin biosynthetic process
GO:0030198	0.101E-2	0.320E-2	4 (977)	4 (38599)	extracellular matrix organization and biogenesis
GO:0030203	0.229E-2	0.542E-2	2 (977)	2 (38599)	glycosaminoglycan metabolic process
GO:0030218	0.586E-2	0.112E-1	2 (977)	2 (38599)	erythrocyte differentiation
GO:0030261	0.189E-2	0.468E-2	1 (977)	1 (38599)	chromosome condensation
GO:0030321	0.640E-3	0.272E-2	1 (977)	1 (38599)	transepithelial chloride transport
GO:0030432	0.640E-3	0.276E-2	1 (977)	1 (38599)	peristalsis
GO:0030500	0.371E-2	0.759E-2	1 (977)	1 (38599)	regulation of bone mineralization
GO:0030501	0.156E-3	0.912E-3	2 (977)	2 (38599)	positive regulation of bone mineralization
GO:0030517	0.608E-2	0.110E-1	1 (977)	1 (38599)	negative regulation of axon extension
GO:0030851	0.189E-2	0.481E-2	1 (977)	1 (38599)	granulocyte differentiation
GO:0030889	0.371E-2	0.761E-2	1 (977)	1 (38599)	negative regulation of B cell proliferation
GO:0030917	0.739E-10	0.984E-9	1 (977)	1 (38599)	midbrain-hindbrain boundary development
GO:0031069	0.608E-2	0.106E-1	1 (977)	1 (38599)	hair follicle morphogenesis
GO:0031323	0.739E-10	0.102E-8	1 (977)	1 (38599)	regulation of cellular metabolic process
GO:0031398	0.189E-2	0.512E-2	1 (977)	1 (38599)	positive regulation of protein ubiquitination
GO:0031536	0.189E-2	0.526E-2	1 (977)	1 (38599)	positive regulation of exit from mitosis
GO:0031579	0.739E-10	0.121E-8	1 (977)	1 (38599)	lipid raft organization and biogenesis
GO:0031632	0.739E-10	0.194E-8	1 (977)	1 (38599)	positive regulation of synaptic vesicle fusion to presynaptic membrane
GO:0031647	0.189E-2	0.497E-2	1 (977)	1 (38599)	regulation of protein stability
GO:0031649	0.189E-2	0.478E-2	1 (977)	1 (38599)	heat generation
GO:0032011	0.739E-10	0.214E-8	1 (977)	1 (38599)	ARF protein signal transduction
GO:0032765	0.739E-10	0.387E-8	1 (977)	1 (38599)	positive regulation of mast cytokine production
GO:0035093	0.739E-10	0.443E-8	1 (977)	1 (38599)	spermatogenesis, exchange of chromosomal proteins
GO:0035104	0.739E-10	0.207E-7	1 (977)	1 (38599)	positive regulation of sterol regulatory element binding-protein target gene transcription
GO:0035115	0.189E-2	0.517E-2	1 (977)	1 (38599)	embryonic forelimb morphogenesis
GO:0035162	0.371E-2	0.762E-2	1 (977)	1 (38599)	embryonic hemopoiesis
GO:0035269	0.189E-2	0.533E-2	1 (977)	1 (38599)	protein amino acid O-linked mannosylation
GO:0040007	0.173E-2	0.513E-2	3 (977)	3 (38599)	growth
GO:0040014	0.823E-3	0.267E-2	2 (977)	2 (38599)	regulation of body size
GO:0040015	0.897E-2	0.142E-1	1 (977)	1 (38599)	negative regulation of body size
GO:0040019	0.739E-10	0.111E-8	1 (977)	1 (38599)	positive regulation of embryonic development
GO:0042035	0.371E-2	0.764E-2	1 (977)	1 (38599)	regulation of cytokine biosynthetic process
GO:0042074	0.634E-4	0.409E-3	2 (977)	2 (38599)	cell migration involved in gastrulation
GO:0042094	0.189E-2	0.479E-2	1 (977)	1 (38599)	interleukin-2 biosynthetic process
GO:0042098	0.189E-2	0.482E-2	1 (977)	1 (38599)	T cell proliferation
GO:0042102	0.478E-2	0.933E-2	2 (977)	2 (38599)	positive regulation of T cell proliferation
GO:0042109	0.640E-3	0.285E-2	1 (977)	1 (38599)	tumor necrosis factor-beta biosynthetic process
GO:0042110	0.289E-2	0.674E-2	3 (977)	3 (38599)	T cell activation
GO:0042135	0.371E-2	0.766E-2	1 (977)	1 (38599)	neurotransmitter catabolic process
GO:0042147	0.156E-3	0.899E-3	2 (977)	2 (38599)	retrograde transport, endosome to Golgi
GO:0042221	0.640E-3	0.288E-2	1 (977)	1 (38599)	response to chemical stimulus
GO:0042226	0.640E-3	0.247E-2	1 (977)	1 (38599)	interleukin-6 biosynthetic process
GO:0042246	0.608E-2	0.109E-1	1 (977)	1 (38599)	tissue regeneration
GO:0042256	0.739E-10	0.135E-8	1 (977)	1 (38599)	mature ribosome assembly
GO:0042327	0.371E-2	0.768E-2	1 (977)	1 (38599)	positive regulation of phosphorylation
GO:0042346	0.640E-3	0.291E-2	1 (977)	1 (38599)	positive regulation of NF-kappaB import into nucleus
GO:0042416	0.189E-2	0.519E-2	1 (977)	1 (38599)	dopamine biosynthetic process
GO:0042417	0.608E-2	0.111E-1	1 (977)	1 (38599)	dopamine metabolic process
GO:0042476	0.897E-2	0.143E-1	1 (977)	1 (38599)	odontogenesis
GO:0042531	0.189E-2	0.501E-2	1 (977)	1 (38599)	positive regulation of tyrosine phosphorylation of STAT protein
GO:0042538	0.739E-10	0.124E-8	1 (977)	1 (38599)	hyperosmotic salinity response
GO:0042541	0.371E-2	0.770E-2	1 (977)	1 (38599)	hemoglobin biosynthetic process
GO:0042551	0.371E-2	0.772E-2	1 (977)	1 (38599)	neuron maturation
GO:0042572	0.897E-2	0.144E-1	1 (977)	1 (38599)	retinol metabolic process
GO:0042637	0.640E-3	0.298E-2	1 (977)	1 (38599)	catagen
GO:0042733	0.121E-2	0.377E-2	2 (977)	2 (38599)	embryonic digit morphogenesis
GO:0042756	0.640E-3	0.300E-2	1 (977)	1 (38599)	drinking behavior
GO:0042769	0.608E-2	0.105E-1	1 (977)	1 (38599)	DNA damage response, detection of DNA damage
GO:0042787	0.897E-2	0.143E-1	1 (977)	1 (38599)	protein ubiquitination during ubiquitin-dependent protein catabolic process
GO:0042981	0.163E-3	0.923E-3	9 (977)	9 (38599)	regulation of apoptosis
GO:0042990	0.739E-10	0.911E-9	1 (977)	1 (38599)	regulation of transcription factor import into nucleus
GO:0042994	0.608E-2	0.105E-1	1 (977)	1 (38599)	cytoplasmic sequestering of transcription factor
GO:0043011	0.189E-2	0.496E-2	1 (977)	1 (38599)	myeloid dendritic cell differentiation
GO:0043029	0.608E-2	0.106E-1	1 (977)	1 (38599)	T cell homeostasis
GO:0043043	0.608E-2	0.106E-1	1 (977)	1 (38599)	peptide biosynthetic process
GO:0043066	0.290E-2	0.672E-2	4 (977)	4 (38599)	negative regulation of apoptosis
GO:0043069	0.113E-9	0.103E-8	2 (977)	2 (38599)	negative regulation of programmed cell death
GO:0043123	0.839E-2	0.140E-1	6 (977)	6 (38599)	positive regulation of I-kappaB kinase/NF-kappaB cascade
GO:0043193	0.371E-2	0.774E-2	1 (977)	1 (38599)	positive regulation of gene-specific transcription
GO:0043254	0.640E-3	0.218E-2	1 (977)	1 (38599)	regulation of protein complex assembly
GO:0043407	0.189E-2	0.524E-2	1 (977)	1 (38599)	negative regulation of MAPK activity
GO:0043408	0.371E-2	0.776E-2	1 (977)	1 (38599)	regulation of MAPKKK cascade
GO:0043410	0.524E-3	0.253E-2	2 (977)	2 (38599)	positive regulation of MAPKKK cascade
GO:0043473	0.371E-2	0.778E-2	1 (977)	1 (38599)	pigmentation
GO:0043491	0.739E-10	0.326E-8	1 (977)	1 (38599)	protein kinase B signaling cascade
GO:0043508	0.640E-3	0.222E-2	1 (977)	1 (38599)	negative regulation of JNK activity
GO:0043517	0.739E-10	0.269E-8	1 (977)	1 (38599)	positive regulation of DNA damage response, signal transduction by p53 class mediator
GO:0043524	0.305E-3	0.161E-2	2 (977)	2 (38599)	negative regulation of neuron apoptosis
GO:0043525	0.371E-2	0.780E-2	1 (977)	1 (38599)	positive regulation of neuron apoptosis
GO:0043536	0.739E-10	0.200E-8	1 (977)	1 (38599)	positive regulation of blood vessel endothelial cell migration
GO:0043550	0.189E-2	0.505E-2	1 (977)	1 (38599)	regulation of lipid kinase activity
GO:0043552	0.739E-10	0.177E-8	1 (977)	1 (38599)	positive regulation of phosphoinositide 3-kinase activity
GO:0044267	0.608E-2	0.107E-1	1 (977)	1 (38599)	cellular protein metabolic process
GO:0045045	0.608E-2	0.107E-1	1 (977)	1 (38599)	secretory pathway
GO:0045055	0.162E-4	0.119E-3	2 (977)	2 (38599)	regulated secretory pathway
GO:0045060	0.608E-2	0.107E-1	1 (977)	1 (38599)	negative thymic T cell selection
GO:0045071	0.739E-10	0.151E-8	1 (977)	1 (38599)	negative regulation of viral genome replication
GO:0045082	0.739E-10	0.144E-8	1 (977)	1 (38599)	positive regulation of interleukin-10 biosynthetic process
GO:0045084	0.897E-2	0.144E-1	1 (977)	1 (38599)	positive regulation of interleukin-12 biosynthetic process
GO:0045088	0.739E-10	0.132E-8	1 (977)	1 (38599)	regulation of innate immune response
GO:0045103	0.640E-3	0.225E-2	1 (977)	1 (38599)	intermediate filament-based process
GO:0045165	0.246E-2	0.579E-2	3 (977)	3 (38599)	cell fate commitment
GO:0045198	0.640E-3	0.228E-2	1 (977)	1 (38599)	establishment of epithelial cell polarity
GO:0045204	0.739E-10	0.117E-8	1 (977)	1 (38599)	MAPK export from nucleus
GO:0045209	0.739E-10	0.107E-8	1 (977)	1 (38599)	MAPK phosphatase export from nucleus, leptomycin B sensitive
GO:0045368	0.640E-3	0.229E-2	1 (977)	1 (38599)	positive regulation of interleukin-13 biosynthetic process
GO:0045404	0.189E-2	0.510E-2	1 (977)	1 (38599)	positive regulation of interleukin-4 biosynthetic process
GO:0045416	0.897E-2	0.145E-1	1 (977)	1 (38599)	positive regulation of interleukin-8 biosynthetic process
GO:0045444	0.170E-2	0.516E-2	2 (977)	2 (38599)	fat cell differentiation
GO:0045454	0.252E-4	0.172E-3	7 (977)	7 (38599)	cell redox homeostasis
GO:0045617	0.739E-10	0.968E-9	1 (977)	1 (38599)	negative regulation of keratinocyte differentiation
GO:0045622	0.739E-10	0.925E-9	1 (977)	1 (38599)	regulation of T-helper cell differentiation
GO:0045662	0.371E-2	0.782E-2	1 (977)	1 (38599)	negative regulation of myoblast differentiation
GO:0045669	0.371E-2	0.784E-2	1 (977)	1 (38599)	positive regulation of osteoblast differentiation
GO:0045723	0.739E-10	0.898E-9	1 (977)	1 (38599)	positive regulation of fatty acid biosynthetic process
GO:0045766	0.117E-3	0.704E-3	3 (977)	3 (38599)	positive regulation of angiogenesis
GO:0045786	0.429E-4	0.285E-3	10 (977)	10 (38599)	negative regulation of progression through cell cycle
GO:0045787	0.608E-2	0.111E-1	1 (977)	1 (38599)	positive regulation of progression through cell cycle
GO:0045806	0.162E-4	0.117E-3	2 (977)	2 (38599)	negative regulation of endocytosis
GO:0045823	0.640E-3	0.233E-2	1 (977)	1 (38599)	positive regulation of heart contraction
GO:0045834	0.640E-3	0.235E-2	1 (977)	1 (38599)	positive regulation of lipid metabolic process
GO:0045862	0.371E-2	0.786E-2	1 (977)	1 (38599)	positive regulation of proteolysis
GO:0045892	0.850E-2	0.140E-1	4 (977)	4 (38599)	negative regulation of transcription, DNA-dependent
GO:0045893	0.196E-2	0.478E-2	6 (977)	6 (38599)	positive regulation of transcription, DNA-dependent
GO:0045917	0.739E-10	0.712E-9	1 (977)	1 (38599)	positive regulation of complement activation
GO:0045931	0.608E-2	0.112E-1	1 (977)	1 (38599)	positive regulation of progression through mitotic cell cycle
GO:0045944	0.212E-2	0.512E-2	9 (977)	9 (38599)	positive regulation of transcription from RNA polymerase II promoter
GO:0045986	0.739E-10	0.729E-9	1 (977)	1 (38599)	negative regulation of smooth muscle contraction
GO:0046007	0.640E-3	0.242E-2	1 (977)	1 (38599)	negative regulation of activated T cell proliferation
GO:0046514	0.739E-10	0.747E-9	1 (977)	1 (38599)	ceramide catabolic process
GO:0046622	0.739E-10	0.756E-9	1 (977)	1 (38599)	positive regulation of organ size
GO:0046731	0.739E-10	0.765E-9	1 (977)	1 (38599)	passive induction of host immune response by virus
GO:0046854	0.640E-3	0.245E-2	1 (977)	1 (38599)	phosphoinositide phosphorylation
GO:0046855	0.739E-10	0.805E-9	1 (977)	1 (38599)	inositol phosphate dephosphorylation
GO:0046856	0.739E-10	0.815E-9	1 (977)	1 (38599)	phosphoinositide dephosphorylation
GO:0046890	0.739E-10	0.826E-9	1 (977)	1 (38599)	regulation of lipid biosynthetic process
GO:0046903	0.897E-2	0.146E-1	1 (977)	1 (38599)	secretion
GO:0046928	0.897E-2	0.146E-1	1 (977)	1 (38599)	regulation of neurotransmitter secretion
GO:0047484	0.739E-10	0.861E-9	1 (977)	1 (38599)	regulation of response to osmotic stress
GO:0048009	0.524E-3	0.251E-2	2 (977)	2 (38599)	insulin-like growth factor receptor signaling pathway
GO:0048010	0.739E-10	0.885E-9	1 (977)	1 (38599)	vascular endothelial growth factor receptor signaling pathway
GO:0048015	0.746E-3	0.246E-2	3 (977)	3 (38599)	phosphoinositide-mediated signaling
GO:0048016	0.371E-2	0.792E-2	1 (977)	1 (38599)	inositol phosphate-mediated signaling
GO:0048103	0.608E-2	0.113E-1	1 (977)	1 (38599)	somatic stem cell division
GO:0048143	0.113E-9	0.102E-8	2 (977)	2 (38599)	astrocyte activation
GO:0048151	0.739E-10	0.939E-9	1 (977)	1 (38599)	hyperphosphorylation
GO:0048157	0.189E-2	0.493E-2	1 (977)	1 (38599)	oogenesis (sensu Mammalia)
GO:0048169	0.162E-4	0.116E-3	2 (977)	2 (38599)	regulation of long-term neuronal synaptic plasticity
GO:0048255	0.634E-4	0.412E-3	2 (977)	2 (38599)	mRNA stabilization
GO:0048260	0.608E-2	0.113E-1	1 (977)	1 (38599)	positive regulation of receptor mediated endocytosis
GO:0048278	0.371E-2	0.798E-2	1 (977)	1 (38599)	vesicle docking
GO:0048536	0.189E-2	0.484E-2	1 (977)	1 (38599)	spleen development
GO:0048538	0.739E-10	0.109E-8	1 (977)	1 (38599)	thymus development
GO:0048549	0.640E-3	0.251E-2	1 (977)	1 (38599)	positive regulation of pinocytosis
GO:0048598	0.608E-2	0.114E-1	1 (977)	1 (38599)	embryonic morphogenesis
GO:0048659	0.739E-10	0.115E-8	1 (977)	1 (38599)	smooth muscle cell proliferation
GO:0048666	0.333E-3	0.168E-2	3 (977)	3 (38599)	neuron development
GO:0048669	0.739E-10	0.119E-8	1 (977)	1 (38599)	collateral sprouting in the absence of injury
GO:0048699	0.371E-2	0.806E-2	1 (977)	1 (38599)	generation of neurons
GO:0048704	0.371E-2	0.808E-2	1 (977)	1 (38599)	embryonic skeletal morphogenesis
GO:0048705	0.189E-2	0.475E-2	1 (977)	1 (38599)	skeletal morphogenesis
GO:0048739	0.739E-10	0.129E-8	1 (977)	1 (38599)	cardiac muscle fiber development
GO:0050482	0.640E-3	0.290E-2	1 (977)	1 (38599)	arachidonic acid secretion
GO:0050777	0.371E-2	0.814E-2	1 (977)	1 (38599)	negative regulation of immune response
GO:0050778	0.371E-2	0.816E-2	1 (977)	1 (38599)	positive regulation of immune response
GO:0050803	0.162E-4	0.120E-3	2 (977)	2 (38599)	regulation of synapse structure and activity
GO:0050819	0.189E-2	0.469E-2	1 (977)	1 (38599)	negative regulation of coagulation
GO:0050850	0.897E-2	0.147E-1	1 (977)	1 (38599)	positive regulation of calcium-mediated signaling
GO:0050851	0.189E-2	0.467E-2	1 (977)	1 (38599)	antigen receptor-mediated signaling pathway
GO:0050852	0.702E-5	0.545E-4	4 (977)	4 (38599)	T cell receptor signaling pathway
GO:0050853	0.608E-2	0.115E-1	1 (977)	1 (38599)	B cell receptor signaling pathway
GO:0050857	0.739E-10	0.167E-8	1 (977)	1 (38599)	positive regulation of antigen receptor-mediated signaling pathway
GO:0050873	0.371E-2	0.823E-2	1 (977)	1 (38599)	brown fat cell differentiation
GO:0050880	0.897E-2	0.147E-1	1 (977)	1 (38599)	regulation of blood vessel size
GO:0050885	0.229E-2	0.544E-2	2 (977)	2 (38599)	regulation of balance
GO:0050892	0.189E-2	0.545E-2	1 (977)	1 (38599)	intestinal absorption
GO:0050905	0.634E-4	0.400E-3	2 (977)	2 (38599)	neuromuscular process
GO:0051005	0.739E-10	0.207E-8	1 (977)	1 (38599)	negative regulation of lipoprotein lipase activity
GO:0051017	0.333E-3	0.169E-2	3 (977)	3 (38599)	actin filament bundle formation
GO:0051092	0.746E-3	0.245E-2	3 (977)	3 (38599)	activation of NF-kappaB transcription factor
GO:0051106	0.739E-10	0.248E-8	1 (977)	1 (38599)	positive regulation of DNA ligation
GO:0051124	0.739E-10	0.258E-8	1 (977)	1 (38599)	synaptic growth at neuromuscular junction
GO:0051145	0.305E-3	0.164E-2	2 (977)	2 (38599)	smooth muscle cell differentiation
GO:0051154	0.739E-10	0.282E-8	1 (977)	1 (38599)	negative regulation of striated muscle cell differentiation
GO:0051181	0.739E-10	0.295E-8	1 (977)	1 (38599)	cofactor transport
GO:0051186	0.739E-10	0.310E-8	1 (977)	1 (38599)	cofactor metabolic process
GO:0051209	0.189E-2	0.534E-2	1 (977)	1 (38599)	release of sequestered calcium ion into cytosol
GO:0051272	0.189E-2	0.531E-2	1 (977)	1 (38599)	positive regulation of cell motility
GO:0051301	0.133E-3	0.795E-3	13 (977)	13 (38599)	cell division
GO:0051347	0.189E-2	0.527E-2	1 (977)	1 (38599)	positive regulation of transferase activity
GO:0051496	0.640E-3	0.255E-2	1 (977)	1 (38599)	positive regulation of stress fiber formation
GO:0051563	0.640E-3	0.257E-2	1 (977)	1 (38599)	smooth endoplasmic reticulum calcium ion homeostasis
GO:0051726	0.371E-2	0.841E-2	1 (977)	1 (38599)	regulation of cell cycle
GO:0051795	0.739E-10	0.688E-8	1 (977)	1 (38599)	positive regulation of catagen
GO:0051875	0.640E-3	0.258E-2	1 (977)	1 (38599)	pigment granule localization
GO:0051882	0.739E-10	0.885E-8	1 (977)	1 (38599)	mitochondrial depolarization
GO:0051891	0.739E-10	0.103E-7	1 (977)	1 (38599)	positive regulation of cardioblast differentiation
GO:0051895	0.640E-3	0.259E-2	1 (977)	1 (38599)	negative regulation of focal adhesion formation
GO:0051898	0.739E-10	0.155E-7	1 (977)	1 (38599)	negative regulation of protein kinase B signaling cascade
GO:0051904	0.640E-3	0.260E-2	1 (977)	1 (38599)	pigment granule transport
GO:0051925	0.739E-10	0.310E-7	1 (977)	1 (38599)	regulation of calcium ion transport via voltage-gated calcium channel
