# Supplementary material for: Biological pathway analysis by ArrayUnlock and Ingenuity Pathway Analysis
Source: BMC Proc. 2009 Jul 16;3(Suppl 4):S6. doi: 10.1186/1753-6561-3-S4-S6 (PMC2712749; doi:10.1186/1753-6561-3-S4-S6)
Supplement: Additional file 3 — ArrayUnlock Molecular Functions. File contains information about: biological function annotation; p-Value and corrected p-Value; number of genes of our list implicated in each annotation; number of gene from the ArrayUnlock database implicated in this annotation; and finally, a description of each GO biological function annotation. [file 1753-6561-3-S4-S6-S3.xls]

## Sheet: MM8_MA8_Cellular Componets
Annotation	P-Value	Corrected_P-value	Number_of_Genes-Input_List	Number_of_Genes-Reference_List	Description
GO:0000793	0.165E-3	0.660E-3	1 (46)	16 (38599)	condensed chromosome
GO:0005578	0.245E-1	0.326E-1	1 (46)	203 (38599)	extracellular matrix (sensu Metazoa)
GO:0005604	0.853E-3	0.184E-2	1 (46)	36 (38599)	basement membrane
GO:0005622	0.391E-1	0.476E-1	5 (46)	2122 (38599)	intracellular
GO:0005634	0.471E-4	0.264E-3	14 (46)	4082 (38599)	nucleus
GO:0005721	0.832E-5	0.777E-4	1 (46)	4 (38599)	centric heterochromatin
GO:0005737	0.524E-3	0.133E-2	7 (46)	1589 (38599)	cytoplasm
GO:0005739	0.125E-1	0.175E-1	3 (46)	757 (38599)	mitochondrion
GO:0005743	0.119E-1	0.175E-1	1 (46)	138 (38599)	mitochondrial inner membrane
GO:0005763	0.187E-3	0.654E-3	1 (46)	17 (38599)	mitochondrial small ribosomal subunit
GO:0005783	0.388E-1	0.494E-1	2 (46)	628 (38599)	endoplasmic reticulum
GO:0005819	0.235E-3	0.730E-3	1 (46)	19 (38599)	spindle
GO:0005840	0.415E-1	0.484E-1	1 (46)	271 (38599)	ribosome
GO:0005856	0.322E-5	0.901E-4	5 (46)	342 (38599)	cytoskeleton
GO:0005911	0.515E-3	0.144E-2	1 (46)	28 (38599)	intercellular junction
GO:0008021	0.158E-2	0.294E-2	1 (46)	49 (38599)	synaptic vesicle
GO:0008091	0.498E-4	0.232E-3	1 (46)	9 (38599)	spectrin
GO:0015629	0.651E-2	0.101E-1	1 (46)	101 (38599)	actin cytoskeleton
GO:0016020	0.203E-2	0.356E-2	12 (46)	4568 (38599)	membrane
GO:0016023	0.674E-3	0.157E-2	1 (46)	32 (38599)	cytoplasmic membrane-bound vesicle
GO:0030056	0.417E-5	0.583E-4	1 (46)	3 (38599)	hemidesmosome
GO:0030173	0.111E-2	0.221E-2	1 (46)	41 (38599)	integral to Golgi membrane
GO:0030529	0.614E-2	0.101E-1	1 (46)	98 (38599)	ribonucleoprotein complex
GO:0035097	0.139E-4	0.970E-4	1 (46)	5 (38599)	histone methyltransferase complex

## Sheet: MM8_MM24_Cellular Componets
Annotation	P-Value	Corrected_P-value	Number_of_Genes-Input_List	Number_of_Genes-Reference_List	Description
GO:0000145	0.894E-3	0.260E-2	1 (369)	5 (38599)	exocyst
GO:0000785	0.944E-2	0.147E-1	3 (369)	86 (38599)	chromatin
GO:0000793	0.442E-3	0.167E-2	2 (369)	16 (38599)	condensed chromosome
GO:0000795	0.246E-2	0.516E-2	1 (369)	8 (38599)	synaptonemal complex
GO:0000800	0.894E-3	0.249E-2	1 (369)	5 (38599)	lateral element
GO:0000922	0.442E-3	0.172E-2	2 (369)	16 (38599)	spindle pole
GO:0001726	0.529E-2	0.954E-2	2 (369)	37 (38599)	ruffle
GO:0001740	0.272E-3	0.112E-2	1 (369)	3 (38599)	Barr body
GO:0005577	0.894E-3	0.254E-2	1 (369)	5 (38599)	fibrinogen complex
GO:0005578	0.470E-5	0.463E-4	10 (369)	203 (38599)	extracellular matrix (sensu Metazoa)
GO:0005581	0.751E-4	0.506E-3	3 (369)	24 (38599)	collagen
GO:0005582	0	0	1 (369)	1 (38599)	collagen type XV
GO:0005584	0.272E-3	0.116E-2	1 (369)	3 (38599)	collagen type I
GO:0005588	0.272E-3	0.120E-2	1 (369)	3 (38599)	collagen type V
GO:0005604	0.380E-3	0.152E-2	3 (369)	36 (38599)	basement membrane
GO:0005622	0.671E-3	0.215E-2	35 (369)	2122 (38599)	intracellular
GO:0005624	0.129E-2	0.351E-2	12 (369)	505 (38599)	membrane fraction
GO:0005625	0.150E-2	0.370E-2	7 (369)	224 (38599)	soluble fraction
GO:0005634	0	0	89 (369)	4082 (38599)	nucleus
GO:0005654	0.120E-4	0.962E-4	6 (369)	80 (38599)	nucleoplasm
GO:0005680	0.769E-2	0.126E-1	1 (369)	14 (38599)	anaphase-promoting complex
GO:0005712	0	0	1 (369)	1 (38599)	chiasma
GO:0005720	0.246E-2	0.533E-2	1 (369)	8 (38599)	nuclear heterochromatin
GO:0005721	0.540E-3	0.187E-2	1 (369)	4 (38599)	centric heterochromatin
GO:0005730	0.822E-3	0.250E-2	5 (369)	114 (38599)	nucleolus
GO:0005732	0.663E-2	0.113E-1	1 (369)	13 (38599)	small nucleolar ribonucleoprotein complex
GO:0005737	0.120E-9	0.153E-8	45 (369)	1589 (38599)	cytoplasm
GO:0005739	0.487E-5	0.445E-4	21 (369)	757 (38599)	mitochondrion
GO:0005747	0.185E-2	0.448E-2	1 (369)	7 (38599)	respiratory chain complex I (sensu Eukaryota)
GO:0005758	0.246E-2	0.542E-2	1 (369)	8 (38599)	mitochondrial intermembrane space
GO:0005764	0.488E-2	0.892E-2	4 (369)	114 (38599)	lysosome
GO:0005768	0.204E-2	0.466E-2	3 (369)	56 (38599)	endosome
GO:0005771	0.133E-2	0.341E-2	1 (369)	6 (38599)	multivesicular body
GO:0005776	0.185E-2	0.440E-2	1 (369)	7 (38599)	autophagic vacuole
GO:0005783	0.319E-2	0.629E-2	13 (369)	628 (38599)	endoplasmic reticulum
GO:0005785	0.272E-3	0.124E-2	1 (369)	3 (38599)	signal recognition particle receptor complex
GO:0005786	0.390E-2	0.745E-2	1 (369)	10 (38599)	signal recognition particle (sensu Eukaryota)
GO:0005790	0.246E-2	0.524E-2	1 (369)	8 (38599)	smooth endoplasmic reticulum
GO:0005795	0.179E-3	0.954E-3	2 (369)	12 (38599)	Golgi stack
GO:0005798	0.246E-2	0.507E-2	1 (369)	8 (38599)	Golgi-associated vesicle
GO:0005819	0.749E-3	0.234E-2	2 (369)	19 (38599)	spindle
GO:0005856	0.650E-5	0.555E-4	13 (369)	342 (38599)	cytoskeleton
GO:0005869	0.133E-2	0.335E-2	1 (369)	6 (38599)	dynactin complex
GO:0005885	0.185E-2	0.432E-2	1 (369)	7 (38599)	Arp2/3 protein complex
GO:0005886	0.532E-2	0.945E-2	13 (369)	666 (38599)	plasma membrane
GO:0005887	0.414E-6	0.441E-5	28 (369)	1049 (38599)	integral to plasma membrane
GO:0005892	0.663E-2	0.115E-1	1 (369)	13 (38599)	nicotinic acetylcholine-gated receptor-channel complex
GO:0005905	0.914E-2	0.144E-1	2 (369)	45 (38599)	coated pit
GO:0005913	0.769E-2	0.125E-1	1 (369)	14 (38599)	cell-cell adherens junction
GO:0005942	0.663E-2	0.112E-1	1 (369)	13 (38599)	phosphoinositide 3-kinase complex
GO:0005953	0	0	1 (369)	1 (38599)	CAAX-protein geranylgeranyltransferase complex
GO:0008091	0.314E-2	0.628E-2	1 (369)	9 (38599)	spectrin
GO:0008278	0.911E-4	0.507E-3	1 (369)	2 (38599)	cohesin complex
GO:0008352	0	0	1 (369)	1 (38599)	katanin complex
GO:0010008	0.468E-4	0.353E-3	2 (369)	8 (38599)	endosome membrane
GO:0014069	0.272E-3	0.139E-2	1 (369)	3 (38599)	postsynaptic density
GO:0015629	0.549E-4	0.390E-3	6 (369)	101 (38599)	actin cytoskeleton
GO:0016020	0.233E-10	0.332E-9	98 (369)	4568 (38599)	membrane
GO:0016021	0.617E-8	0.718E-7	67 (369)	3428 (38599)	integral to membrane
GO:0016272	0.133E-2	0.348E-2	1 (369)	6 (38599)	prefoldin complex
GO:0017071	0.911E-4	0.556E-3	1 (369)	2 (38599)	intracellular cyclic nucleotide activated cation channel complex
GO:0019008	0.911E-4	0.583E-3	1 (369)	2 (38599)	molybdopterin synthase complex
GO:0030136	0.540E-3	0.182E-2	1 (369)	4 (38599)	clathrin-coated vesicle
GO:0030137	0.540E-3	0.177E-2	1 (369)	4 (38599)	COPI-coated vesicle
GO:0030139	0.473E-2	0.891E-2	1 (369)	11 (38599)	endocytic vesicle
GO:0030141	0.881E-2	0.141E-1	1 (369)	15 (38599)	secretory granule
GO:0030173	0.706E-2	0.117E-1	2 (369)	41 (38599)	integral to Golgi membrane
GO:0030478	0	0	1 (369)	1 (38599)	actin cap
GO:0030529	0.255E-2	0.519E-2	4 (369)	98 (38599)	ribonucleoprotein complex
GO:0030659	0.272E-3	0.129E-2	1 (369)	3 (38599)	cytoplasmic vesicle membrane
GO:0031012	0.663E-2	0.116E-1	1 (369)	13 (38599)	extracellular matrix
GO:0031252	0.540E-3	0.197E-2	1 (369)	4 (38599)	leading edge
GO:0032301	0.911E-4	0.530E-3	1 (369)	2 (38599)	MutSalpha complex
GO:0035030	0	0	1 (369)	1 (38599)	phosphoinositide 3-kinase complex, class IA
GO:0035097	0.894E-3	0.266E-2	1 (369)	5 (38599)	histone methyltransferase complex
GO:0042383	0.390E-2	0.756E-2	1 (369)	10 (38599)	sarcolemma
GO:0042627	0.246E-2	0.552E-2	1 (369)	8 (38599)	chylomicron
GO:0042719	0.133E-2	0.355E-2	1 (369)	6 (38599)	mitochondrial intermembrane space protein transporter complex
GO:0042788	0.540E-3	0.192E-2	1 (369)	4 (38599)	polysomal ribosome
GO:0043235	0.272E-3	0.134E-2	1 (369)	3 (38599)	receptor complex
GO:0044429	0	0	1 (369)	1 (38599)	mitochondrial part
GO:0045263	0.473E-2	0.878E-2	1 (369)	11 (38599)	proton-transporting ATP synthase complex, coupling factor F(o)

## Sheet: MM8_PM8_Cellular Componets
Annotation	P-Value	Corrected P-value	Number of Genes - Input List	Number of Genes - Reference List	Description
GO:0000139	0.294E-4	0.193E-3	7 (977)	7 (38599)	Golgi membrane
GO:0000145	0.608E-2	0.104E-1	1 (977)	1 (38599)	exocyst
GO:0000151	0.850E-2	0.139E-1	4 (977)	4 (38599)	ubiquitin ligase complex
GO:0000153	0.739E-10	0.183E-8	1 (977)	1 (38599)	cytoplasmic ubiquitin ligase complex
GO:0000159	0.746E-3	0.222E-2	3 (977)	3 (38599)	protein phosphatase type 2A complex
GO:0000228	0.116E-3	0.563E-3	4 (977)	4 (38599)	nuclear chromosome
GO:0000307	0.305E-3	0.119E-2	2 (977)	2 (38599)	cyclin-dependent protein kinase holoenzyme complex
GO:0000502	0.117E-2	0.314E-2	3 (977)	3 (38599)	proteasome complex (sensu Eukaryota)
GO:0000792	0.608E-2	0.109E-1	1 (977)	1 (38599)	heterochromatin
GO:0000793	0.356E-4	0.221E-3	4 (977)	4 (38599)	condensed chromosome
GO:0000797	0.739E-10	0.206E-8	1 (977)	1 (38599)	condensin core heterodimer
GO:0000800	0.608E-2	0.104E-1	1 (977)	1 (38599)	lateral element
GO:0000802	0.640E-3	0.210E-2	1 (977)	1 (38599)	transverse filament
GO:0001725	0.586E-2	0.108E-1	2 (977)	2 (38599)	stress fiber
GO:0001726	0.346E-4	0.220E-3	6 (977)	6 (38599)	ruffle
GO:0001772	0.608E-2	0.108E-1	1 (977)	1 (38599)	immunological synapse
GO:0001891	0.739E-10	0.150E-8	1 (977)	1 (38599)	phagocytic cup
GO:0005576	0.720E-3	0.217E-2	31 (977)	31 (38599)	extracellular region
GO:0005577	0.608E-2	0.110E-1	1 (977)	1 (38599)	fibrinogen complex
GO:0005581	0.289E-2	0.609E-2	3 (977)	3 (38599)	collagen
GO:0005584	0.189E-2	0.421E-2	1 (977)	1 (38599)	collagen type I
GO:0005588	0.189E-2	0.425E-2	1 (977)	1 (38599)	collagen type V
GO:0005604	0.264E-3	0.111E-2	5 (977)	5 (38599)	basement membrane
GO:0005610	0.113E-9	0.149E-8	2 (977)	2 (38599)	laminin-5 complex
GO:0005622	0.222E-4	0.150E-3	84 (977)	84 (38599)	intracellular
GO:0005624	0.253E-5	0.209E-4	31 (977)	31 (38599)	membrane fraction
GO:0005625	0.317E-6	0.283E-5	20 (977)	20 (38599)	soluble fraction
GO:0005634	0.138E-9	0.171E-8	223 (977)	223 (38599)	nucleus
GO:0005635	0.655E-2	0.111E-1	4 (977)	4 (38599)	nuclear envelope
GO:0005638	0.156E-3	0.680E-3	2 (977)	2 (38599)	lamin filament
GO:0005640	0.305E-3	0.122E-2	2 (977)	2 (38599)	nuclear outer membrane
GO:0005652	0.640E-3	0.220E-2	1 (977)	1 (38599)	nuclear lamina
GO:0005654	0.417E-2	0.816E-2	6 (977)	6 (38599)	nucleoplasm
GO:0005655	0.897E-2	0.144E-1	1 (977)	1 (38599)	nucleolar ribonuclease P complex
GO:0005657	0.524E-3	0.189E-2	2 (977)	2 (38599)	replication fork
GO:0005663	0.305E-3	0.126E-2	2 (977)	2 (38599)	DNA replication factor C complex
GO:0005667	0.164E-2	0.426E-2	7 (977)	7 (38599)	transcription factor complex
GO:0005672	0.640E-3	0.207E-2	1 (977)	1 (38599)	transcription factor TFIIA complex
GO:0005678	0.897E-2	0.142E-1	1 (977)	1 (38599)	chromatin assembly complex
GO:0005680	0.478E-2	0.910E-2	2 (977)	2 (38599)	anaphase-promoting complex
GO:0005681	0.281E-2	0.597E-2	8 (977)	8 (38599)	spliceosome
GO:0005730	0.155E-3	0.693E-3	10 (977)	10 (38599)	nucleolus
GO:0005737	0.936E-10	0.130E-8	123 (977)	123 (38599)	cytoplasm
GO:0005739	0	0	67 (977)	67 (38599)	mitochondrion
GO:0005741	0.866E-3	0.241E-2	4 (977)	4 (38599)	mitochondrial outer membrane
GO:0005743	0.472E-6	0.405E-5	15 (977)	15 (38599)	mitochondrial inner membrane
GO:0005759	0.101E-2	0.278E-2	4 (977)	4 (38599)	mitochondrial matrix
GO:0005763	0.843E-2	0.140E-1	2 (977)	2 (38599)	mitochondrial small ribosomal subunit
GO:0005764	0.204E-6	0.190E-5	14 (977)	14 (38599)	lysosome
GO:0005765	0.478E-2	0.918E-2	2 (977)	2 (38599)	lysosomal membrane
GO:0005768	0.513E-3	0.194E-2	6 (977)	6 (38599)	endosome
GO:0005775	0.739E-10	0.127E-8	1 (977)	1 (38599)	vacuolar lumen
GO:0005783	0.141E-9	0.166E-8	46 (977)	46 (38599)	endoplasmic reticulum
GO:0005784	0.189E-2	0.458E-2	1 (977)	1 (38599)	translocon complex
GO:0005785	0.189E-2	0.473E-2	1 (977)	1 (38599)	signal recognition particle receptor complex
GO:0005786	0.170E-2	0.435E-2	2 (977)	2 (38599)	signal recognition particle (sensu Eukaryota)
GO:0005788	0.890E-4	0.451E-3	4 (977)	4 (38599)	endoplasmic reticulum lumen
GO:0005789	0.131E-3	0.595E-3	7 (977)	7 (38599)	endoplasmic reticulum membrane
GO:0005793	0.111E-3	0.550E-3	5 (977)	5 (38599)	ER-Golgi intermediate compartment
GO:0005794	0.124E-2	0.328E-2	12 (977)	12 (38599)	Golgi apparatus
GO:0005795	0.702E-5	0.522E-4	4 (977)	4 (38599)	Golgi stack
GO:0005798	0.823E-3	0.238E-2	2 (977)	2 (38599)	Golgi-associated vesicle
GO:0005826	0.371E-2	0.759E-2	1 (977)	1 (38599)	contractile ring
GO:0005828	0.371E-2	0.753E-2	1 (977)	1 (38599)	kinetochore microtubule
GO:0005829	0.143E-9	0.160E-8	46 (977)	46 (38599)	cytosol
GO:0005832	0.897E-2	0.145E-1	1 (977)	1 (38599)	chaperonin-containing T-complex
GO:0005839	0.530E-5	0.407E-4	5 (977)	5 (38599)	proteasome core complex (sensu Eukaryota)
GO:0005844	0.897E-2	0.143E-1	1 (977)	1 (38599)	polysome
GO:0005856	0.517E-3	0.192E-2	19 (977)	19 (38599)	cytoskeleton
GO:0005884	0.582E-3	0.206E-2	3 (977)	3 (38599)	actin filament
GO:0005886	0.369E-5	0.294E-4	37 (977)	37 (38599)	plasma membrane
GO:0005887	0.899E-9	0.911E-8	61 (977)	61 (38599)	integral to plasma membrane
GO:0005898	0.739E-10	0.236E-8	1 (977)	1 (38599)	interleukin-13 receptor complex
GO:0005901	0.189E-2	0.439E-2	1 (977)	1 (38599)	caveola
GO:0005902	0.243E-3	0.104E-2	3 (977)	3 (38599)	microvillus
GO:0005905	0.128E-3	0.594E-3	6 (977)	6 (38599)	coated pit
GO:0005911	0.515E-2	0.973E-2	3 (977)	3 (38599)	intercellular junction
GO:0005913	0.478E-2	0.926E-2	2 (977)	2 (38599)	cell-cell adherens junction
GO:0005923	0.517E-2	0.968E-2	5 (977)	5 (38599)	tight junction
GO:0005925	0.207E-2	0.458E-2	3 (977)	3 (38599)	focal adhesion
GO:0005942	0.382E-2	0.755E-2	2 (977)	2 (38599)	phosphoinositide 3-kinase complex
GO:0005953	0.739E-10	0.412E-8	1 (977)	1 (38599)	CAAX-protein geranylgeranyltransferase complex
GO:0005958	0.634E-4	0.363E-3	2 (977)	2 (38599)	DNA-dependent protein kinase complex
GO:0008021	0.781E-2	0.131E-1	4 (977)	4 (38599)	synaptic vesicle
GO:0008076	0.361E-3	0.139E-2	8 (977)	8 (38599)	voltage-gated potassium channel complex
GO:0008247	0.640E-3	0.198E-2	1 (977)	1 (38599)	2-acetyl-1-alkylglycerophosphocholine esterase complex
GO:0008385	0.371E-2	0.739E-2	1 (977)	1 (38599)	IkappaB kinase complex
GO:0009331	0.634E-4	0.345E-3	2 (977)	2 (38599)	glycerol-3-phosphate dehydrogenase complex
GO:0009353	0.739E-10	0.330E-8	1 (977)	1 (38599)	oxoglutarate dehydrogenase complex (sensu Eukaryota)
GO:0009897	0.544E-2	0.101E-1	4 (977)	4 (38599)	external side of plasma membrane
GO:0009898	0.608E-2	0.106E-1	1 (977)	1 (38599)	internal side of plasma membrane
GO:0014069	0.189E-2	0.463E-2	1 (977)	1 (38599)	postsynaptic density
GO:0015629	0.108E-2	0.292E-2	8 (977)	8 (38599)	actin cytoskeleton
GO:0016020	0.180E-9	0.191E-8	212 (977)	212 (38599)	membrane
GO:0016021	0.114E-7	0.111E-6	139 (977)	139 (38599)	integral to membrane
GO:0016281	0.170E-2	0.430E-2	2 (977)	2 (38599)	eukaryotic translation initiation factor 4F complex
GO:0016529	0.300E-2	0.619E-2	2 (977)	2 (38599)	sarcoplasmic reticulum
GO:0016585	0.608E-2	0.107E-1	1 (977)	1 (38599)	chromatin remodeling complex
GO:0017053	0.300E-2	0.625E-2	2 (977)	2 (38599)	transcriptional repressor complex
GO:0017101	0.640E-3	0.201E-2	1 (977)	1 (38599)	aminoacyl-tRNA synthetase multienzyme complex
GO:0017119	0.608E-2	0.109E-1	1 (977)	1 (38599)	Golgi transport complex
GO:0019867	0.143E-2	0.376E-2	5 (977)	5 (38599)	outer membrane
GO:0030018	0.582E-3	0.203E-2	3 (977)	3 (38599)	Z disc
GO:0030027	0.229E-2	0.501E-2	4 (977)	4 (38599)	lamellipodium
GO:0030056	0.189E-2	0.468E-2	1 (977)	1 (38599)	hemidesmosome
GO:0030125	0.993E-2	0.156E-1	2 (977)	2 (38599)	clathrin vesicle coat
GO:0030126	0.758E-4	0.393E-3	3 (977)	3 (38599)	COPI vesicle coat
GO:0030127	0.524E-3	0.192E-2	2 (977)	2 (38599)	COPII vesicle coat
GO:0030133	0.993E-2	0.155E-1	2 (977)	2 (38599)	transport vesicle
GO:0030136	0.371E-2	0.746E-2	1 (977)	1 (38599)	clathrin-coated vesicle
GO:0030137	0.634E-4	0.337E-3	2 (977)	2 (38599)	COPI-coated vesicle
GO:0030288	0.640E-3	0.204E-2	1 (977)	1 (38599)	periplasmic space (sensu ProteoBacteria)
GO:0030314	0.739E-10	0.110E-8	1 (977)	1 (38599)	junctional membrane complex
GO:0030478	0.739E-10	0.550E-8	1 (977)	1 (38599)	actin cap
GO:0030496	0.823E-3	0.242E-2	2 (977)	2 (38599)	midbody
GO:0030529	0.390E-4	0.235E-3	10 (977)	10 (38599)	ribonucleoprotein complex
GO:0030904	0.162E-4	0.113E-3	2 (977)	2 (38599)	retromer complex
GO:0030981	0.640E-3	0.213E-2	1 (977)	1 (38599)	cortical microtubule cytoskeleton
GO:0031213	0.640E-3	0.216E-2	1 (977)	1 (38599)	RSF complex
GO:0031410	0.229E-2	0.496E-2	2 (977)	2 (38599)	cytoplasmic vesicle
GO:0031501	0.189E-2	0.453E-2	1 (977)	1 (38599)	mannosyltransferase complex
GO:0031594	0.305E-3	0.124E-2	2 (977)	2 (38599)	neuromuscular junction
GO:0031941	0.823E-3	0.232E-2	2 (977)	2 (38599)	filamentous actin
GO:0032449	0.189E-2	0.448E-2	1 (977)	1 (38599)	CBM complex
GO:0035030	0.739E-10	0.824E-8	1 (977)	1 (38599)	phosphoinositide 3-kinase complex, class IA
GO:0035098	0.189E-2	0.434E-2	1 (977)	1 (38599)	ESC/E(Z) complex
GO:0042105	0.189E-2	0.443E-2	1 (977)	1 (38599)	alpha-beta T cell receptor complex
GO:0042564	0.739E-10	0.275E-8	1 (977)	1 (38599)	NLS-dependent protein nuclear import complex
GO:0042589	0.608E-2	0.111E-1	1 (977)	1 (38599)	zymogen granule membrane
GO:0042627	0.823E-3	0.235E-2	2 (977)	2 (38599)	chylomicron
GO:0042734	0.117E-3	0.554E-3	3 (977)	3 (38599)	presynaptic membrane
GO:0042765	0.897E-2	0.146E-1	1 (977)	1 (38599)	GPI-anchor transamidase complex
GO:0043020	0.739E-10	0.118E-8	1 (977)	1 (38599)	NADPH oxidase complex
GO:0043034	0.608E-2	0.105E-1	1 (977)	1 (38599)	costamere
GO:0043229	0.739E-10	0.137E-8	1 (977)	1 (38599)	intracellular organelle
GO:0043235	0.189E-2	0.430E-2	1 (977)	1 (38599)	receptor complex
GO:0043626	0.739E-10	0.165E-8	1 (977)	1 (38599)	PCNA complex
GO:0045120	0.634E-4	0.372E-3	2 (977)	2 (38599)	pronucleus
GO:0045177	0.843E-2	0.139E-1	2 (977)	2 (38599)	apical part of cell
GO:0045263	0.229E-2	0.491E-2	2 (977)	2 (38599)	proton-transporting ATP synthase complex, coupling factor F(o)
GO:0046696	0.640E-3	0.196E-2	1 (977)	1 (38599)	lipopolysaccharide receptor complex
GO:0048471	0.787E-5	0.566E-4	8 (977)	8 (38599)	perinuclear region
GO:0051233	0.634E-4	0.354E-3	2 (977)	2 (38599)	spindle midzone
