# Supplementary material for: Biological pathway analysis by ArrayUnlock and Ingenuity Pathway Analysis
Source: BMC Proc. 2009 Jul 16;3(Suppl 4):S6. doi: 10.1186/1753-6561-3-S4-S6 (PMC2712749; doi:10.1186/1753-6561-3-S4-S6)
Supplement: Additional file 4 — ArrayUnlock Cellular Components. File contains information about: biological function annotation; p-Value and corrected p-Value; number of genes of our list implicated in each annotation; number of gene from the ArrayUnlock database implicated in this annotation; and finally, a description of each GO biological function annotation. [file 1753-6561-3-S4-S6-S4.xls]

## Sheet: MM8_MA8_Molecular Functions
Annotation	P-Value	Corrected_P-value	Number_of_Genes-Input_List	Number_of_Genes-Reference_List	Description
GO:0000166	0.472E-1	0.504E-1	4 (46)	1665 (38599)	nucleotide binding
GO:0000287	0.809E-2	0.118E-1	2 (46)	345 (38599)	magnesium ion binding
GO:0003682	0.663E-2	0.103E-1	1 (46)	102 (38599)	chromatin binding
GO:0003700	0.522E-2	0.842E-2	4 (46)	946 (38599)	transcription factor activity
GO:0003704	0.592E-3	0.142E-2	1 (46)	30 (38599)	specific RNA polymerase II transcription factor activity
GO:0003713	0.155E-1	0.191E-1	1 (46)	159 (38599)	transcription coactivator activity
GO:0003714	0.822E-2	0.118E-1	1 (46)	114 (38599)	transcription corepressor activity
GO:0003723	0.233E-1	0.263E-1	2 (46)	514 (38599)	RNA binding
GO:0003743	0.292E-2	0.537E-2	1 (46)	67 (38599)	translation initiation factor activity
GO:0003779	0.103E-4	0.680E-4	4 (46)	242 (38599)	actin binding
GO:0003810	0.387E-4	0.180E-3	1 (46)	8 (38599)	protein-glutamine gamma-glutamyltransferase activity
GO:0003824	0.194E-1	0.228E-1	1 (46)	179 (38599)	catalytic activity
GO:0003836	0.417E-5	0.366E-4	1 (46)	3 (38599)	beta-galactoside alpha-2,3-sialyltransferase activity
GO:0003905	0.139E-5	0.157E-4	1 (46)	2 (38599)	alkylbase DNA N-glycosylase activity
GO:0003924	0.238E-1	0.265E-1	1 (46)	200 (38599)	GTPase activity
GO:0003950	0.346E-3	0.105E-2	1 (46)	23 (38599)	NAD+ ADP-ribosyltransferase activity
GO:0003954	0.901E-3	0.192E-2	1 (46)	37 (38599)	NADH dehydrogenase activity
GO:0004014	0	0	1 (46)	1 (38599)	adenosylmethionine decarboxylase activity
GO:0004342	0.139E-5	0.183E-4	1 (46)	2 (38599)	glucosamine-6-phosphate deaminase activity
GO:0004560	0.139E-5	0.220E-4	1 (46)	2 (38599)	alpha-L-fucosidase activity
GO:0004623	0.410E-3	0.116E-2	1 (46)	25 (38599)	phospholipase A2 activity
GO:0004807	0.139E-4	0.730E-4	1 (46)	5 (38599)	triose-phosphate isomerase activity
GO:0004842	0.148E-1	0.185E-1	1 (46)	155 (38599)	ubiquitin-protein ligase activity
GO:0005034	0	0	1 (46)	1 (38599)	osmosensor activity
GO:0005096	0.117E-1	0.149E-1	1 (46)	137 (38599)	GTPase activator activity
GO:0005100	0.210E-3	0.790E-3	1 (46)	18 (38599)	Rho GTPase activator activity
GO:0005102	0.795E-2	0.118E-1	1 (46)	112 (38599)	receptor binding
GO:0005178	0.116E-2	0.235E-2	1 (46)	42 (38599)	integrin binding
GO:0005200	0.455E-2	0.782E-2	1 (46)	84 (38599)	structural constituent of cytoskeleton
GO:0005216	0.202E-1	0.234E-1	1 (46)	183 (38599)	ion channel activity
GO:0005262	0.553E-3	0.136E-2	1 (46)	29 (38599)	calcium channel activity
GO:0005488	0.894E-2	0.122E-1	2 (46)	358 (38599)	binding
GO:0005506	0.399E-1	0.432E-1	1 (46)	265 (38599)	iron ion binding
GO:0005509	0.416E-2	0.730E-2	4 (46)	896 (38599)	calcium ion binding
GO:0005515	0.650E-3	0.151E-2	12 (46)	4041 (38599)	protein binding
GO:0005516	0.106E-1	0.139E-1	1 (46)	130 (38599)	calmodulin binding
GO:0005525	0.105E-1	0.141E-1	2 (46)	380 (38599)	GTP binding
GO:0005546	0.139E-4	0.842E-4	1 (46)	5 (38599)	phosphatidylinositol-4,5-bisphosphate binding
GO:0008022	0.139E-2	0.275E-2	1 (46)	46 (38599)	protein C-terminus binding
GO:0008092	0.761E-3	0.172E-2	1 (46)	34 (38599)	cytoskeletal protein binding
GO:0008137	0.151E-2	0.292E-2	1 (46)	48 (38599)	NADH dehydrogenase (ubiquinone) activity
GO:0008168	0.521E-2	0.857E-2	1 (46)	90 (38599)	methyltransferase activity
GO:0008270	0.160E-1	0.194E-1	6 (46)	2237 (38599)	zinc ion binding
GO:0008324	0.260E-3	0.857E-3	1 (46)	20 (38599)	cation transporter activity
GO:0008415	0.365E-3	0.107E-2	2 (46)	116 (38599)	acyltransferase activity
GO:0015281	0.139E-5	0.137E-4	1 (46)	2 (38599)	nonselective cation channel activity
GO:0015662	0.553E-3	0.141E-2	1 (46)	29 (38599)	ATPase activity, coupled to transmembrane movement of ions, phosphorylative mechanism
GO:0016563	0.878E-2	0.122E-1	1 (46)	118 (38599)	transcriptional activator activity
GO:0016740	0.108E-1	0.140E-1	4 (46)	1130 (38599)	transferase activity
GO:0016757	0.865E-3	0.190E-2	2 (46)	156 (38599)	transferase activity, transferring glycosyl groups
GO:0016798	0.177E-2	0.334E-2	1 (46)	52 (38599)	hydrolase activity, acting on glycosyl bonds
GO:0016820	0.553E-3	0.146E-2	1 (46)	29 (38599)	hydrolase activity, acting on acid anhydrides, catalyzing transmembrane movement of substances
GO:0016829	0.626E-2	0.989E-2	1 (46)	99 (38599)	lyase activity
GO:0016853	0.741E-2	0.113E-1	1 (46)	108 (38599)	isomerase activity
GO:0016874	0.291E-1	0.319E-1	1 (46)	223 (38599)	ligase activity
GO:0016887	0.850E-2	0.120E-1	1 (46)	116 (38599)	ATPase activity
GO:0016922	0.417E-5	0.299E-4	1 (46)	3 (38599)	ligand-dependent nuclear receptor binding
GO:0017070	0.417E-5	0.329E-4	1 (46)	3 (38599)	U6 snRNA binding
GO:0017137	0.235E-3	0.842E-3	1 (46)	19 (38599)	Rab GTPase binding
GO:0019843	0.210E-3	0.830E-3	1 (46)	18 (38599)	rRNA binding
GO:0030331	0.387E-4	0.191E-3	1 (46)	8 (38599)	estrogen receptor binding
GO:0042169	0.187E-3	0.777E-3	1 (46)	17 (38599)	SH2 domain binding
GO:0042799	0	0	1 (46)	1 (38599)	histone lysine N-methyltransferase activity (H4-K20 specific)
GO:0042802	0.170E-1	0.204E-1	1 (46)	167 (38599)	identical protein binding
GO:0043169	0.105E-2	0.219E-2	1 (46)	40 (38599)	cation binding
GO:0043565	0.203E-1	0.232E-1	2 (46)	487 (38599)	sequence-specific DNA binding
GO:0046872	0.330E-2	0.592E-2	7 (46)	2121 (38599)	metal ion binding
GO:0046965	0.139E-4	0.782E-4	1 (46)	5 (38599)	retinoid X receptor binding
GO:0046966	0.260E-3	0.894E-3	1 (46)	20 (38599)	thyroid hormone receptor binding
GO:0046975	0	0	1 (46)	1 (38599)	histone lysine N-methyltransferase activity (H3-K36 specific)
GO:0046983	0.477E-2	0.801E-2	1 (46)	86 (38599)	protein dimerization activity
GO:0050681	0.316E-3	0.999E-3	1 (46)	22 (38599)	androgen receptor binding
GO:0051015	0.553E-3	0.151E-2	1 (46)	29 (38599)	actin filament binding
GO:0051537	0.621E-4	0.273E-3	1 (46)	10 (38599)	2 iron, 2 sulfur cluster binding

## Sheet: MM8_MM24_Molecular Functions
Annotation	P-Value	Corrected_P-value	Number_of_Genes-Input_List	Number_of_Genes-Reference_List	Description
GO:0000155	0.246E-2	0.467E-2	1 (369)	8 (38599)	two-component sensor activity
GO:0000166	0.105E-6	0.131E-5	39 (369)	1665 (38599)	nucleotide binding
GO:0000287	0.195E-2	0.383E-2	9 (369)	345 (38599)	magnesium ion binding
GO:0000400	0.911E-4	0.415E-3	1 (369)	2 (38599)	four-way junction DNA binding
GO:0000507	0	0	1 (369)	1 (38599)	1-acylglycerophosphocholine O-acyltransferase
GO:0000701	0.911E-4	0.626E-3	1 (369)	2 (38599)	purine-specific mismatch base pair DNA N-glycosylase activity
GO:0001584	0.582E-2	0.905E-2	7 (369)	280 (38599)	rhodopsin-like receptor activity
GO:0001601	0.540E-3	0.169E-2	1 (369)	4 (38599)	peptide YY receptor activity
GO:0001604	0	0	1 (369)	1 (38599)	urotensin II receptor activity
GO:0001735	0	0	1 (369)	1 (38599)	prenylcysteine oxidase activity
GO:0003682	0.649E-5	0.599E-4	7 (369)	102 (38599)	chromatin binding
GO:0003684	0.755E-2	0.111E-1	2 (369)	42 (38599)	damaged DNA binding
GO:0003696	0.540E-3	0.166E-2	1 (369)	4 (38599)	satellite DNA binding
GO:0003700	0.173E-4	0.133E-3	23 (369)	946 (38599)	transcription factor activity
GO:0003704	0.185E-3	0.766E-3	3 (369)	30 (38599)	specific RNA polymerase II transcription factor activity
GO:0003705	0.170E-2	0.353E-2	2 (369)	25 (38599)	RNA polymerase II transcription factor activity, enhancer binding
GO:0003709	0.390E-2	0.652E-2	1 (369)	10 (38599)	RNA polymerase III transcription factor activity
GO:0003714	0.488E-2	0.784E-2	4 (369)	114 (38599)	transcription corepressor activity
GO:0003723	0.151E-2	0.314E-2	12 (369)	514 (38599)	RNA binding
GO:0003755	0.490E-2	0.783E-2	2 (369)	36 (38599)	peptidyl-prolyl cis-trans isomerase activity
GO:0003779	0.904E-2	0.127E-1	6 (369)	242 (38599)	actin binding
GO:0003785	0.540E-3	0.159E-2	1 (369)	4 (38599)	actin monomer binding
GO:0003810	0.246E-2	0.453E-2	1 (369)	8 (38599)	protein-glutamine gamma-glutamyltransferase activity
GO:0003824	0.176E-2	0.362E-2	6 (369)	179 (38599)	catalytic activity
GO:0003828	0.894E-3	0.226E-2	1 (369)	5 (38599)	alpha-N-acetylneuraminate alpha-2,8-sialyltransferase activity
GO:0003836	0.272E-3	0.975E-3	1 (369)	3 (38599)	beta-galactoside alpha-2,3-sialyltransferase activity
GO:0003854	0.133E-2	0.303E-2	1 (369)	6 (38599)	3-beta-hydroxy-delta5-steroid dehydrogenase activity
GO:0003865	0.272E-3	0.103E-2	1 (369)	3 (38599)	3-oxo-5-alpha-steroid 4-dehydrogenase activity
GO:0003873	0.540E-3	0.152E-2	1 (369)	4 (38599)	6-phosphofructo-2-kinase activity
GO:0003905	0.911E-4	0.403E-3	1 (369)	2 (38599)	alkylbase DNA N-glycosylase activity
GO:0003924	0.327E-2	0.559E-2	6 (369)	200 (38599)	GTPase activity
GO:0003958	0.911E-4	0.640E-3	1 (369)	2 (38599)	NADPH-hemoprotein reductase activity
GO:0003963	0.911E-4	0.589E-3	1 (369)	2 (38599)	RNA-3'-phosphate cyclase activity
GO:0003989	0.911E-4	0.577E-3	1 (369)	2 (38599)	acetyl-CoA carboxylase activity
GO:0004004	0.875E-3	0.230E-2	2 (369)	20 (38599)	ATP-dependent RNA helicase activity
GO:0004014	0	0	1 (369)	1 (38599)	adenosylmethionine decarboxylase activity
GO:0004017	0.314E-2	0.542E-2	1 (369)	9 (38599)	adenylate kinase activity
GO:0004018	0	0	1 (369)	1 (38599)	adenylosuccinate lyase activity
GO:0004044	0	0	1 (369)	1 (38599)	amidophosphoribosyltransferase activity
GO:0004075	0.272E-3	0.104E-2	1 (369)	3 (38599)	biotin carboxylase activity
GO:0004128	0.133E-2	0.305E-2	1 (369)	6 (38599)	cytochrome-b5 reductase activity
GO:0004129	0.382E-2	0.650E-2	2 (369)	33 (38599)	cytochrome-c oxidase activity
GO:0004143	0.881E-2	0.125E-1	1 (369)	15 (38599)	diacylglycerol kinase activity
GO:0004148	0	0	1 (369)	1 (38599)	dihydrolipoyl dehydrogenase activity
GO:0004170	0	0	1 (369)	1 (38599)	dUTP diphosphatase activity
GO:0004190	0.246E-2	0.459E-2	1 (369)	8 (38599)	aspartic-type endopeptidase activity
GO:0004228	0	0	1 (369)	1 (38599)	gelatinase A activity
GO:0004238	0.911E-4	0.566E-3	1 (369)	2 (38599)	meprin A activity
GO:0004239	0.894E-3	0.219E-2	1 (369)	5 (38599)	methionyl aminopeptidase activity
GO:0004245	0.185E-2	0.377E-2	1 (369)	7 (38599)	neprilysin activity
GO:0004331	0.133E-2	0.301E-2	1 (369)	6 (38599)	fructose-2,6-bisphosphate 2-phosphatase activity
GO:0004342	0.911E-4	0.535E-3	1 (369)	2 (38599)	glucosamine-6-phosphate deaminase activity
GO:0004356	0.867E-6	0.100E-4	2 (369)	3 (38599)	glutamate-ammonia ligase activity
GO:0004372	0.911E-4	0.526E-3	1 (369)	2 (38599)	glycine hydroxymethyltransferase activity
GO:0004407	0.565E-2	0.890E-2	1 (369)	12 (38599)	histone deacetylase activity
GO:0004439	0.894E-3	0.224E-2	1 (369)	5 (38599)	phosphoinositide 5-phosphatase activity
GO:0004479	0	0	1 (369)	1 (38599)	methionyl-tRNA formyltransferase activity
GO:0004560	0.911E-4	0.508E-3	1 (369)	2 (38599)	alpha-L-fucosidase activity
GO:0004659	0.540E-3	0.165E-2	1 (369)	4 (38599)	prenyltransferase activity
GO:0004662	0.911E-4	0.499E-3	1 (369)	2 (38599)	CAAX-protein geranylgeranyltransferase activity
GO:0004674	0.825E-3	0.218E-2	10 (369)	363 (38599)	protein serine/threonine kinase activity
GO:0004682	0.540E-3	0.150E-2	1 (369)	4 (38599)	protein kinase CK2 activity
GO:0004689	0.894E-3	0.220E-2	1 (369)	5 (38599)	phosphorylase kinase activity
GO:0004705	0.272E-3	0.108E-2	1 (369)	3 (38599)	JUN kinase activity
GO:0004707	0.769E-2	0.112E-1	1 (369)	14 (38599)	MAP kinase activity
GO:0004708	0.698E-4	0.501E-3	2 (369)	9 (38599)	MAP kinase kinase activity
GO:0004709	0.185E-2	0.379E-2	1 (369)	7 (38599)	MAP kinase kinase kinase activity
GO:0004713	0.117E-2	0.272E-2	5 (369)	122 (38599)	protein-tyrosine kinase activity
GO:0004714	0.875E-3	0.228E-2	2 (369)	20 (38599)	transmembrane receptor protein tyrosine kinase activity
GO:0004726	0.468E-4	0.352E-3	2 (369)	8 (38599)	non-membrane spanning protein tyrosine phosphatase activity
GO:0004769	0.133E-2	0.299E-2	1 (369)	6 (38599)	steroid delta-isomerase activity
GO:0004807	0.894E-3	0.216E-2	1 (369)	5 (38599)	triose-phosphate isomerase activity
GO:0004842	0.131E-3	0.566E-3	7 (369)	155 (38599)	ubiquitin-protein ligase activity
GO:0004871	0.818E-2	0.118E-1	7 (369)	297 (38599)	signal transducer activity
GO:0004872	0.250E-2	0.450E-2	24 (369)	1410 (38599)	receptor activity
GO:0004889	0.442E-3	0.140E-2	2 (369)	16 (38599)	nicotinic acetylcholine-activated cation-selective channel activity
GO:0004935	0.246E-2	0.461E-2	1 (369)	8 (38599)	adrenoceptor activity
GO:0004940	0	0	1 (369)	1 (38599)	beta1-adrenergic receptor activity
GO:0004941	0	0	1 (369)	1 (38599)	beta2-adrenergic receptor activity
GO:0004949	0.911E-4	0.439E-3	1 (369)	2 (38599)	cannabinoid receptor activity
GO:0004970	0.473E-2	0.765E-2	1 (369)	11 (38599)	ionotropic glutamate receptor activity
GO:0004972	0.133E-2	0.289E-2	1 (369)	6 (38599)	N-methyl-D-aspartate selective glutamate receptor activity
GO:0004981	0.133E-2	0.283E-2	1 (369)	6 (38599)	muscarinic acetylcholine receptor activity
GO:0004993	0.663E-2	0.101E-1	1 (369)	13 (38599)	serotonin receptor activity
GO:0005000	0.894E-3	0.227E-2	1 (369)	5 (38599)	vasopressin receptor activity
GO:0005003	0.663E-2	0.101E-1	1 (369)	13 (38599)	ephrin receptor activity
GO:0005021	0.769E-2	0.112E-1	1 (369)	14 (38599)	vascular endothelial growth factor receptor activity
GO:0005034	0	0	1 (369)	1 (38599)	osmosensor activity
GO:0005047	0.272E-3	0.102E-2	1 (369)	3 (38599)	signal recognition particle binding
GO:0005080	0.473E-2	0.769E-2	1 (369)	11 (38599)	protein kinase C binding
GO:0005083	0.214E-2	0.416E-2	2 (369)	27 (38599)	small GTPase regulator activity
GO:0005088	0.894E-3	0.214E-2	1 (369)	5 (38599)	Ras guanyl-nucleotide exchange factor activity
GO:0005093	0.911E-4	0.433E-3	1 (369)	2 (38599)	Rab GDP-dissociation inhibitor activity
GO:0005097	0.911E-4	0.409E-3	1 (369)	2 (38599)	Rab GTPase activator activity
GO:0005102	0.453E-2	0.742E-2	4 (369)	112 (38599)	receptor binding
GO:0005112	0.246E-2	0.446E-2	1 (369)	8 (38599)	Notch binding
GO:0005127	0	0	1 (369)	1 (38599)	ciliary neurotrophic factor receptor binding
GO:0005159	0.989E-4	0.432E-3	2 (369)	10 (38599)	insulin-like growth factor receptor binding
GO:0005175	0	0	1 (369)	1 (38599)	CD27 receptor binding
GO:0005201	0.153E-4	0.124E-3	6 (369)	83 (38599)	extracellular matrix structural constituent
GO:0005216	0.118E-4	0.979E-4	9 (369)	183 (38599)	ion channel activity
GO:0005222	0.911E-4	0.421E-3	1 (369)	2 (38599)	intracellular cAMP activated cation channel activity
GO:0005246	0.185E-2	0.367E-2	1 (369)	7 (38599)	calcium channel regulator activity
GO:0005249	0.507E-2	0.807E-2	3 (369)	72 (38599)	voltage-gated potassium channel activity
GO:0005261	0.272E-3	0.934E-3	1 (369)	3 (38599)	cation channel activity
GO:0005262	0.263E-2	0.473E-2	2 (369)	29 (38599)	calcium channel activity
GO:0005332	0.540E-3	0.153E-2	1 (369)	4 (38599)	gamma-aminobutyric acid:sodium symporter activity
GO:0005344	0.881E-2	0.124E-1	1 (369)	15 (38599)	oxygen transporter activity
GO:0005452	0.390E-2	0.659E-2	1 (369)	10 (38599)	inorganic anion exchanger activity
GO:0005509	0.226E-5	0.235E-4	24 (369)	896 (38599)	calcium ion binding
GO:0005515	0.191E-10	0.247E-9	98 (369)	4041 (38599)	protein binding
GO:0005516	0.841E-2	0.121E-1	4 (369)	130 (38599)	calmodulin binding
GO:0005523	0.663E-2	0.102E-1	1 (369)	13 (38599)	tropomyosin binding
GO:0005524	0.299E-5	0.302E-4	31 (369)	1354 (38599)	ATP binding
GO:0005543	0.238E-2	0.457E-2	2 (369)	28 (38599)	phospholipid binding
GO:0005545	0.292E-3	0.952E-3	2 (369)	14 (38599)	phosphatidylinositol binding
GO:0008047	0.859E-2	0.123E-1	2 (369)	44 (38599)	enzyme activator activity
GO:0008060	0.894E-3	0.212E-2	1 (369)	5 (38599)	ARF GTPase activator activity
GO:0008092	0.416E-2	0.690E-2	2 (369)	34 (38599)	cytoskeletal protein binding
GO:0008093	0.246E-2	0.456E-2	1 (369)	8 (38599)	cytoskeletal adaptor activity
GO:0008134	0.123E-2	0.283E-2	4 (369)	83 (38599)	transcription factor binding
GO:0008138	0.304E-3	0.981E-3	3 (369)	34 (38599)	protein tyrosine/serine/threonine phosphatase activity
GO:0008147	0.540E-3	0.156E-2	1 (369)	4 (38599)	structural constituent of bone
GO:0008188	0.314E-2	0.545E-2	1 (369)	9 (38599)	neuropeptide receptor activity
GO:0008270	0.932E-6	0.104E-4	45 (369)	2237 (38599)	zinc ion binding
GO:0008276	0.894E-3	0.231E-2	1 (369)	5 (38599)	protein methyltransferase activity
GO:0008307	0.659E-2	0.101E-1	2 (369)	40 (38599)	structural constituent of muscle
GO:0008373	0.663E-2	0.100E-1	1 (369)	13 (38599)	sialyltransferase activity
GO:0008415	0.525E-2	0.831E-2	4 (369)	116 (38599)	acyltransferase activity
GO:0008418	0	0	1 (369)	1 (38599)	protein N-terminal asparagine amidohydrolase activity
GO:0008422	0.272E-3	0.101E-2	1 (369)	3 (38599)	beta-glucosidase activity
GO:0008426	0.540E-3	0.160E-2	1 (369)	4 (38599)	protein kinase C inhibitor activity
GO:0008440	0.185E-2	0.372E-2	1 (369)	7 (38599)	inositol trisphosphate 3-kinase activity
GO:0008533	0.133E-2	0.295E-2	1 (369)	6 (38599)	astacin activity
GO:0008534	0.540E-3	0.161E-2	1 (369)	4 (38599)	oxidized purine base lesion DNA N-glycosylase activity
GO:0008568	0.272E-3	0.997E-3	1 (369)	3 (38599)	microtubule-severing ATPase activity
GO:0008607	0.272E-3	0.924E-3	1 (369)	3 (38599)	phosphorylase kinase regulator activity
GO:0008976	0	0	1 (369)	1 (38599)	polyphosphate kinase activity
GO:0009374	0.894E-3	0.222E-2	1 (369)	5 (38599)	biotin binding
GO:0010181	0.769E-2	0.111E-1	1 (369)	14 (38599)	FMN binding
GO:0015036	0.881E-2	0.125E-1	1 (369)	15 (38599)	disulfide oxidoreductase activity
GO:0015130	0	0	1 (369)	1 (38599)	mevalonate transporter activity
GO:0015267	0.314E-2	0.557E-2	1 (369)	9 (38599)	channel or pore class transporter activity
GO:0015276	0.344E-5	0.327E-4	2 (369)	4 (38599)	ligand-gated ion channel activity
GO:0015280	0.246E-2	0.464E-2	1 (369)	8 (38599)	amiloride-sensitive sodium channel activity
GO:0015281	0.911E-4	0.453E-3	1 (369)	2 (38599)	nonselective cation channel activity
GO:0015293	0.223E-2	0.431E-2	4 (369)	95 (38599)	symporter activity
GO:0015297	0.214E-2	0.418E-2	2 (369)	27 (38599)	antiporter activity
GO:0015355	0.894E-3	0.217E-2	1 (369)	5 (38599)	monocarboxylate porter activity
GO:0015379	0.540E-3	0.149E-2	1 (369)	4 (38599)	potassium:chloride symporter activity
GO:0015385	0.314E-2	0.560E-2	1 (369)	9 (38599)	sodium:hydrogen antiporter activity
GO:0015444	0.911E-4	0.460E-3	1 (369)	2 (38599)	magnesium-importing ATPase activity
GO:0015464	0.663E-2	0.996E-2	1 (369)	13 (38599)	acetylcholine receptor activity
GO:0015485	0.246E-2	0.448E-2	1 (369)	8 (38599)	cholesterol binding
GO:0015926	0.911E-4	0.467E-3	1 (369)	2 (38599)	glucosidase activity
GO:0016018	0.170E-4	0.134E-3	2 (369)	6 (38599)	cyclosporin A binding
GO:0016298	0.911E-4	0.475E-3	1 (369)	2 (38599)	lipase activity
GO:0016299	0.133E-2	0.297E-2	1 (369)	6 (38599)	regulator of G-protein signaling activity
GO:0016301	0.103E-2	0.241E-2	7 (369)	211 (38599)	kinase activity
GO:0016511	0.911E-4	0.483E-3	1 (369)	2 (38599)	endothelin-converting enzyme activity
GO:0016512	0.911E-4	0.491E-3	1 (369)	2 (38599)	endothelin-converting enzyme 1 activity
GO:0016527	0.272E-3	0.110E-2	1 (369)	3 (38599)	brain-specific angiogenesis inhibitor activity
GO:0016563	0.216E-5	0.233E-4	8 (369)	118 (38599)	transcriptional activator activity
GO:0016566	0.663E-2	0.992E-2	1 (369)	13 (38599)	specific transcriptional repressor activity
GO:0016740	0.603E-6	0.721E-5	29 (369)	1130 (38599)	transferase activity
GO:0016757	0.401E-2	0.668E-2	5 (369)	156 (38599)	transferase activity, transferring glycosyl groups
GO:0016779	0.749E-3	0.200E-2	2 (369)	19 (38599)	nucleotidyltransferase activity
GO:0016787	0.693E-3	0.187E-2	18 (369)	858 (38599)	hydrolase activity
GO:0016818	0.314E-2	0.548E-2	1 (369)	9 (38599)	hydrolase activity, acting on acid anhydrides, in phosphorus-containing anhydrides
GO:0016829	0.389E-3	0.124E-2	5 (369)	99 (38599)	lyase activity
GO:0016874	0.146E-2	0.306E-2	7 (369)	223 (38599)	ligase activity
GO:0016922	0.272E-3	0.954E-3	1 (369)	3 (38599)	ligand-dependent nuclear receptor binding
GO:0017016	0.133E-2	0.281E-2	1 (369)	6 (38599)	Ras GTPase binding
GO:0017017	0.390E-2	0.656E-2	1 (369)	10 (38599)	MAP kinase phosphatase activity
GO:0017022	0.246E-2	0.451E-2	1 (369)	8 (38599)	myosin binding
GO:0017080	0.272E-3	0.106E-2	1 (369)	3 (38599)	sodium channel regulator activity
GO:0017111	0.735E-2	0.109E-1	3 (369)	80 (38599)	nucleoside-triphosphatase activity
GO:0017112	0.911E-4	0.545E-3	1 (369)	2 (38599)	Rab guanyl-nucleotide exchange factor activity
GO:0017127	0.540E-3	0.148E-2	1 (369)	4 (38599)	cholesterol transporter activity
GO:0017129	0	0	1 (369)	1 (38599)	triglyceride binding
GO:0017154	0.133E-2	0.291E-2	1 (369)	6 (38599)	semaphorin receptor activity
GO:0017163	0.911E-4	0.555E-3	1 (369)	2 (38599)	negative regulator of basal transcription activity
GO:0019237	0.540E-3	0.147E-2	1 (369)	4 (38599)	centromeric DNA binding
GO:0019903	0.540E-3	0.168E-2	1 (369)	4 (38599)	protein phosphatase binding
GO:0019904	0.769E-2	0.113E-1	1 (369)	14 (38599)	protein domain specific binding
GO:0019905	0.314E-2	0.539E-2	1 (369)	9 (38599)	syntaxin binding
GO:0019992	0.167E-3	0.711E-3	4 (369)	54 (38599)	diacylglycerol binding
GO:0030145	0.693E-2	0.103E-1	4 (369)	124 (38599)	manganese ion binding
GO:0030169	0.540E-3	0.157E-2	1 (369)	4 (38599)	low-density lipoprotein binding
GO:0030274	0.854E-5	0.746E-4	2 (369)	5 (38599)	LIM domain binding
GO:0030331	0.468E-4	0.344E-3	2 (369)	8 (38599)	estrogen receptor binding
GO:0030515	0.314E-2	0.554E-2	1 (369)	9 (38599)	snoRNA binding
GO:0030552	0.565E-2	0.885E-2	1 (369)	12 (38599)	cAMP binding
GO:0030594	0.452E-2	0.745E-2	2 (369)	35 (38599)	neurotransmitter receptor activity
GO:0032137	0.540E-3	0.154E-2	1 (369)	4 (38599)	guanine/thymine mispair binding
GO:0032139	0	0	1 (369)	1 (38599)	dinucleotide insertion or deletion binding
GO:0032142	0.272E-3	0.905E-3	1 (369)	3 (38599)	single guanine insertion binding
GO:0032143	0.911E-4	0.601E-3	1 (369)	2 (38599)	single thymine insertion binding
GO:0032357	0.272E-3	0.914E-3	1 (369)	3 (38599)	oxidized purine DNA binding
GO:0032405	0.133E-2	0.287E-2	1 (369)	6 (38599)	MutLalpha complex binding
GO:0035014	0.854E-5	0.726E-4	2 (369)	5 (38599)	phosphoinositide 3-kinase regulator activity
GO:0035259	0.272E-3	0.964E-3	1 (369)	3 (38599)	glucocorticoid receptor binding
GO:0042623	0.292E-3	0.961E-3	2 (369)	14 (38599)	ATPase activity, coupled
GO:0042799	0	0	1 (369)	1 (38599)	histone lysine N-methyltransferase activity (H4-K20 specific)
GO:0043125	0.272E-3	0.944E-3	1 (369)	3 (38599)	ErbB-3 class receptor binding
GO:0043169	0.659E-2	0.102E-1	2 (369)	40 (38599)	cation binding
GO:0043531	0.246E-2	0.470E-2	1 (369)	8 (38599)	ADP binding
GO:0043559	0.911E-4	0.427E-3	1 (369)	2 (38599)	insulin binding
GO:0043560	0.133E-2	0.285E-2	1 (369)	6 (38599)	insulin receptor substrate binding
GO:0045027	0.911E-4	0.446E-3	1 (369)	2 (38599)	DNA end binding
GO:0045182	0.565E-2	0.881E-2	1 (369)	12 (38599)	translation regulator activity
GO:0045502	0.854E-5	0.767E-4	2 (369)	5 (38599)	dynein binding
GO:0046582	0.272E-3	0.986E-3	1 (369)	3 (38599)	Rap GTPase activator activity
GO:0046872	0.312E-5	0.306E-4	42 (369)	2121 (38599)	metal ion binding
GO:0046875	0.185E-2	0.370E-2	1 (369)	7 (38599)	ephrin receptor binding
GO:0046923	0.894E-3	0.229E-2	1 (369)	5 (38599)	ER retention sequence binding
GO:0046965	0.894E-3	0.211E-2	1 (369)	5 (38599)	retinoid X receptor binding
GO:0046974	0.911E-4	0.516E-3	1 (369)	2 (38599)	histone lysine N-methyltransferase activity (H3-K9 specific)
GO:0046975	0	0	1 (369)	1 (38599)	histone lysine N-methyltransferase activity (H3-K36 specific)
GO:0046983	0.181E-3	0.760E-3	5 (369)	86 (38599)	protein dimerization activity
GO:0047012	0	0	1 (369)	1 (38599)	sterol-4-alpha-carboxylate 3-dehydrogenase (decarboxylating) activity
GO:0047184	0	0	1 (369)	1 (38599)	1-acylglycerophosphocholine O-acyltransferase activity
GO:0048154	0.540E-3	0.163E-2	1 (369)	4 (38599)	S100 beta binding
GO:0048306	0.133E-2	0.293E-2	1 (369)	6 (38599)	calcium-dependent protein binding
GO:0050517	0.272E-3	0.107E-2	1 (369)	3 (38599)	inositol hexakisphosphate kinase activity
GO:0050750	0.185E-2	0.374E-2	1 (369)	7 (38599)	low-density lipoprotein receptor binding
GO:0050897	0.473E-2	0.772E-2	1 (369)	11 (38599)	cobalt ion binding
GO:0051020	0.314E-2	0.551E-2	1 (369)	9 (38599)	GTPase binding
GO:0051380	0.911E-4	0.613E-3	1 (369)	2 (38599)	norepinephrine binding
GO:0051864	0.272E-3	0.111E-2	1 (369)	3 (38599)	histone demethylase activity (H3-K36 specific)

## Sheet: MM8_PM8_Molecular Functions
Annotation	P-Value	Corrected P-value	Number of Genes - Input List	Number of Genes - Reference List	Description
GO:0000150	0.640E-3	0.241E-2	1 (977)	1 (38599)	recombinase activity
GO:0000158	0.608E-2	0.992E-2	1 (977)	1 (38599)	protein phosphatase type 2A activity
GO:0000166	0.279E-9	0.183E-8	86 (977)	86 (38599)	nucleotide binding
GO:0000250	0.739E-10	0.863E-9	1 (977)	1 (38599)	lanosterol synthase activity
GO:0000287	0.142E-2	0.370E-2	18 (977)	18 (38599)	magnesium ion binding
GO:0000507	0.739E-10	0.846E-9	1 (977)	1 (38599)	1-acylglycerophosphocholine O-acyltransferase
GO:0000774	0.189E-2	0.401E-2	1 (977)	1 (38599)	adenyl-nucleotide exchange factor activity
GO:0001607	0.640E-3	0.198E-2	1 (977)	1 (38599)	neuromedin U receptor activity
GO:0001786	0.897E-2	0.139E-1	1 (977)	1 (38599)	phosphatidylserine binding
GO:0003677	0.767E-3	0.212E-2	47 (977)	47 (38599)	DNA binding
GO:0003684	0.811E-4	0.386E-3	6 (977)	6 (38599)	damaged DNA binding
GO:0003690	0.435E-3	0.180E-2	4 (977)	4 (38599)	double-stranded DNA binding
GO:0003697	0.325E-2	0.651E-2	4 (977)	4 (38599)	single-stranded DNA binding
GO:0003700	0.488E-4	0.248E-3	44 (977)	44 (38599)	transcription factor activity
GO:0003704	0.914E-4	0.432E-3	5 (977)	5 (38599)	specific RNA polymerase II transcription factor activity
GO:0003712	0.338E-2	0.672E-2	3 (977)	3 (38599)	transcription cofactor activity
GO:0003713	0.771E-3	0.212E-2	11 (977)	11 (38599)	transcription coactivator activity
GO:0003714	0.655E-3	0.184E-2	9 (977)	9 (38599)	transcription corepressor activity
GO:0003723	0.162E-6	0.103E-5	34 (977)	34 (38599)	RNA binding
GO:0003730	0.121E-2	0.323E-2	2 (977)	2 (38599)	mRNA 3'-UTR binding
GO:0003756	0.170E-2	0.432E-2	2 (977)	2 (38599)	protein disulfide isomerase activity
GO:0003779	0.164E-3	0.728E-3	16 (977)	16 (38599)	actin binding
GO:0003835	0.640E-3	0.237E-2	1 (977)	1 (38599)	beta-galactoside alpha-2,6-sialyltransferase activity
GO:0003847	0.634E-4	0.320E-3	2 (977)	2 (38599)	1-alkyl-2-acetylglycerophosphocholine esterase activity
GO:0003887	0.993E-2	0.148E-1	2 (977)	2 (38599)	DNA-directed DNA polymerase activity
GO:0003905	0.640E-3	0.232E-2	1 (977)	1 (38599)	alkylbase DNA N-glycosylase activity
GO:0003918	0.608E-2	0.102E-1	1 (977)	1 (38599)	DNA topoisomerase (ATP-hydrolyzing) activity
GO:0003923	0.608E-2	0.102E-1	1 (977)	1 (38599)	GPI-anchor transamidase activity
GO:0003924	0.521E-2	0.914E-2	11 (977)	11 (38599)	GTPase activity
GO:0003937	0.739E-10	0.815E-9	1 (977)	1 (38599)	IMP cyclohydrolase activity
GO:0003943	0.640E-3	0.224E-2	1 (977)	1 (38599)	N-acetylgalactosamine-4-sulfatase activity
GO:0003944	0.739E-10	0.956E-9	1 (977)	1 (38599)	N-acetylglucosamine-1-phosphodiester alpha-N-acetylglucosaminidase activity
GO:0003945	0.371E-2	0.701E-2	1 (977)	1 (38599)	N-acetyllactosamine synthase activity
GO:0003955	0.640E-3	0.218E-2	1 (977)	1 (38599)	NAD(P)H dehydrogenase (quinone) activity
GO:0003960	0.640E-3	0.215E-2	1 (977)	1 (38599)	NADPH:quinone reductase activity
GO:0003977	0.739E-10	0.786E-9	1 (977)	1 (38599)	UDP-N-acetylglucosamine diphosphorylase activity
GO:0003983	0.640E-3	0.195E-2	1 (977)	1 (38599)	UTP:glucose-1-phosphate uridylyltransferase activity
GO:0004001	0.739E-10	0.772E-9	1 (977)	1 (38599)	adenosine kinase activity
GO:0004013	0.189E-2	0.414E-2	1 (977)	1 (38599)	adenosylhomocysteinase activity
GO:0004014	0.739E-10	0.733E-9	1 (977)	1 (38599)	adenosylmethionine decarboxylase activity
GO:0004044	0.739E-10	0.721E-9	1 (977)	1 (38599)	amidophosphoribosyltransferase activity
GO:0004067	0.189E-2	0.405E-2	1 (977)	1 (38599)	asparaginase activity
GO:0004077	0.739E-10	0.710E-9	1 (977)	1 (38599)	biotin-[acetyl-CoA-carboxylase] ligase activity
GO:0004078	0.739E-10	0.687E-9	1 (977)	1 (38599)	biotin-[methylcrotonoyl-CoA-carboxylase] ligase activity
GO:0004079	0.739E-10	0.611E-9	1 (977)	1 (38599)	biotin-[methylmalonyl-CoA-carboxytransferase] ligase activity
GO:0004080	0.739E-10	0.677E-9	1 (977)	1 (38599)	biotin-[propionyl-CoA-carboxylase (ATP-hydrolyzing)] ligase activity
GO:0004095	0.371E-2	0.688E-2	1 (977)	1 (38599)	carnitine O-palmitoyltransferase activity
GO:0004111	0.371E-2	0.706E-2	1 (977)	1 (38599)	creatine kinase activity
GO:0004128	0.305E-3	0.131E-2	2 (977)	2 (38599)	cytochrome-b5 reductase activity
GO:0004137	0.739E-10	0.638E-9	1 (977)	1 (38599)	deoxycytidine kinase activity
GO:0004143	0.586E-2	0.102E-1	2 (977)	2 (38599)	diacylglycerol kinase activity
GO:0004161	0.640E-3	0.192E-2	1 (977)	1 (38599)	dimethylallyltranstransferase activity
GO:0004169	0.371E-2	0.697E-2	1 (977)	1 (38599)	dolichyl-phosphate-mannose-protein mannosyltransferase activity
GO:0004174	0.189E-2	0.403E-2	1 (977)	1 (38599)	electron-transferring-flavoprotein dehydrogenase activity
GO:0004178	0.640E-3	0.188E-2	1 (977)	1 (38599)	leucyl aminopeptidase activity
GO:0004179	0.478E-2	0.853E-2	2 (977)	2 (38599)	membrane alanyl aminopeptidase activity
GO:0004197	0.662E-2	0.107E-1	3 (977)	3 (38599)	cysteine-type endopeptidase activity
GO:0004214	0.739E-10	0.620E-9	1 (977)	1 (38599)	dipeptidyl-peptidase I activity
GO:0004218	0.739E-10	0.595E-9	1 (977)	1 (38599)	cathepsin S activity
GO:0004238	0.113E-9	0.759E-9	2 (977)	2 (38599)	meprin A activity
GO:0004239	0.608E-2	0.102E-1	1 (977)	1 (38599)	methionyl aminopeptidase activity
GO:0004240	0.640E-3	0.186E-2	1 (977)	1 (38599)	mitochondrial processing peptidase activity
GO:0004277	0.739E-10	0.571E-9	1 (977)	1 (38599)	granzyme A activity
GO:0004287	0.608E-2	0.103E-1	1 (977)	1 (38599)	prolyl oligopeptidase activity
GO:0004298	0.530E-5	0.315E-4	5 (977)	5 (38599)	threonine endopeptidase activity
GO:0004301	0.371E-2	0.717E-2	1 (977)	1 (38599)	epoxide hydrolase activity
GO:0004307	0.640E-3	0.181E-2	1 (977)	1 (38599)	ethanolaminephosphotransferase activity
GO:0004311	0.640E-3	0.180E-2	1 (977)	1 (38599)	farnesyltranstransferase activity
GO:0004337	0.640E-3	0.199E-2	1 (977)	1 (38599)	geranyltranstransferase activity
GO:0004342	0.640E-3	0.225E-2	1 (977)	1 (38599)	glucosamine-6-phosphate deaminase activity
GO:0004357	0.640E-3	0.240E-2	1 (977)	1 (38599)	glutamate-cysteine ligase activity
GO:0004368	0.113E-9	0.767E-9	2 (977)	2 (38599)	glycerol-3-phosphate dehydrogenase activity
GO:0004386	0.261E-2	0.536E-2	5 (977)	5 (38599)	helicase activity
GO:0004395	0.739E-10	0.550E-9	1 (977)	1 (38599)	hexaprenyldihydroxybenzoate methyltransferase activity
GO:0004396	0.608E-2	0.103E-1	1 (977)	1 (38599)	hexokinase activity
GO:0004407	0.300E-2	0.605E-2	2 (977)	2 (38599)	histone deacetylase activity
GO:0004408	0.739E-10	0.543E-9	1 (977)	1 (38599)	holocytochrome-c synthase activity
GO:0004419	0.640E-3	0.256E-2	1 (977)	1 (38599)	hydroxymethylglutaryl-CoA lyase activity
GO:0004421	0.640E-3	0.254E-2	1 (977)	1 (38599)	hydroxymethylglutaryl-CoA synthase activity
GO:0004428	0.121E-2	0.322E-2	2 (977)	2 (38599)	inositol or phosphatidylinositol kinase activity
GO:0004437	0.207E-2	0.434E-2	3 (977)	3 (38599)	inositol or phosphatidylinositol phosphatase activity
GO:0004438	0.189E-2	0.449E-2	1 (977)	1 (38599)	phosphatidylinositol-3-phosphatase activity
GO:0004439	0.156E-3	0.723E-3	2 (977)	2 (38599)	phosphoinositide 5-phosphatase activity
GO:0004445	0.897E-2	0.136E-1	1 (977)	1 (38599)	inositol-polyphosphate 5-phosphatase activity
GO:0004449	0.189E-2	0.453E-2	1 (977)	1 (38599)	isocitrate dehydrogenase (NAD+) activity
GO:0004476	0.640E-3	0.182E-2	1 (977)	1 (38599)	mannose-6-phosphate isomerase activity
GO:0004482	0.739E-10	0.537E-9	1 (977)	1 (38599)	mRNA (guanine-N7-)-methyltransferase activity
GO:0004500	0.371E-2	0.722E-2	1 (977)	1 (38599)	dopamine beta-monooxygenase activity
GO:0004520	0.156E-3	0.696E-3	2 (977)	2 (38599)	endodeoxyribonuclease activity
GO:0004531	0.640E-3	0.249E-2	1 (977)	1 (38599)	deoxyribonuclease II activity
GO:0004535	0.739E-10	0.530E-9	1 (977)	1 (38599)	poly(A)-specific ribonuclease activity
GO:0004540	0.708E-2	0.114E-1	2 (977)	2 (38599)	ribonuclease activity
GO:0004559	0.156E-3	0.718E-3	2 (977)	2 (38599)	alpha-mannosidase activity
GO:0004560	0.640E-3	0.243E-2	1 (977)	1 (38599)	alpha-L-fucosidase activity
GO:0004563	0.608E-2	0.103E-1	1 (977)	1 (38599)	beta-N-acetylhexosaminidase activity
GO:0004572	0.640E-3	0.227E-2	1 (977)	1 (38599)	mannosyl-oligosaccharide 1,3-1,6-alpha-mannosidase activity
GO:0004576	0.640E-3	0.221E-2	1 (977)	1 (38599)	oligosaccharyl transferase activity
GO:0004581	0.739E-10	0.733E-8	1 (977)	1 (38599)	dolichyl-phosphate beta-glucosyltransferase activity
GO:0004582	0.739E-10	0.550E-8	1 (977)	1 (38599)	dolichyl-phosphate beta-D-mannosyltransferase activity
GO:0004588	0.739E-10	0.489E-8	1 (977)	1 (38599)	orotate phosphoribosyltransferase activity
GO:0004590	0.739E-10	0.440E-8	1 (977)	1 (38599)	orotidine-5'-phosphate decarboxylase activity
GO:0004591	0.189E-2	0.460E-2	1 (977)	1 (38599)	oxoglutarate dehydrogenase (succinyl-transferring) activity
GO:0004623	0.338E-2	0.670E-2	3 (977)	3 (38599)	phospholipase A2 activity
GO:0004643	0.739E-10	0.400E-8	1 (977)	1 (38599)	phosphoribosylaminoimidazolecarboxamide formyltransferase activity
GO:0004652	0.371E-2	0.731E-2	1 (977)	1 (38599)	polynucleotide adenylyltransferase activity
GO:0004653	0.843E-2	0.134E-1	2 (977)	2 (38599)	polypeptide N-acetylgalactosaminyltransferase activity
GO:0004656	0.189E-2	0.457E-2	1 (977)	1 (38599)	procollagen-proline 4-dioxygenase activity
GO:0004659	0.371E-2	0.703E-2	1 (977)	1 (38599)	prenyltransferase activity
GO:0004662	0.640E-3	0.251E-2	1 (977)	1 (38599)	CAAX-protein geranylgeranyltransferase activity
GO:0004677	0.189E-2	0.455E-2	1 (977)	1 (38599)	DNA-dependent protein kinase activity
GO:0004689	0.608E-2	0.104E-1	1 (977)	1 (38599)	phosphorylase kinase activity
GO:0004693	0.170E-2	0.430E-2	2 (977)	2 (38599)	cyclin-dependent protein kinase activity
GO:0004697	0.608E-2	0.104E-1	1 (977)	1 (38599)	protein kinase C activity
GO:0004714	0.143E-2	0.370E-2	3 (977)	3 (38599)	transmembrane receptor protein tyrosine kinase activity
GO:0004715	0.586E-2	0.102E-1	2 (977)	2 (38599)	non-membrane spanning protein tyrosine kinase activity
GO:0004719	0.189E-2	0.451E-2	1 (977)	1 (38599)	protein-L-isoaspartate (D-aspartate) O-methyltransferase activity
GO:0004725	0.164E-2	0.419E-2	7 (977)	7 (38599)	protein tyrosine phosphatase activity
GO:0004748	0.189E-2	0.447E-2	1 (977)	1 (38599)	ribonucleoside-diphosphate reductase activity
GO:0004767	0.608E-2	0.104E-1	1 (977)	1 (38599)	sphingomyelin phosphodiesterase activity
GO:0004776	0.640E-3	0.209E-2	1 (977)	1 (38599)	succinate-CoA ligase (GDP-forming) activity
GO:0004777	0.739E-10	0.367E-8	1 (977)	1 (38599)	succinate-semialdehyde dehydrogenase activity
GO:0004784	0.189E-2	0.446E-2	1 (977)	1 (38599)	superoxide dismutase activity
GO:0004791	0.371E-2	0.684E-2	1 (977)	1 (38599)	thioredoxin-disulfide reductase activity
GO:0004809	0.640E-3	0.204E-2	1 (977)	1 (38599)	tRNA (guanine-N2-)-methyltransferase activity
GO:0004814	0.189E-2	0.440E-2	1 (977)	1 (38599)	arginine-tRNA ligase activity
GO:0004815	0.371E-2	0.727E-2	1 (977)	1 (38599)	aspartate-tRNA ligase activity
GO:0004816	0.640E-3	0.208E-2	1 (977)	1 (38599)	asparagine-tRNA ligase activity
GO:0004820	0.189E-2	0.439E-2	1 (977)	1 (38599)	glycine-tRNA ligase activity
GO:0004829	0.162E-4	0.883E-4	2 (977)	2 (38599)	threonine-tRNA ligase activity
GO:0004831	0.640E-3	0.200E-2	1 (977)	1 (38599)	tyrosine-tRNA ligase activity
GO:0004840	0.135E-2	0.354E-2	4 (977)	4 (38599)	ubiquitin conjugating enzyme activity
GO:0004842	0.225E-5	0.137E-4	15 (977)	15 (38599)	ubiquitin-protein ligase activity
GO:0004849	0.608E-2	0.105E-1	1 (977)	1 (38599)	uridine kinase activity
GO:0004859	0.588E-5	0.346E-4	3 (977)	3 (38599)	phospholipase inhibitor activity
GO:0004871	0.268E-4	0.140E-3	20 (977)	20 (38599)	signal transducer activity
GO:0004872	0.114E-2	0.306E-2	54 (977)	54 (38599)	receptor activity
GO:0004876	0.739E-10	0.314E-8	1 (977)	1 (38599)	complement component C3a receptor activity
GO:0004896	0.370E-5	0.223E-4	5 (977)	5 (38599)	hematopoietin/interferon-class (D200-domain) cytokine receptor activity
GO:0004905	0.640E-3	0.246E-2	1 (977)	1 (38599)	interferon-alpha/beta receptor activity
GO:0004908	0.162E-4	0.891E-4	2 (977)	2 (38599)	interleukin-1 receptor activity
GO:0004911	0.189E-2	0.427E-2	1 (977)	1 (38599)	interleukin-2 receptor activity
GO:0004913	0.113E-9	0.794E-9	2 (977)	2 (38599)	interleukin-4 receptor activity
GO:0004915	0.640E-3	0.234E-2	1 (977)	1 (38599)	interleukin-6 receptor activity
GO:0004917	0.113E-9	0.785E-9	2 (977)	2 (38599)	interleukin-7 receptor activity
GO:0004924	0.640E-3	0.228E-2	1 (977)	1 (38599)	oncostatin-M receptor activity
GO:0004941	0.739E-10	0.232E-8	1 (977)	1 (38599)	beta2-adrenergic receptor activity
GO:0004943	0.739E-10	0.200E-8	1 (977)	1 (38599)	C3a anaphylatoxin receptor activity
GO:0004965	0.189E-2	0.419E-2	1 (977)	1 (38599)	GABA-B receptor activity
GO:0004966	0.189E-2	0.397E-2	1 (977)	1 (38599)	galanin receptor activity
GO:0004981	0.897E-2	0.138E-1	1 (977)	1 (38599)	muscarinic acetylcholine receptor activity
GO:0005000	0.608E-2	0.105E-1	1 (977)	1 (38599)	vasopressin receptor activity
GO:0005011	0.640E-3	0.220E-2	1 (977)	1 (38599)	macrophage colony stimulating factor receptor activity
GO:0005021	0.478E-2	0.848E-2	2 (977)	2 (38599)	vascular endothelial growth factor receptor activity
GO:0005034	0.739E-10	0.176E-8	1 (977)	1 (38599)	osmosensor activity
GO:0005047	0.189E-2	0.413E-2	1 (977)	1 (38599)	signal recognition particle binding
GO:0005048	0.371E-2	0.695E-2	1 (977)	1 (38599)	signal sequence binding
GO:0005057	0.325E-2	0.648E-2	4 (977)	4 (38599)	receptor signaling protein activity
GO:0005061	0.640E-3	0.210E-2	1 (977)	1 (38599)	aryl hydrocarbon receptor nuclear translocator activity
GO:0005062	0.371E-2	0.692E-2	1 (977)	1 (38599)	hematopoietin/interferon-class (D200-domain) cytokine receptor signal transducer activity
GO:0005066	0.371E-2	0.690E-2	1 (977)	1 (38599)	transmembrane receptor protein tyrosine kinase signaling protein activity
GO:0005070	0.294E-4	0.152E-3	7 (977)	7 (38599)	SH3/SH2 adaptor activity
GO:0005080	0.229E-2	0.478E-2	2 (977)	2 (38599)	protein kinase C binding
GO:0005096	0.107E-4	0.608E-4	13 (977)	13 (38599)	GTPase activator activity
GO:0005100	0.993E-2	0.148E-1	2 (977)	2 (38599)	Rho GTPase activator activity
GO:0005102	0.570E-3	0.232E-2	9 (977)	9 (38599)	receptor binding
GO:0005123	0.121E-2	0.319E-2	2 (977)	2 (38599)	death receptor binding
GO:0005127	0.739E-10	0.152E-8	1 (977)	1 (38599)	ciliary neurotrophic factor receptor binding
GO:0005128	0.640E-3	0.203E-2	1 (977)	1 (38599)	erythropoietin receptor binding
GO:0005138	0.189E-2	0.437E-2	1 (977)	1 (38599)	interleukin-6 receptor binding
GO:0005151	0.739E-10	0.126E-8	1 (977)	1 (38599)	interleukin-1, Type II receptor binding
GO:0005154	0.305E-3	0.134E-2	2 (977)	2 (38599)	epidermal growth factor receptor binding
GO:0005158	0.993E-2	0.147E-1	2 (977)	2 (38599)	insulin receptor binding
GO:0005249	0.230E-2	0.479E-2	6 (977)	6 (38599)	voltage-gated potassium channel activity
GO:0005250	0.640E-3	0.219E-2	1 (977)	1 (38599)	A-type (transient outward) potassium channel activity
GO:0005251	0.382E-2	0.692E-2	2 (977)	2 (38599)	delayed rectifier potassium channel activity
GO:0005261	0.189E-2	0.411E-2	1 (977)	1 (38599)	cation channel activity
GO:0005262	0.585E-2	0.102E-1	3 (977)	3 (38599)	calcium channel activity
GO:0005280	0.739E-10	0.116E-8	1 (977)	1 (38599)	hydrogen:amino acid symporter activity
GO:0005313	0.608E-2	0.989E-2	1 (977)	1 (38599)	L-glutamate transporter activity
GO:0005315	0.162E-4	0.899E-4	2 (977)	2 (38599)	inorganic phosphate transporter activity
GO:0005335	0.739E-10	0.110E-8	1 (977)	1 (38599)	serotonin:sodium symporter activity
GO:0005338	0.897E-2	0.141E-1	1 (977)	1 (38599)	nucleotide-sugar transporter activity
GO:0005381	0.156E-3	0.712E-3	2 (977)	2 (38599)	iron ion transporter activity
GO:0005385	0.371E-2	0.710E-2	1 (977)	1 (38599)	zinc ion transporter activity
GO:0005436	0.897E-2	0.136E-1	1 (977)	1 (38599)	sodium:phosphate symporter activity
GO:0005456	0.739E-10	0.978E-9	1 (977)	1 (38599)	CMP-sialic acid transporter activity
GO:0005485	0.189E-2	0.435E-2	1 (977)	1 (38599)	v-SNARE activity
GO:0005488	0.588E-6	0.372E-5	26 (977)	26 (38599)	binding
GO:0005509	0.121E-5	0.748E-5	47 (977)	47 (38599)	calcium ion binding
GO:0005515	0.193E-9	0.128E-8	262 (977)	262 (38599)	protein binding
GO:0005519	0.739E-10	0.898E-9	1 (977)	1 (38599)	cytoskeletal regulatory protein binding
GO:0005521	0.608E-2	0.994E-2	1 (977)	1 (38599)	lamin binding
GO:0005524	0.795E-6	0.498E-5	64 (977)	64 (38599)	ATP binding
GO:0005543	0.515E-2	0.906E-2	3 (977)	3 (38599)	phospholipid binding
GO:0005545	0.170E-4	0.921E-4	4 (977)	4 (38599)	phosphatidylinositol binding
GO:0005547	0.897E-2	0.137E-1	1 (977)	1 (38599)	phosphatidylinositol-3,4,5-triphosphate binding
GO:0008060	0.608E-2	0.103E-1	1 (977)	1 (38599)	ARF GTPase activator activity
GO:0008073	0.189E-2	0.462E-2	1 (977)	1 (38599)	ornithine decarboxylase inhibitor activity
GO:0008080	0.246E-2	0.507E-2	3 (977)	3 (38599)	N-acetyltransferase activity
GO:0008092	0.156E-2	0.399E-2	4 (977)	4 (38599)	cytoskeletal protein binding
GO:0008097	0.739E-10	0.564E-9	1 (977)	1 (38599)	5S rRNA binding
GO:0008134	0.511E-2	0.903E-2	6 (977)	6 (38599)	transcription factor binding
GO:0008140	0.113E-9	0.776E-9	2 (977)	2 (38599)	cAMP response element binding protein binding
GO:0008147	0.371E-2	0.708E-2	1 (977)	1 (38599)	structural constituent of bone
GO:0008171	0.634E-4	0.307E-3	2 (977)	2 (38599)	O-methyltransferase activity
GO:0008201	0.676E-3	0.189E-2	7 (977)	7 (38599)	heparin binding
GO:0008233	0.279E-2	0.571E-2	11 (977)	11 (38599)	peptidase activity
GO:0008234	0.749E-2	0.119E-1	5 (977)	5 (38599)	cysteine-type peptidase activity
GO:0008235	0.897E-2	0.140E-1	1 (977)	1 (38599)	metalloexopeptidase activity
GO:0008263	0.739E-10	0.746E-9	1 (977)	1 (38599)	pyrimidine-specific mismatch base pair DNA N-glycosylase activity
GO:0008270	0.182E-4	0.966E-4	88 (977)	88 (38599)	zinc ion binding
GO:0008312	0.189E-2	0.398E-2	1 (977)	1 (38599)	7S RNA binding
GO:0008376	0.640E-3	0.229E-2	1 (977)	1 (38599)	acetylgalactosaminyltransferase activity
GO:0008383	0.739E-10	0.102E-8	1 (977)	1 (38599)	manganese superoxide dismutase activity
GO:0008395	0.189E-2	0.458E-2	1 (977)	1 (38599)	steroid hydroxylase activity
GO:0008413	0.739E-10	0.122E-8	1 (977)	1 (38599)	8-oxo-7,8-dihydroguanine triphosphatase activity
GO:0008425	0.739E-10	0.147E-8	1 (977)	1 (38599)	2-polyprenyl-6-methoxy-1,4-benzoquinone methyltransferase activity
GO:0008434	0.739E-10	0.157E-8	1 (977)	1 (38599)	vitamin D3 receptor activity
GO:0008441	0.739E-10	0.163E-8	1 (977)	1 (38599)	3'(2'),5'-bisphosphate nucleotidase activity
GO:0008449	0.739E-10	0.169E-8	1 (977)	1 (38599)	N-acetylglucosamine-6-sulfatase activity
GO:0008451	0.189E-2	0.442E-2	1 (977)	1 (38599)	X-Pro aminopeptidase activity
GO:0008454	0.189E-2	0.444E-2	1 (977)	1 (38599)	alpha-1,3-mannosylglycoprotein 4-beta-N-acetylglucosaminyltransferase activity
GO:0008470	0.739E-10	0.220E-8	1 (977)	1 (38599)	isovaleryl-CoA dehydrogenase activity
GO:0008474	0.640E-3	0.206E-2	1 (977)	1 (38599)	palmitoyl-(protein) hydrolase activity
GO:0008475	0.371E-2	0.680E-2	1 (977)	1 (38599)	procollagen-lysine 5-dioxygenase activity
GO:0008494	0.608E-2	0.997E-2	1 (977)	1 (38599)	translation activator activity
GO:0008503	0.897E-2	0.139E-1	1 (977)	1 (38599)	benzodiazepine receptor activity
GO:0008504	0.608E-2	0.100E-1	1 (977)	1 (38599)	monoamine transporter activity
GO:0008517	0.371E-2	0.675E-2	1 (977)	1 (38599)	folic acid transporter activity
GO:0008526	0.897E-2	0.135E-1	1 (977)	1 (38599)	phosphatidylinositol transporter activity
GO:0008533	0.305E-3	0.130E-2	2 (977)	2 (38599)	astacin activity
GO:0008534	0.371E-2	0.682E-2	1 (977)	1 (38599)	oxidized purine base lesion DNA N-glycosylase activity
GO:0008539	0.739E-10	0.110E-7	1 (977)	1 (38599)	proteasome inhibitor activity
GO:0008553	0.897E-2	0.139E-1	1 (977)	1 (38599)	hydrogen-exporting ATPase activity, phosphorylative mechanism
GO:0008565	0.749E-2	0.119E-1	5 (977)	5 (38599)	protein transporter activity
GO:0008599	0.640E-3	0.196E-2	1 (977)	1 (38599)	protein phosphatase type 1 regulator activity
GO:0008601	0.940E-3	0.255E-2	3 (977)	3 (38599)	protein phosphatase type 2A regulator activity
GO:0008607	0.162E-4	0.908E-4	2 (977)	2 (38599)	phosphorylase kinase regulator activity
GO:0008639	0.640E-3	0.193E-2	1 (977)	1 (38599)	small protein conjugating enzyme activity
GO:0008656	0.478E-2	0.846E-2	2 (977)	2 (38599)	caspase activator activity
GO:0008761	0.739E-10	0.579E-9	1 (977)	1 (38599)	UDP-N-acetylglucosamine 2-epimerase activity
GO:0008768	0.739E-10	0.587E-9	1 (977)	1 (38599)	UDP-sugar diphosphatase activity
GO:0008778	0.640E-3	0.191E-2	1 (977)	1 (38599)	acyl-CoA thioesterase II activity
GO:0008781	0.640E-3	0.189E-2	1 (977)	1 (38599)	N-acylneuraminate cytidylyltransferase activity
GO:0009054	0.739E-10	0.603E-9	1 (977)	1 (38599)	electron acceptor activity
GO:0009055	0.179E-2	0.445E-2	9 (977)	9 (38599)	electron carrier activity
GO:0009384	0.640E-3	0.197E-2	1 (977)	1 (38599)	N-acylmannosamine kinase activity
GO:0009980	0.739E-10	0.667E-9	1 (977)	1 (38599)	glutamate carboxypeptidase activity
GO:0015035	0.901E-5	0.515E-4	7 (977)	7 (38599)	protein disulfide oxidoreductase activity
GO:0015071	0.608E-2	0.100E-1	1 (977)	1 (38599)	protein phosphatase type 2C activity
GO:0015101	0.897E-2	0.137E-1	1 (977)	1 (38599)	organic cation transporter activity
GO:0015114	0.640E-3	0.187E-2	1 (977)	1 (38599)	phosphate transporter activity
GO:0015132	0.739E-10	0.759E-9	1 (977)	1 (38599)	prostaglandin transporter activity
GO:0015137	0.640E-3	0.185E-2	1 (977)	1 (38599)	citrate transporter activity
GO:0015171	0.464E-4	0.238E-3	3 (977)	3 (38599)	amino acid transporter activity
GO:0015180	0.640E-3	0.184E-2	1 (977)	1 (38599)	L-alanine transporter activity
GO:0015187	0.640E-3	0.183E-2	1 (977)	1 (38599)	glycine transporter activity
GO:0015193	0.739E-10	0.830E-9	1 (977)	1 (38599)	L-proline transporter activity
GO:0015194	0.640E-3	0.252E-2	1 (977)	1 (38599)	L-serine transporter activity
GO:0015205	0.640E-3	0.247E-2	1 (977)	1 (38599)	nucleobase transporter activity
GO:0015222	0.739E-10	0.880E-9	1 (977)	1 (38599)	serotonin transporter activity
GO:0015271	0.739E-10	0.936E-9	1 (977)	1 (38599)	outward rectifier potassium channel activity
GO:0015281	0.640E-3	0.216E-2	1 (977)	1 (38599)	nonselective cation channel activity
GO:0015290	0.739E-10	0.113E-8	1 (977)	1 (38599)	electrochemical potential-driven transporter activity
GO:0015293	0.287E-2	0.580E-2	7 (977)	7 (38599)	symporter activity
GO:0015297	0.450E-2	0.809E-2	3 (977)	3 (38599)	antiporter activity
GO:0015299	0.708E-2	0.113E-1	2 (977)	2 (38599)	solute:hydrogen antiporter activity
GO:0015338	0.739E-10	0.133E-8	1 (977)	1 (38599)	cation diffusion facilitator activity
GO:0015375	0.640E-3	0.207E-2	1 (977)	1 (38599)	glycine:sodium symporter activity
GO:0015379	0.371E-2	0.729E-2	1 (977)	1 (38599)	potassium:chloride symporter activity
GO:0015385	0.121E-2	0.318E-2	2 (977)	2 (38599)	sodium:hydrogen antiporter activity
GO:0015457	0.640E-3	0.235E-2	1 (977)	1 (38599)	auxiliary transport protein activity
GO:0015631	0.524E-3	0.215E-2	2 (977)	2 (38599)	tubulin binding
GO:0015923	0.640E-3	0.189E-2	1 (977)	1 (38599)	mannosidase activity
GO:0015926	0.640E-3	0.205E-2	1 (977)	1 (38599)	glucosidase activity
GO:0015999	0.739E-10	0.259E-8	1 (977)	1 (38599)	eta DNA polymerase activity
GO:0016018	0.897E-2	0.140E-1	1 (977)	1 (38599)	cyclosporin A binding
GO:0016251	0.173E-2	0.433E-2	3 (977)	3 (38599)	general RNA polymerase II transcription factor activity
GO:0016290	0.823E-3	0.226E-2	2 (977)	2 (38599)	palmitoyl-CoA hydrolase activity
GO:0016291	0.640E-3	0.212E-2	1 (977)	1 (38599)	acyl-CoA thioesterase activity
GO:0016298	0.640E-3	0.214E-2	1 (977)	1 (38599)	lipase activity
GO:0016299	0.897E-2	0.140E-1	1 (977)	1 (38599)	regulator of G-protein signaling activity
GO:0016301	0.818E-5	0.473E-4	17 (977)	17 (38599)	kinase activity
GO:0016314	0.640E-3	0.223E-2	1 (977)	1 (38599)	phosphatidylinositol-3,4,5-trisphosphate 3-phosphatase activity
GO:0016451	0.739E-10	0.244E-8	1 (977)	1 (38599)	nu DNA polymerase activity
GO:0016491	0.281E-2	0.572E-2	21 (977)	21 (38599)	oxidoreductase activity
GO:0016527	0.189E-2	0.464E-2	1 (977)	1 (38599)	brain-specific angiogenesis inhibitor activity
GO:0016563	0.315E-2	0.634E-2	8 (977)	8 (38599)	transcriptional activator activity
GO:0016624	0.189E-2	0.424E-2	1 (977)	1 (38599)	oxidoreductase activity, acting on the aldehyde or oxo group of donors, disulfide as acceptor
GO:0016652	0.897E-2	0.134E-1	1 (977)	1 (38599)	oxidoreductase activity, acting on NADH or NADPH, NAD or NADP as acceptor
GO:0016654	0.189E-2	0.466E-2	1 (977)	1 (38599)	oxidoreductase activity, acting on NADH or NADPH, disulfide as acceptor
GO:0016705	0.640E-3	0.259E-2	1 (977)	1 (38599)	oxidoreductase activity, acting on paired donors, with incorporation or reduction of molecular oxygen
GO:0016740	0.143E-7	0.923E-7	61 (977)	61 (38599)	transferase activity
GO:0016757	0.658E-2	0.106E-1	9 (977)	9 (38599)	transferase activity, transferring glycosyl groups
GO:0016779	0.117E-2	0.313E-2	3 (977)	3 (38599)	nucleotidyltransferase activity
GO:0016787	0.105E-9	0.740E-9	57 (977)	57 (38599)	hydrolase activity
GO:0016798	0.323E-3	0.136E-2	6 (977)	6 (38599)	hydrolase activity, acting on glycosyl bonds
GO:0016829	0.370E-2	0.731E-2	7 (977)	7 (38599)	lyase activity
GO:0016853	0.624E-2	0.101E-1	7 (977)	7 (38599)	isomerase activity
GO:0016868	0.897E-2	0.138E-1	1 (977)	1 (38599)	intramolecular transferase activity, phosphotransferases
GO:0016874	0.121E-5	0.742E-5	19 (977)	19 (38599)	ligase activity
GO:0017017	0.170E-2	0.428E-2	2 (977)	2 (38599)	MAP kinase phosphatase activity
GO:0017022	0.823E-3	0.225E-2	2 (977)	2 (38599)	myosin binding
GO:0017040	0.634E-4	0.315E-3	2 (977)	2 (38599)	ceramidase activity
GO:0017070	0.189E-2	0.416E-2	1 (977)	1 (38599)	U6 snRNA binding
GO:0017096	0.640E-3	0.201E-2	1 (977)	1 (38599)	acetylserotonin O-methyltransferase activity
GO:0017110	0.897E-2	0.137E-1	1 (977)	1 (38599)	nucleoside-diphosphatase activity
GO:0017111	0.417E-2	0.753E-2	6 (977)	6 (38599)	nucleoside-triphosphatase activity
GO:0017124	0.843E-2	0.133E-1	2 (977)	2 (38599)	SH3 domain binding
GO:0017129	0.739E-10	0.107E-8	1 (977)	1 (38599)	triglyceride binding
GO:0017147	0.189E-2	0.468E-2	1 (977)	1 (38599)	Wnt-protein binding
GO:0017154	0.897E-2	0.134E-1	1 (977)	1 (38599)	semaphorin receptor activity
GO:0017165	0.739E-10	0.119E-8	1 (977)	1 (38599)	dipeptidase E activity
GO:0017166	0.608E-2	0.101E-1	1 (977)	1 (38599)	vinculin binding
GO:0019003	0.608E-2	0.101E-1	1 (977)	1 (38599)	GDP binding
GO:0019007	0.739E-10	0.137E-8	1 (977)	1 (38599)	N-acetylneuraminic acid phosphate synthase activity
GO:0019208	0.739E-10	0.142E-8	1 (977)	1 (38599)	phosphatase regulator activity
GO:0019209	0.371E-2	0.715E-2	1 (977)	1 (38599)	kinase activator activity
GO:0019210	0.371E-2	0.712E-2	1 (977)	1 (38599)	kinase inhibitor activity
GO:0019834	0.189E-2	0.400E-2	1 (977)	1 (38599)	phospholipase A2 inhibitor activity
GO:0019843	0.993E-2	0.147E-1	2 (977)	2 (38599)	rRNA binding
GO:0019903	0.634E-4	0.309E-3	2 (977)	2 (38599)	protein phosphatase binding
GO:0019992	0.238E-2	0.491E-2	5 (977)	5 (38599)	diacylglycerol binding
GO:0030145	0.325E-3	0.136E-2	10 (977)	10 (38599)	manganese ion binding
GO:0030159	0.478E-2	0.856E-2	2 (977)	2 (38599)	receptor signaling complex scaffold activity
GO:0030161	0.739E-10	0.338E-8	1 (977)	1 (38599)	calpain inhibitor activity
GO:0030165	0.940E-3	0.254E-2	3 (977)	3 (38599)	PDZ domain binding
GO:0030169	0.371E-2	0.699E-2	1 (977)	1 (38599)	low-density lipoprotein binding
GO:0030188	0.640E-3	0.190E-2	1 (977)	1 (38599)	chaperone regulator activity
GO:0030274	0.156E-3	0.701E-3	2 (977)	2 (38599)	LIM domain binding
GO:0030275	0.739E-10	0.629E-8	1 (977)	1 (38599)	LRR domain binding
GO:0030276	0.897E-2	0.135E-1	1 (977)	1 (38599)	clathrin binding
GO:0030337	0.739E-10	0.880E-8	1 (977)	1 (38599)	DNA polymerase processivity factor activity
GO:0030345	0.608E-2	0.101E-1	1 (977)	1 (38599)	structural constituent of tooth enamel
GO:0030414	0.640E-3	0.194E-2	1 (977)	1 (38599)	protease inhibitor activity
GO:0030504	0.739E-10	0.293E-8	1 (977)	1 (38599)	inorganic diphosphate transporter activity
GO:0030508	0.305E-3	0.132E-2	2 (977)	2 (38599)	thiol-disulfide exchange intermediate activity
GO:0030601	0.739E-10	0.557E-9	1 (977)	1 (38599)	aminopeptidase B activity
GO:0030676	0.371E-2	0.686E-2	1 (977)	1 (38599)	Rac guanyl-nucleotide exchange factor activity
GO:0030693	0.173E-2	0.435E-2	3 (977)	3 (38599)	caspase activity
GO:0030955	0.281E-2	0.571E-2	8 (977)	8 (38599)	potassium ion binding
GO:0030976	0.608E-2	0.105E-1	1 (977)	1 (38599)	thiamin pyrophosphate binding
GO:0031202	0.189E-3	0.834E-3	4 (977)	4 (38599)	RNA splicing factor activity, transesterification mechanism
GO:0031402	0.234E-2	0.486E-2	7 (977)	7 (38599)	sodium ion binding
GO:0031403	0.634E-4	0.304E-3	2 (977)	2 (38599)	lithium ion binding
GO:0031418	0.843E-2	0.133E-1	2 (977)	2 (38599)	L-ascorbic acid binding
GO:0031531	0.739E-10	0.629E-9	1 (977)	1 (38599)	thyrotropin-releasing hormone receptor binding
GO:0031625	0.189E-2	0.404E-2	1 (977)	1 (38599)	ubiquitin protein ligase binding
GO:0031702	0.739E-10	0.647E-9	1 (977)	1 (38599)	type 1 angiotensin receptor binding
GO:0031703	0.739E-10	0.657E-9	1 (977)	1 (38599)	type 2 angiotensin receptor binding
GO:0032190	0.371E-2	0.678E-2	1 (977)	1 (38599)	acrosin binding
GO:0032405	0.897E-2	0.138E-1	1 (977)	1 (38599)	MutLalpha complex binding
GO:0035014	0.156E-3	0.707E-3	2 (977)	2 (38599)	phosphoinositide 3-kinase regulator activity
GO:0035091	0.597E-2	0.104E-1	4 (977)	4 (38599)	phosphoinositide binding
GO:0035226	0.739E-10	0.698E-9	1 (977)	1 (38599)	glutamate-cysteine ligase catalytic subunit binding
GO:0042054	0.189E-2	0.407E-2	1 (977)	1 (38599)	histone methyltransferase activity
GO:0042277	0.189E-2	0.408E-2	1 (977)	1 (38599)	peptide binding
GO:0042393	0.170E-4	0.912E-4	4 (977)	4 (38599)	histone binding
GO:0042608	0.189E-2	0.410E-2	1 (977)	1 (38599)	T cell receptor binding
GO:0042609	0.640E-3	0.213E-2	1 (977)	1 (38599)	CD4 receptor binding
GO:0042802	0.352E-3	0.146E-2	12 (977)	12 (38599)	identical protein binding
GO:0042803	0.723E-2	0.116E-1	8 (977)	8 (38599)	protein homodimerization activity
GO:0042805	0.739E-10	0.800E-9	1 (977)	1 (38599)	actinin binding
GO:0043014	0.189E-2	0.418E-2	1 (977)	1 (38599)	alpha-tubulin binding
GO:0043015	0.897E-2	0.135E-1	1 (977)	1 (38599)	gamma-tubulin binding
GO:0043022	0.121E-2	0.320E-2	2 (977)	2 (38599)	ribosome binding
GO:0043047	0.189E-2	0.421E-2	1 (977)	1 (38599)	single-stranded telomeric DNA binding
GO:0043125	0.189E-2	0.422E-2	1 (977)	1 (38599)	ErbB-3 class receptor binding
GO:0043142	0.739E-10	0.917E-9	1 (977)	1 (38599)	single-stranded DNA-dependent ATPase activity
GO:0043275	0.371E-2	0.724E-2	1 (977)	1 (38599)	glutamate carboxypeptidase II activity
GO:0043325	0.189E-2	0.425E-2	1 (977)	1 (38599)	phosphatidylinositol-3,4-bisphosphate binding
GO:0043422	0.739E-10	0.100E-8	1 (977)	1 (38599)	protein kinase B binding
GO:0043515	0.189E-2	0.429E-2	1 (977)	1 (38599)	kinetochore binding
GO:0043522	0.739E-10	0.105E-8	1 (977)	1 (38599)	leucine zipper domain binding
GO:0043532	0.640E-3	0.238E-2	1 (977)	1 (38599)	angiostatin binding
GO:0043559	0.640E-3	0.231E-2	1 (977)	1 (38599)	insulin binding
GO:0043560	0.588E-5	0.343E-4	3 (977)	3 (38599)	insulin receptor substrate binding
GO:0043621	0.634E-4	0.317E-3	2 (977)	2 (38599)	protein self-association
GO:0045030	0.739E-10	0.129E-8	1 (977)	1 (38599)	UTP-activated nucleotide receptor activity
GO:0046332	0.478E-2	0.851E-2	2 (977)	2 (38599)	SMAD binding
GO:0046872	0.218E-4	0.115E-3	84 (977)	84 (38599)	metal ion binding
GO:0046912	0.189E-2	0.430E-2	1 (977)	1 (38599)	transferase activity, transferring acyl groups, acyl groups converted into alkyl on transfer
GO:0046923	0.608E-2	0.101E-1	1 (977)	1 (38599)	ER retention sequence binding
GO:0046934	0.371E-2	0.719E-2	1 (977)	1 (38599)	phosphatidylinositol-4,5-bisphosphate 3-kinase activity
GO:0046983	0.152E-2	0.393E-2	7 (977)	7 (38599)	protein dimerization activity
GO:0047184	0.739E-10	0.183E-8	1 (977)	1 (38599)	1-acylglycerophosphocholine O-acyltransferase activity
GO:0047444	0.739E-10	0.191E-8	1 (977)	1 (38599)	N-acylneuraminate-9-phosphate synthase activity
GO:0047631	0.189E-2	0.432E-2	1 (977)	1 (38599)	ADP-ribose diphosphatase activity
GO:0047749	0.739E-10	0.210E-8	1 (977)	1 (38599)	cholestanetriol 26-monooxygenase activity
GO:0048154	0.634E-4	0.312E-3	2 (977)	2 (38599)	S100 beta binding
GO:0048156	0.640E-3	0.244E-2	1 (977)	1 (38599)	tau protein binding
GO:0048306	0.305E-3	0.133E-2	2 (977)	2 (38599)	calcium-dependent protein binding
GO:0050462	0.739E-10	0.275E-8	1 (977)	1 (38599)	N-acetylneuraminate synthase activity
GO:0050660	0.707E-3	0.197E-2	6 (977)	6 (38599)	FAD binding
GO:0051010	0.189E-2	0.434E-2	1 (977)	1 (38599)	microtubule plus-end binding
GO:0051082	0.144E-3	0.673E-3	10 (977)	10 (38599)	unfolded protein binding
GO:0051087	0.382E-2	0.694E-2	2 (977)	2 (38599)	chaperone binding
GO:0051380	0.640E-3	0.257E-2	1 (977)	1 (38599)	norepinephrine binding
GO:0051539	0.843E-2	0.133E-1	2 (977)	2 (38599)	4 iron, 4 sulfur cluster binding
GO:0051717	0.739E-10	0.147E-7	1 (977)	1 (38599)	inositol-1,3,4,5-tetrakisphosphate 3-phosphatase activity
GO:0051786	0.739E-10	0.220E-7	1 (977)	1 (38599)	all-trans-retinol 13,14-reductase activity
GO:0051800	0.739E-10	0.440E-7	1 (977)	1 (38599)	phosphatidylinositol-3,4-bisphosphate 3-phosphatase activity
