# Supplementary material for: Biological pathway analysis by ArrayUnlock and Ingenuity Pathway Analysis
Source: BMC Proc. 2009 Jul 16;3(Suppl 4):S6. doi: 10.1186/1753-6561-3-S4-S6 (PMC2712749; doi:10.1186/1753-6561-3-S4-S6)
Supplement: Additional file 5 — ArrayUnlock KEGG Pathways. File contains information about: biological function annotation; p-Value and corrected p-Value; number of genes of our list implicated in each annotation; number of gene from the ArrayUnlock database implicated in this annotation; and finally, a description of each GO biological function annotation. [file 1753-6561-3-S4-S6-S5.xls]

## Sheet: MM8_MA8_KEGG Pathways
Annotation	P-Value	Corrected_P-value	Number_of_Genes-Input_List	Number_of_Genes-Reference_List	Description
KEGG:hsa00010	0.267E-2	0.452E-2	1 (46)	64 (38599)	Glycolysis / Gluconeogenesis
KEGG:hsa00031	0.139E-5	0.306E-4	1 (46)	2 (38599)	Inositol metabolism
KEGG:hsa00051	0.151E-2	0.333E-2	1 (46)	48 (38599)	Fructose and mannose metabolism
KEGG:hsa00190	0.104E-1	0.121E-1	1 (46)	129 (38599)	Oxidative phosphorylation
KEGG:hsa00271	0.260E-3	0.115E-2	1 (46)	20 (38599)	Methionine metabolism
KEGG:hsa00310	0.171E-2	0.341E-2	1 (46)	51 (38599)	Lysine degradation
KEGG:hsa00330	0.213E-2	0.390E-2	1 (46)	57 (38599)	Arginine and proline metabolism
KEGG:hsa00511	0.165E-3	0.907E-3	1 (46)	16 (38599)	N-Glycan degradation
KEGG:hsa00530	0.592E-3	0.163E-2	1 (46)	30 (38599)	Aminosugars metabolism
KEGG:hsa00533	0.144E-3	0.106E-2	1 (46)	15 (38599)	Keratan sulfate biosynthesis
KEGG:hsa00601	0.621E-4	0.684E-3	1 (46)	10 (38599)	Glycosphingolipid biosynthesis - lactoseries
KEGG:hsa00710	0.346E-3	0.127E-2	1 (46)	23 (38599)	Carbon fixation
KEGG:hsa01030	0.781E-2	0.101E-1	1 (46)	111 (38599)	Glycan structures - biosynthesis 1
KEGG:hsa01031	0.301E-2	0.473E-2	1 (46)	68 (38599)	Glycan structures - biosynthesis 2
KEGG:hsa01032	0.592E-3	0.186E-2	1 (46)	30 (38599)	Glycan structures - degradation
KEGG:hsa04010	0.421E-1	0.421E-1	1 (46)	273 (38599)	MAPK signaling pathway
KEGG:hsa04120	0.133E-2	0.325E-2	1 (46)	45 (38599)	Ubiquitin mediated proteolysis
KEGG:hsa04510	0.225E-1	0.248E-1	1 (46)	194 (38599)	Focal adhesion
KEGG:hsa04670	0.850E-2	0.104E-1	1 (46)	116 (38599)	Leukocyte transendothelial migration
KEGG:hsa04720	0.310E-2	0.454E-2	1 (46)	69 (38599)	Long-term potentiation
KEGG:hsa04810	0.254E-1	0.266E-1	1 (46)	207 (38599)	Regulation of actin cytoskeleton
KEGG:hsa04912	0.602E-2	0.828E-2	1 (46)	97 (38599)	GnRH signaling pathway

## Sheet: MM8_MM24_KEGG Pathways
Annotation	P-Value	Corrected_P-value	Number_of_Genes-Input_List	Number_of_Genes-Reference_List	Description
KEGG:hsa00031	0.911E-4	0.286E-2	1 (369)	2 (38599)	Inositol metabolism
KEGG:hsa00051	0.115E-2	0.674E-2	3 (369)	48 (38599)	Fructose and mannose metabolism
KEGG:hsa00061	0.133E-2	0.737E-2	1 (369)	6 (38599)	Fatty acid biosynthesis
KEGG:hsa00251	0.319E-2	0.107E-1	2 (369)	31 (38599)	Glutamate metabolism
KEGG:hsa00252	0.319E-2	0.111E-1	2 (369)	31 (38599)	Alanine and aspartate metabolism
KEGG:hsa00260	0.914E-2	0.195E-1	2 (369)	45 (38599)	Glycine, serine and threonine metabolism
KEGG:hsa00271	0.875E-3	0.588E-2	2 (369)	20 (38599)	Methionine metabolism
KEGG:hsa00310	0.144E-2	0.752E-2	3 (369)	51 (38599)	Lysine degradation
KEGG:hsa00460	0.314E-2	0.123E-1	1 (369)	9 (38599)	Cyanoamino acid metabolism
KEGG:hsa00500	0.735E-2	0.187E-1	3 (369)	80 (38599)	Starch and sucrose metabolism
KEGG:hsa00533	0.881E-2	0.197E-1	1 (369)	15 (38599)	Keratan sulfate biosynthesis
KEGG:hsa00550	0.911E-4	0.214E-2	1 (369)	2 (38599)	Peptidoglycan biosynthesis
KEGG:hsa00601	0.390E-2	0.126E-1	1 (369)	10 (38599)	Glycosphingolipid biosynthesis - lactoseries
KEGG:hsa00620	0.806E-2	0.199E-1	2 (369)	43 (38599)	Pyruvate metabolism
KEGG:hsa00670	0.442E-3	0.462E-2	2 (369)	16 (38599)	One carbon pool by folate
KEGG:hsa00680	0.390E-2	0.122E-1	1 (369)	10 (38599)	Methane metabolism
KEGG:hsa00790	0.519E-3	0.488E-2	3 (369)	39 (38599)	Folate biosynthesis
KEGG:hsa00930	0.881E-2	0.193E-1	1 (369)	15 (38599)	Caprolactam degradation
KEGG:hsa03060	0.390E-2	0.118E-1	1 (369)	10 (38599)	Protein export
KEGG:hsa04010	0.468E-6	0.440E-4	13 (369)	273 (38599)	MAPK signaling pathway
KEGG:hsa04020	0.155E-2	0.727E-2	6 (369)	175 (38599)	Calcium signaling pathway
KEGG:hsa04070	0.643E-2	0.168E-1	3 (369)	77 (38599)	Phosphatidylinositol signaling system
KEGG:hsa04080	0.148E-3	0.232E-2	10 (369)	296 (38599)	Neuroactive ligand-receptor interaction
KEGG:hsa04120	0.899E-3	0.563E-2	3 (369)	45 (38599)	Ubiquitin mediated proteolysis
KEGG:hsa04210	0.870E-2	0.200E-1	3 (369)	84 (38599)	Apoptosis
KEGG:hsa04320	0.238E-2	0.972E-2	2 (369)	28 (38599)	Dorso-ventral axis formation
KEGG:hsa04350	0.870E-2	0.204E-1	3 (369)	84 (38599)	TGF-beta signaling pathway
KEGG:hsa04360	0.242E-3	0.284E-2	6 (369)	128 (38599)	Axon guidance
KEGG:hsa04510	0.114E-3	0.215E-2	8 (369)	194 (38599)	Focal adhesion
KEGG:hsa04512	0.151E-2	0.748E-2	4 (369)	87 (38599)	ECM-receptor interaction
KEGG:hsa04620	0.176E-2	0.787E-2	4 (369)	90 (38599)	Toll-like receptor signaling pathway
KEGG:hsa04660	0.203E-2	0.868E-2	4 (369)	93 (38599)	T cell receptor signaling pathway
KEGG:hsa04662	0.314E-2	0.118E-1	3 (369)	63 (38599)	B cell receptor signaling pathway
KEGG:hsa04664	0.586E-2	0.162E-1	3 (369)	75 (38599)	Fc epsilon RI signaling pathway
KEGG:hsa04670	0.525E-2	0.149E-1	4 (369)	116 (38599)	Leukocyte transendothelial migration
KEGG:hsa04720	0.529E-3	0.452E-2	4 (369)	69 (38599)	Long-term potentiation
KEGG:hsa04740	0.319E-2	0.115E-1	2 (369)	31 (38599)	Olfactory transduction
KEGG:hsa04810	0.186E-3	0.250E-2	8 (369)	207 (38599)	Regulation of actin cytoskeleton
KEGG:hsa04912	0.423E-4	0.199E-2	6 (369)	97 (38599)	GnRH signaling pathway
KEGG:hsa04920	0.483E-2	0.142E-1	3 (369)	71 (38599)	Adipocytokine signaling pathway
KEGG:hsa04930	0.756E-3	0.546E-2	3 (369)	43 (38599)	Type II diabetes mellitus
KEGG:hsa05210	0.835E-2	0.201E-1	3 (369)	83 (38599)	Colorectal cancer
KEGG:hsa05212	0.685E-3	0.537E-2	4 (369)	73 (38599)	Pancreatic cancer
KEGG:hsa05220	0.614E-2	0.165E-1	3 (369)	76 (38599)	Chronic myeloid leukemia

## Sheet: MM8_PM8_KEGG Pathways
Annotation	P-Value	Corrected P-value	Number of Genes - Input List	Number of Genes - Reference List	Description
KEGG:hsa00020	0.515E-2	0.172E-1	3 (977)	3 (38599)	Citrate cycle (TCA cycle)
KEGG:hsa00072	0.823E-3	0.357E-2	2 (977)	2 (38599)	Synthesis and degradation of ketone bodies
KEGG:hsa00100	0.746E-3	0.346E-2	3 (977)	3 (38599)	Biosynthesis of steroids
KEGG:hsa00130	0.586E-2	0.181E-1	2 (977)	2 (38599)	Ubiquinone biosynthesis
KEGG:hsa00251	0.745E-2	0.220E-1	3 (977)	3 (38599)	Glutamate metabolism
KEGG:hsa00280	0.850E-2	0.235E-1	4 (977)	4 (38599)	Valine, leucine and isoleucine degradation
KEGG:hsa00510	0.546E-3	0.296E-2	5 (977)	5 (38599)	N-Glycan biosynthesis
KEGG:hsa00511	0.582E-3	0.303E-2	3 (977)	3 (38599)	N-Glycan degradation
KEGG:hsa00530	0.914E-4	0.914E-3	5 (977)	5 (38599)	Aminosugars metabolism
KEGG:hsa00531	0.746E-3	0.359E-2	3 (977)	3 (38599)	Glycosaminoglycan degradation
KEGG:hsa00562	0.850E-2	0.240E-1	4 (977)	4 (38599)	Inositol phosphate metabolism
KEGG:hsa00563	0.246E-2	0.865E-2	3 (977)	3 (38599)	Glycosylphosphatidylinositol(GPI)-anchor biosynthesis
KEGG:hsa00564	0.257E-3	0.152E-2	7 (977)	7 (38599)	Glycerophospholipid metabolism
KEGG:hsa00565	0.914E-4	0.849E-3	5 (977)	5 (38599)	Ether lipid metabolism
KEGG:hsa00900	0.897E-2	0.238E-1	1 (977)	1 (38599)	Terpenoid biosynthesis
KEGG:hsa00970	0.134E-3	0.914E-3	5 (977)	5 (38599)	Aminoacyl-tRNA biosynthesis
KEGG:hsa01031	0.749E-2	0.216E-1	5 (977)	5 (38599)	Glycan structures - biosynthesis 2
KEGG:hsa01032	0.914E-4	0.990E-3	5 (977)	5 (38599)	Glycan structures - degradation
KEGG:hsa01430	0.111E-2	0.436E-2	9 (977)	9 (38599)	Cell Communication
KEGG:hsa01510	0.290E-2	0.992E-2	4 (977)	4 (38599)	Neurodegenerative Disorders
KEGG:hsa03050	0.770E-6	0.200E-4	7 (977)	7 (38599)	Proteasome
KEGG:hsa03060	0.170E-2	0.613E-2	2 (977)	2 (38599)	Protein export
KEGG:hsa03320	0.860E-2	0.233E-1	5 (977)	5 (38599)	PPAR signaling pathway
KEGG:hsa04010	0.217E-5	0.471E-4	21 (977)	21 (38599)	MAPK signaling pathway
KEGG:hsa04060	0.318E-3	0.180E-2	16 (977)	16 (38599)	Cytokine-cytokine receptor interaction
KEGG:hsa04070	0.142E-3	0.924E-3	8 (977)	8 (38599)	Phosphatidylinositol signaling system
KEGG:hsa04110	0.204E-6	0.133E-4	14 (977)	14 (38599)	Cell cycle
KEGG:hsa04120	0.154E-4	0.250E-3	7 (977)	7 (38599)	Ubiquitin mediated proteolysis
KEGG:hsa04150	0.159E-2	0.592E-2	5 (977)	5 (38599)	mTOR signaling pathway
KEGG:hsa04210	0.890E-5	0.165E-3	10 (977)	10 (38599)	Apoptosis
KEGG:hsa04320	0.515E-2	0.167E-1	3 (977)	3 (38599)	Dorso-ventral axis formation
KEGG:hsa04350	0.131E-2	0.501E-2	7 (977)	7 (38599)	TGF-beta signaling pathway
KEGG:hsa04370	0.839E-4	0.992E-3	8 (977)	8 (38599)	VEGF signaling pathway
KEGG:hsa04510	0.106E-8	0.137E-6	22 (977)	22 (38599)	Focal adhesion
KEGG:hsa04512	0.709E-4	0.922E-3	9 (977)	9 (38599)	ECM-receptor interaction
KEGG:hsa04530	0.915E-3	0.384E-2	9 (977)	9 (38599)	Tight junction
KEGG:hsa04630	0.386E-6	0.167E-4	16 (977)	16 (38599)	Jak-STAT signaling pathway
KEGG:hsa04650	0.130E-3	0.942E-3	11 (977)	11 (38599)	Natural killer cell mediated cytotoxicity
KEGG:hsa04660	0.125E-3	0.102E-2	9 (977)	9 (38599)	T cell receptor signaling pathway
KEGG:hsa04662	0.105E-2	0.427E-2	6 (977)	6 (38599)	B cell receptor signaling pathway
KEGG:hsa04664	0.391E-6	0.127E-4	11 (977)	11 (38599)	Fc epsilon RI signaling pathway
KEGG:hsa04670	0.946E-2	0.246E-1	7 (977)	7 (38599)	Leukocyte transendothelial migration
KEGG:hsa04910	0.712E-3	0.356E-2	10 (977)	10 (38599)	Insulin signaling pathway
KEGG:hsa04912	0.805E-3	0.361E-2	8 (977)	8 (38599)	GnRH signaling pathway
KEGG:hsa05010	0.515E-2	0.163E-1	3 (977)	3 (38599)	Alzheimer's disease
KEGG:hsa05040	0.745E-2	0.225E-1	3 (977)	3 (38599)	Huntington's disease
KEGG:hsa05210	0.253E-3	0.157E-2	8 (977)	8 (38599)	Colorectal cancer
KEGG:hsa05212	0.936E-4	0.811E-3	8 (977)	8 (38599)	Pancreatic cancer
KEGG:hsa05214	0.286E-4	0.413E-3	8 (977)	8 (38599)	Glioma
KEGG:hsa05220	0.128E-3	0.982E-3	8 (977)	8 (38599)	Chronic myeloid leukemia
