# Supplementary material for: Biological pathway analysis by ArrayUnlock and Ingenuity Pathway Analysis
Source: BMC Proc. 2009 Jul 16;3(Suppl 4):S6. doi: 10.1186/1753-6561-3-S4-S6 (PMC2712749; doi:10.1186/1753-6561-3-S4-S6)
Supplement: Additional file 6 — ArrayUnlock INTERPROMotifs. File contains information about: biological function annotation; p-Value and corrected p-Value; number of genes of our list implicated in each annotation; number of gene from the ArrayUnlock database implicated in this annotation; and finally, a description of each GO biological function annotation. [file 1753-6561-3-S4-S6-S6.xls]

## Sheet: MM8_MA8_INTERPRO Motifs
Annotation	P-Value	Corrected_P-value	Number_of_Genes-Input_List	Number_of_Genes-Reference_List	Description
IPR000008	0.361E-1	0.433E-1	1 (46)	251 (38599)	C2 calcium-dependent membrane targeting
IPR000022	0.853E-3	0.201E-2	1 (46)	36 (38599)	Carboxyl transferase
IPR000023	0.105E-2	0.238E-2	1 (46)	40 (38599)	Phosphofructokinase
IPR000047	0.437E-1	0.503E-1	1 (46)	279 (38599)	Helix-turn-helix motif, lambda-like repressor
IPR000071	0.340E-2	0.621E-2	3 (46)	520 (38599)	Immunodeficiency lentiviral matrix, N-terminal
IPR000084	0.208E-4	0.202E-3	1 (46)	6 (38599)	PE N-terminal
IPR000085	0.139E-4	0.185E-3	1 (46)	5 (38599)	Bacterial DNA recombination protein RuvA
IPR000131	0.508E-5	0.989E-4	2 (46)	28 (38599)	ATPase, F1 complex, gamma subunit
IPR000173	0.907E-2	0.134E-1	1 (46)	120 (38599)	Glyceraldehyde 3-phosphate dehydrogenase
IPR000198	0.614E-2	0.981E-2	1 (46)	98 (38599)	RhoGAP
IPR000210	0.407E-1	0.476E-1	1 (46)	268 (38599)	BTB
IPR000217	0.372E-1	0.442E-1	1 (46)	255 (38599)	Tubulin
IPR000218	0.515E-3	0.133E-2	1 (46)	28 (38599)	Ribosomal protein L14b/L23e
IPR000225	0.355E-2	0.639E-2	1 (46)	74 (38599)	Armadillo
IPR000232	0.346E-3	0.101E-2	1 (46)	23 (38599)	Heat shock factor (HSF)-type, DNA-binding
IPR000266	0.260E-3	0.857E-3	1 (46)	20 (38599)	Ribosomal protein S17
IPR000299	0.394E-2	0.688E-2	1 (46)	78 (38599)	Band 4.1
IPR000313	0.410E-3	0.116E-2	1 (46)	25 (38599)	PWWP
IPR000328	0.423E-1	0.490E-1	1 (46)	274 (38599)	Envelope Polyprotein GP41
IPR000353	0.201E-1	0.257E-1	2 (46)	485 (38599)	MHC class II, beta chain, N-terminal
IPR000378	0.235E-3	0.790E-3	1 (46)	19 (38599)	Opsin, red/green sensitive
IPR000391	0.832E-5	0.155E-3	1 (46)	4 (38599)	Aromatic-ring-hydroxylating dioxygenase, beta subunit
IPR000438	0.107E-3	0.474E-3	1 (46)	13 (38599)	Acetyl-CoA carboxylase carboxyl transferase, beta subunit
IPR000442	0.132E-1	0.182E-1	1 (46)	146 (38599)	Intron maturase, type II
IPR000475	0.275E-1	0.340E-1	1 (46)	216 (38599)	Retroviral Vif (Viral infectivity) protein
IPR000490	0.116E-2	0.257E-2	1 (46)	42 (38599)	Glycoside hydrolase, family 17
IPR000515	0.109E-1	0.156E-1	1 (46)	132 (38599)	Binding-protein-dependent transport systems inner membrane component
IPR000558	0.404E-2	0.697E-2	1 (46)	79 (38599)	Histone H2B
IPR000571	0.477E-2	0.797E-2	1 (46)	86 (38599)	Zinc finger, CCCH-type
IPR000577	0.220E-2	0.424E-2	1 (46)	58 (38599)	Carbohydrate kinase, FGGY
IPR000608	0.689E-2	0.106E-1	1 (46)	104 (38599)	Ubiquitin-conjugating enzyme, E2
IPR000625	0.626E-2	0.993E-2	1 (46)	99 (38599)	Anti-repression trans-activator protein, REV protein
IPR000626	0.166E-1	0.221E-1	1 (46)	165 (38599)	Ubiquitin
IPR000644	0.639E-2	0.100E-1	1 (46)	100 (38599)	Cystathionine-beta-synthase
IPR000652	0.251E-2	0.478E-2	1 (46)	62 (38599)	Triosephosphate isomerase
IPR000721	0.549E-3	0.140E-2	3 (46)	316 (38599)	Retroviral nucleocapsid protein Gag
IPR000742	0.137E-1	0.186E-1	2 (46)	420 (38599)	EGF-like, type 3
IPR000777	0.289E-3	0.870E-3	12 (46)	3717 (38599)	Envelope glycoprotein GP120
IPR000798	0.479E-3	0.127E-2	1 (46)	27 (38599)	Ezrin/radixin/moesin ERM
IPR000823	0.213E-2	0.418E-2	1 (46)	57 (38599)	Plant peroxidase
IPR000836	0.107E-1	0.155E-1	1 (46)	131 (38599)	Phosphoribosyltransferase
IPR000861	0.235E-3	0.797E-3	1 (46)	19 (38599)	PKN/rhophilin/rhotekin rho-binding repeat
IPR000886	0.172E-1	0.226E-1	1 (46)	168 (38599)	Endoplasmic reticulum targeting sequence
IPR000916	0.133E-2	0.288E-2	1 (46)	45 (38599)	Bet v I allergen
IPR000918	0.210E-3	0.762E-3	1 (46)	18 (38599)	Isocitrate lyase and phosphorylmutase
IPR000933	0.417E-5	0.119E-3	1 (46)	3 (38599)	Glycoside hydrolase, family 29 (alpha-L-fucosidase)
IPR000961	0.144E-1	0.194E-1	1 (46)	153 (38599)	Protein kinase, C-terminal
IPR000982	0.553E-3	0.139E-2	1 (46)	29 (38599)	Viral matrix protein
IPR001003	0.300E-1	0.368E-1	2 (46)	567 (38599)	MHC class II, alpha chain, N-terminal
IPR001014	0.288E-3	0.919E-3	1 (46)	21 (38599)	Ribosomal L23 protein
IPR001021	0.139E-4	0.180E-3	1 (46)	5 (38599)	Ribosomal protein L25
IPR001047	0.291E-4	0.211E-3	1 (46)	7 (38599)	Ribosomal protein S8E
IPR001082	0.151E-2	0.310E-2	1 (46)	48 (38599)	Fimbrial protein pilin
IPR001085	0.187E-3	0.708E-3	1 (46)	17 (38599)	Glycine hydroxymethyltransferase
IPR001092	0.531E-2	0.874E-2	2 (46)	296 (38599)	Basic helix-loop-helix dimerisation region bHLH
IPR001101	0.910E-4	0.443E-3	1 (46)	12 (38599)	Plectin repeat
IPR001102	0.144E-3	0.578E-3	1 (46)	15 (38599)	Transglutaminase, N-terminal
IPR001107	0.100E-2	0.229E-2	1 (46)	39 (38599)	Band 7 protein
IPR001123	0.498E-4	0.304E-3	1 (46)	9 (38599)	Lysine exporter protein (LYSE/YGGA)
IPR001126	0.210E-3	0.755E-3	1 (46)	18 (38599)	UMUC-like DNA-repair protein
IPR001138	0.177E-2	0.355E-2	1 (46)	52 (38599)	Fungal transcriptional regulatory protein, N-terminal
IPR001141	0.208E-4	0.189E-3	1 (46)	6 (38599)	Ribosomal protein L27e
IPR001156	0.288E-3	0.873E-3	1 (46)	21 (38599)	Peptidase S60, transferrin lactoferrin
IPR001163	0.264E-4	0.213E-3	2 (46)	48 (38599)	Like-Sm ribonucleoprotein, core
IPR001179	0.445E-2	0.758E-2	1 (46)	83 (38599)	Peptidyl-prolyl cis-trans isomerase, FKBP-type
IPR001195	0.235E-3	0.810E-3	1 (46)	19 (38599)	Glycophorin A and B
IPR001202	0.203E-3	0.756E-3	2 (46)	95 (38599)	WW/Rsp5/WWP
IPR001211	0.850E-2	0.128E-1	1 (46)	116 (38599)	Phospholipase A2
IPR001214	0.292E-2	0.544E-2	1 (46)	67 (38599)	SET
IPR001222	0.288E-3	0.898E-3	1 (46)	21 (38599)	Transcription factor TFIIS
IPR001236	0.639E-2	0.101E-1	1 (46)	100 (38599)	Lactate/malate dehydrogenase
IPR001239	0.284E-2	0.533E-2	1 (46)	66 (38599)	Proteinase inhibitor I1, Kazal metazoa
IPR001264	0.165E-3	0.630E-3	1 (46)	16 (38599)	Glycosyl transferase, family 51
IPR001282	0.553E-3	0.138E-2	1 (46)	29 (38599)	Glucose-6-phosphate dehydrogenase
IPR001290	0.288E-3	0.905E-3	1 (46)	21 (38599)	Poly(ADP-ribose) polymerase, catalytic region
IPR001296	0.702E-2	0.108E-1	1 (46)	105 (38599)	Glycosyl transferase, group 1
IPR001351	0.806E-3	0.192E-2	1 (46)	35 (38599)	Ribosomal protein S3, C-terminal
IPR001400	0.590E-2	0.957E-2	1 (46)	96 (38599)	Somatotropin hormone
IPR001407	0.288E-3	0.912E-3	1 (46)	21 (38599)	RNA-dependent RNA polymerase, PB1 subunit, Influenza-ype
IPR001436	0.414E-2	0.709E-2	1 (46)	80 (38599)	Alpha crystallin
IPR001440	0.282E-1	0.346E-1	1 (46)	219 (38599)	Tetratricopeptide TPR_1
IPR001452	0.102E-1	0.150E-1	2 (46)	376 (38599)	Src homology-3
IPR001460	0.477E-2	0.800E-2	1 (46)	86 (38599)	Penicillin-binding protein, transpeptidase
IPR001487	0.243E-2	0.465E-2	1 (46)	61 (38599)	Bromodomain
IPR001516	0.194E-1	0.250E-1	1 (46)	179 (38599)	NADH-Ubiquinone oxidoreductase (complex I), chain 5/L, N-terminal
IPR001518	0.346E-3	0.103E-2	1 (46)	23 (38599)	Argininosuccinate synthase
IPR001519	0.515E-3	0.134E-2	1 (46)	28 (38599)	Ferritin, N-terminal
IPR001537	0.187E-3	0.701E-3	1 (46)	17 (38599)	tRNA/rRNA methyltransferase, SpoU
IPR001557	0.477E-2	0.803E-2	1 (46)	86 (38599)	L-lactate/malate dehydrogenase
IPR001558	0.385E-1	0.455E-1	1 (46)	260 (38599)	HIV negative factor Nef
IPR001576	0.374E-2	0.662E-2	1 (46)	76 (38599)	Phosphoglycerate kinase
IPR001580	0.235E-3	0.830E-3	1 (46)	19 (38599)	Calreticulin/calnexin
IPR001589	0.113E-3	0.480E-3	2 (46)	78 (38599)	Actin-binding, actinin-type
IPR001590	0.477E-2	0.794E-2	1 (46)	86 (38599)	Peptidase M12B, ADAM/reprolysin
IPR001605	0.165E-3	0.636E-3	1 (46)	16 (38599)	Spectrin/pleckstrin-like
IPR001664	0.268E-1	0.332E-1	1 (46)	213 (38599)	Intermediate filament protein
IPR001675	0.853E-3	0.198E-2	1 (46)	36 (38599)	Glycosyl transferase, family 29
IPR001680	0.329E-1	0.398E-1	2 (46)	588 (38599)	WD-40 repeat
IPR001694	0.243E-1	0.304E-1	1 (46)	202 (38599)	Respiratory-chain NADH dehydrogenase, subunit 1
IPR001705	0.759E-4	0.406E-3	1 (46)	11 (38599)	Ribosomal protein L33
IPR001708	0.235E-3	0.816E-3	1 (46)	19 (38599)	60 kDa inner membrane insertion protein
IPR001715	0.423E-3	0.118E-2	2 (46)	122 (38599)	Calponin-like actin-binding
IPR001757	0.227E-1	0.287E-1	1 (46)	195 (38599)	ATPase, P-type, K/Mg/Cd/Cu/Zn/Na/Ca/Na/H-transporter
IPR001760	0.365E-2	0.648E-2	1 (46)	75 (38599)	Opsin
IPR001762	0.521E-2	0.860E-2	1 (46)	90 (38599)	Disintegrin
IPR001764	0.553E-3	0.140E-2	1 (46)	29 (38599)	Glycoside hydrolase, family 3, N-terminal
IPR001766	0.555E-2	0.910E-2	1 (46)	93 (38599)	Fork head transcription factor
IPR001781	0.893E-2	0.133E-1	1 (46)	119 (38599)	LIM, zinc-binding
IPR001784	0.910E-4	0.428E-3	1 (46)	12 (38599)	Bunyavirus nucleocapsid (N) protein
IPR001789	0.683E-4	0.370E-3	3 (46)	183 (38599)	Response regulator receiver
IPR001806	0.153E-1	0.204E-1	2 (46)	437 (38599)	Ras GTPase
IPR001831	0.180E-1	0.234E-1	1 (46)	172 (38599)	Immunodeficiency virus transactivating regulatory protein (Tat)
IPR001841	0.207E-1	0.265E-1	2 (46)	491 (38599)	Zinc finger, RING-type
IPR001867	0.220E-2	0.428E-2	1 (46)	58 (38599)	Transcriptional regulatory protein, C-terminal
IPR001878	0.205E-2	0.405E-2	3 (46)	452 (38599)	Zinc finger, CCHC-type
IPR001950	0.165E-3	0.642E-3	1 (46)	16 (38599)	Translation initiation factor SUI1
IPR001963	0.235E-2	0.452E-2	1 (46)	60 (38599)	Glycoprotein VP7
IPR001965	0.268E-4	0.213E-3	3 (46)	144 (38599)	Zinc finger, PHD-type
IPR001972	0.498E-4	0.296E-3	1 (46)	9 (38599)	Stomatin
IPR001985	0.288E-3	0.886E-3	1 (46)	21 (38599)	S-adenosylmethionine decarboxylase
IPR001993	0.134E-1	0.183E-1	1 (46)	147 (38599)	Mitochondrial substrate carrier
IPR002012	0.288E-3	0.879E-3	1 (46)	21 (38599)	Gonadotropin-releasing hormone
IPR002016	0.132E-1	0.181E-1	1 (46)	146 (38599)	Haem peroxidase, plant/fungal/bacterial
IPR002017	0.376E-4	0.256E-3	2 (46)	54 (38599)	Spectrin repeat
IPR002023	0.621E-4	0.364E-3	1 (46)	10 (38599)	NADH dehydrogenase (ubiquinone), 24 kDa subunit
IPR002035	0.348E-1	0.420E-1	1 (46)	246 (38599)	von Willebrand factor, type A
IPR002050	0.107E-2	0.239E-2	2 (46)	168 (38599)	ENV polyprotein (coat polyprotein)
IPR002052	0.122E-1	0.171E-1	1 (46)	140 (38599)	N-6 Adenine-specific DNA methylase
IPR002068	0.130E-1	0.180E-1	1 (46)	145 (38599)	Heat shock protein Hsp20
IPR002097	0.479E-3	0.126E-2	1 (46)	27 (38599)	Profilin/allergen
IPR002100	0.356E-3	0.102E-2	2 (46)	115 (38599)	Transcription factor, MADS-box
IPR002117	0.235E-3	0.803E-3	1 (46)	19 (38599)	p53 tumor antigen
IPR002123	0.145E-2	0.303E-2	1 (46)	47 (38599)	Phospholipid/glycerol acyltransferase
IPR002154	0.621E-4	0.341E-3	1 (46)	10 (38599)	Neuregulin 1-related, C-terminal
IPR002166	0.240E-1	0.303E-1	1 (46)	201 (38599)	RNA dependent RNA polymerase, hepatitis C virus
IPR002171	0.467E-4	0.290E-3	2 (46)	58 (38599)	Ribosomal protein L2
IPR002190	0.164E-2	0.333E-2	1 (46)	50 (38599)	MAGE protein
IPR002205	0.133E-2	0.285E-2	1 (46)	45 (38599)	DNA topoisomerase, type IIA, subunit A or C-terminal
IPR002337	0.212E-1	0.269E-1	1 (46)	188 (38599)	Beta haemoglobin
IPR002347	0.452E-1	0.518E-1	1 (46)	284 (38599)	Glucose/ribitol dehydrogenase
IPR002350	0.119E-1	0.168E-1	1 (46)	138 (38599)	Proteinase inhibitor I1, Kazal
IPR002375	0.754E-2	0.114E-1	1 (46)	109 (38599)	Purine/pyrimidine phosphoribosyl transferase
IPR002453	0.110E-1	0.158E-1	1 (46)	133 (38599)	Beta tubulin
IPR002487	0.394E-2	0.691E-2	1 (46)	78 (38599)	Transcription factor, K-box
IPR002509	0.235E-3	0.784E-3	1 (46)	19 (38599)	Polysaccharide deacetylase
IPR002515	0.621E-4	0.359E-3	1 (46)	10 (38599)	Zinc finger, C2HC-type
IPR002524	0.443E-3	0.121E-2	1 (46)	26 (38599)	Cation efflux protein
IPR002535	0.198E-2	0.393E-2	1 (46)	55 (38599)	Flavivirus polyprotein propeptide
IPR002595	0.759E-4	0.396E-3	1 (46)	11 (38599)	African swine fever virus protein, family 360
IPR002635	0.443E-3	0.120E-2	1 (46)	26 (38599)	Chorion protein
IPR002639	0.291E-4	0.218E-3	1 (46)	7 (38599)	Urease accessory protein UreF
IPR002652	0.260E-3	0.851E-3	1 (46)	20 (38599)	Importin alpha-like protein, beta-binding region
IPR002701	0.759E-4	0.387E-3	1 (46)	11 (38599)	Chorismate mutase
IPR002713	0.387E-4	0.247E-3	1 (46)	8 (38599)	FF
IPR002772	0.346E-3	0.100E-2	1 (46)	23 (38599)	Glycoside hydrolase, family 3, C-terminal
IPR002843	0.759E-4	0.382E-3	1 (46)	11 (38599)	ATPase, V0/A0 complex, subunit C/D
IPR002866	0.176E-1	0.231E-1	1 (46)	170 (38599)	Maturase-related, N-terminal
IPR002870	0.346E-2	0.627E-2	1 (46)	73 (38599)	Peptidase M12B, propeptide
IPR002874	0.759E-4	0.391E-3	1 (46)	11 (38599)	Alphaherpesvirus glycoprotein I
IPR002917	0.404E-2	0.700E-2	1 (46)	79 (38599)	GTP-binding protein, HSR1-related
IPR002931	0.346E-3	0.102E-2	1 (46)	23 (38599)	Transglutaminase-like
IPR002934	0.122E-2	0.266E-2	1 (46)	43 (38599)	DNA polymerase, beta-like region
IPR002942	0.112E-1	0.159E-1	1 (46)	134 (38599)	RNA-binding S4
IPR002957	0.651E-2	0.101E-1	1 (46)	101 (38599)	Keratin, type I
IPR003008	0.375E-1	0.444E-1	1 (46)	256 (38599)	Tubulin/FtsZ, GTPase
IPR003029	0.626E-2	0.996E-2	1 (46)	99 (38599)	RNA binding S1
IPR003033	0.910E-4	0.410E-3	1 (46)	12 (38599)	Sterol-binding
IPR003090	0.151E-2	0.313E-2	1 (46)	48 (38599)	Crystallin, N-terminal
IPR003108	0.208E-4	0.178E-3	1 (46)	6 (38599)	Growth-arrest-specific protein 2
IPR003111	0.910E-4	0.419E-3	1 (46)	12 (38599)	Peptidase S16, lon N-terminal
IPR003412	0.387E-4	0.255E-3	1 (46)	8 (38599)	Arterivirus glycoprotein
IPR003450	0.139E-4	0.156E-3	1 (46)	5 (38599)	Origin of replication binding protein
IPR003510	0.139E-5	0.496E-4	1 (46)	2 (38599)	Fumarate reductase, subunit C
IPR003583	0.337E-2	0.619E-2	1 (46)	72 (38599)	Helix-hairpin-helix DNA-binding, class 1
IPR003596	0.135E-2	0.288E-2	3 (46)	403 (38599)	Immunoglobulin V-set, subgroup
IPR003616	0.346E-3	0.101E-2	1 (46)	23 (38599)	Post-SET zinc-binding region
IPR003653	0.235E-3	0.823E-3	1 (46)	19 (38599)	Peptidase C48, SUMO/Sentrin/Ubl1
IPR003654	0.410E-3	0.115E-2	1 (46)	25 (38599)	Paired-like homeodomain protein, OAR
IPR003661	0.104E-1	0.152E-1	1 (46)	129 (38599)	Histidine kinase A, N-terminal
IPR003838	0.910E-4	0.433E-3	1 (46)	12 (38599)	Protein of unknown function DUF214, permase predicted
IPR003918	0.907E-2	0.135E-1	1 (46)	120 (38599)	NADH-ubiquinone oxidoreductase, chain 4
IPR004022	0.291E-4	0.207E-3	1 (46)	7 (38599)	DDT
IPR004033	0.107E-3	0.465E-3	1 (46)	13 (38599)	UbiE/COQ5 methyltransferase
IPR004044	0.116E-2	0.255E-2	1 (46)	42 (38599)	KH, type 2
IPR004087	0.893E-2	0.134E-1	1 (46)	119 (38599)	KH
IPR004088	0.689E-2	0.106E-1	1 (46)	104 (38599)	KH, type 1
IPR004092	0.621E-4	0.350E-3	1 (46)	10 (38599)	Mbt repeat
IPR004268	0.139E-4	0.160E-3	1 (46)	5 (38599)	Virulence factor MVIN-like
IPR004316	0.139E-4	0.152E-3	1 (46)	5 (38599)	MtN3 and saliva related transmembrane protein
IPR004358	0.109E-1	0.156E-1	1 (46)	132 (38599)	Histidine kinase related protein, C-terminal
IPR004368	0.853E-3	0.200E-2	1 (46)	36 (38599)	Translation initiation factor IF-1
IPR004467	0.443E-3	0.122E-2	1 (46)	26 (38599)	Orotate phosphoribosyl transferase
IPR004547	0.208E-4	0.181E-3	1 (46)	6 (38599)	Glucosamine-6-phosphate isomerase
IPR004729	0.144E-3	0.589E-3	1 (46)	15 (38599)	Transient receptor potential channel
IPR004775	0.387E-4	0.251E-3	1 (46)	8 (38599)	Multicomponent K+:H+antiporter
IPR004827	0.243E-1	0.304E-1	1 (46)	202 (38599)	Basic-leucine zipper (bZIP) transcription factor
IPR004834	0.171E-2	0.343E-2	1 (46)	51 (38599)	Chitin synthase
IPR004898	0.208E-4	0.212E-3	1 (46)	6 (38599)	Pectate lyase, catalytic
IPR005225	0.251E-1	0.314E-1	2 (46)	529 (38599)	Small GTP-binding protein domain
IPR005289	0.105E-2	0.236E-2	1 (46)	40 (38599)	GTP-binding
IPR005334	0.621E-4	0.355E-3	1 (46)	10 (38599)	Tctex-1
IPR005338	0.417E-5	0.111E-3	1 (46)	3 (38599)	Protein of unknown function UPF0075
IPR005365	0.139E-5	0.595E-4	1 (46)	2 (38599)	Protein of unknown function UPF0171
IPR005454	0.387E-4	0.244E-3	1 (46)	8 (38599)	Mammalian profilin
IPR005467	0.137E-1	0.186E-1	1 (46)	149 (38599)	Histidine kinase
IPR005594	0	0	1 (46)	1 (38599)	YadA-like, C-terminal
IPR005704	0.288E-3	0.892E-3	1 (46)	21 (38599)	Bacterial ribosomal protein S3
IPR005743	0.910E-4	0.414E-3	1 (46)	12 (38599)	DNA gyrase, subunit A
IPR005745	0.910E-4	0.423E-3	1 (46)	12 (38599)	Ribosomal protein L14, bacterial and organelle form
IPR005797	0.309E-1	0.377E-1	4 (46)	1482 (38599)	Cytochrome b/b6, N-terminal
IPR005798	0.325E-1	0.394E-1	3 (46)	1016 (38599)	Cytochrome b/b6, C-terminal
IPR005818	0.346E-2	0.630E-2	1 (46)	73 (38599)	Histone H1/H5
IPR005819	0.259E-2	0.491E-2	1 (46)	63 (38599)	Histone H5
IPR005821	0.372E-1	0.443E-1	1 (46)	255 (38599)	Ion transport
IPR005834	0.301E-1	0.368E-1	1 (46)	227 (38599)	Haloacid dehalogenase-like hydrolase
IPR005880	0.164E-4	0.175E-3	2 (46)	41 (38599)	Ribosomal protein L2, bacterial and organelle form
IPR005889	0.208E-4	0.185E-3	1 (46)	6 (38599)	Nitrate transport permease
IPR005999	0.144E-3	0.572E-3	1 (46)	15 (38599)	Glycerol kinase
IPR006073	0.220E-2	0.426E-2	1 (46)	58 (38599)	GTP1/OBG
IPR006145	0.592E-3	0.147E-2	1 (46)	30 (38599)	Pseudouridine synthase
IPR006148	0.107E-3	0.479E-3	1 (46)	13 (38599)	Glucosamine/galactosamine-6-phosphate isomerase
IPR006196	0.133E-2	0.286E-2	1 (46)	45 (38599)	S1, IF1 type
IPR006210	0.144E-1	0.194E-1	2 (46)	428 (38599)	EGF
IPR006224	0.210E-3	0.775E-3	1 (46)	18 (38599)	Pseudouridine synthase, Rlu
IPR006225	0.910E-4	0.438E-3	1 (46)	12 (38599)	Pseudouridine synthase, RluD
IPR006254	0.107E-3	0.460E-3	1 (46)	13 (38599)	Isocitrate lyase
IPR006424	0.466E-2	0.788E-2	1 (46)	85 (38599)	Glyceraldehyde-3-phosphate dehydrogenase, type I
IPR006440	0.417E-5	0.849E-4	1 (46)	3 (38599)	Death-on-curing protein
IPR006544	0.291E-4	0.201E-3	1 (46)	7 (38599)	P-type ATPase of unknown pump specificity (type V)
IPR006560	0.208E-4	0.174E-3	1 (46)	6 (38599)	AWS
IPR006586	0.151E-2	0.314E-2	1 (46)	48 (38599)	ADAM, cysteine-rich
IPR006636	0.410E-3	0.115E-2	1 (46)	25 (38599)	Heat shock chaperonin-binding
IPR006646	0.414E-2	0.711E-2	1 (46)	80 (38599)	KOW (Kyrpides, Ouzounis, Woese) motif
IPR006649	0.232E-4	0.191E-3	2 (46)	46 (38599)	Like-Sm ribonucleoprotein, eukaryotic and archaea-type, core
IPR006651	0.377E-3	0.108E-2	1 (46)	24 (38599)	Kelch motif
IPR006652	0.663E-2	0.103E-1	1 (46)	102 (38599)	Kelch repeat
IPR006687	0.759E-4	0.401E-3	1 (46)	11 (38599)	GTP-binding protein SAR1
IPR006689	0.355E-2	0.636E-2	1 (46)	74 (38599)	ARF/SAR superfamily
IPR006691	0.210E-3	0.749E-3	1 (46)	18 (38599)	DNA gyrase/topoisomerase IV, subunit A, C-terminal beta-pinwheel
IPR006700	0.291E-4	0.214E-3	1 (46)	7 (38599)	Protein of unknown function DUF558, methyltransferase predicted
IPR006710	0.208E-4	0.207E-3	1 (46)	6 (38599)	Glycoside hydrolase, family 43
IPR006785	0.417E-5	0.990E-4	1 (46)	3 (38599)	Peroxisome membrane anchor protein Pex14p, N-terminal
IPR006800	0.417E-5	0.938E-4	1 (46)	3 (38599)	Pellino
IPR006874	0.832E-5	0.148E-3	1 (46)	4 (38599)	Protein of unknown function DUF621
IPR006894	0.291E-4	0.204E-3	1 (46)	7 (38599)	HupH hydrogenase expression protein, C-terminal conserved region
IPR007097	0.498E-4	0.300E-3	1 (46)	9 (38599)	RNA-directed RNA polymerase, Reoviridae
IPR007099	0.404E-5	0.133E-3	2 (46)	26 (38599)	RNA-directed RNA polymerase, negative-strand RNA virus
IPR007110	0.417E-1	0.483E-1	4 (46)	1608 (38599)	Immunoglobulin-like
IPR007125	0.367E-1	0.438E-1	1 (46)	253 (38599)	Histone core
IPR007216	0	0	1 (46)	1 (38599)	Cell differentiation proteins, Rcd1-like
IPR007322	0.832E-5	0.127E-3	1 (46)	4 (38599)	RNA-dependent RNA polymerase, bunyaviral
IPR007450	0	0	1 (46)	1 (38599)	SmpA/OmlA
IPR007651	0.832E-5	0.119E-3	1 (46)	4 (38599)	Lipin, N-terminal conserved region
IPR007735	0.139E-4	0.170E-3	1 (46)	5 (38599)	Pecanex
IPR007816	0.832E-5	0.132E-3	1 (46)	4 (38599)	ResB-like
IPR007888	0.291E-4	0.222E-3	1 (46)	7 (38599)	NDT80/PhoG like DNA-binding
IPR007984	0.139E-5	0.541E-4	1 (46)	2 (38599)	DNA-directed RNA polymerase, 19 kDa subunit, poxviral
IPR008080	0.853E-3	0.197E-2	1 (46)	36 (38599)	Parvalbumin
IPR008187	0.355E-2	0.634E-2	1 (46)	74 (38599)	Vpu protein
IPR008241	0	0	1 (46)	1 (38599)	Isochorismate pyruvate-lyase involved in salicylic acid biosynthesis
IPR008250	0.135E-1	0.184E-1	1 (46)	148 (38599)	E1-E2 ATPase-associated region
IPR008280	0.263E-1	0.327E-1	1 (46)	211 (38599)	Tubulin/FtsZ, C-terminal
IPR008282	0.443E-3	0.119E-2	1 (46)	26 (38599)	Ribosomal protein S3, N-terminal
IPR008331	0.105E-2	0.237E-2	1 (46)	40 (38599)	Ferritin and Dps
IPR008347	0.832E-5	0.137E-3	1 (46)	4 (38599)	Vanilloid receptor
IPR008348	0.139E-5	0.743E-4	1 (46)	2 (38599)	Vanilloid receptor 2
IPR008377	0.107E-3	0.469E-3	1 (46)	13 (38599)	Trypanosome sialidase
IPR008543	0.384E-2	0.676E-2	1 (46)	77 (38599)	Chloroplast Ycf2
IPR008635	0	0	1 (46)	1 (38599)	Haemagluttinin motif
IPR008687	0.291E-4	0.226E-3	1 (46)	7 (38599)	Bacterial mobilisation
IPR008916	0.164E-2	0.332E-2	2 (46)	195 (38599)	Retrovirus capsid, C-terminal
IPR008917	0.123E-1	0.173E-1	1 (46)	141 (38599)	Eukaryotic transcription factor, DNA-binding
IPR008919	0.215E-2	0.421E-2	3 (46)	458 (38599)	Retrovirus capsid, N-terminal core
IPR008936	0.123E-1	0.173E-1	1 (46)	141 (38599)	Rho GTPase activation protein
IPR008940	0.388E-1	0.457E-1	1 (46)	261 (38599)	Protein prenyltransferase
IPR008949	0.590E-2	0.949E-2	1 (46)	96 (38599)	Terpenoid synthase
IPR008953	0.717E-3	0.173E-2	1 (46)	33 (38599)	Fe-only hydrogenase, small subunit
IPR008958	0.761E-3	0.183E-2	1 (46)	34 (38599)	Transglutaminase-like, C-terminal
IPR008966	0.445E-2	0.755E-2	1 (46)	83 (38599)	Bacterial adhesion
IPR008967	0.465E-3	0.124E-2	2 (46)	126 (38599)	p53-like transcription factor, DNA-binding
IPR008973	0.432E-1	0.498E-1	1 (46)	277 (38599)	C2 calcium/lipid-binding region, CaLB
IPR008978	0.172E-1	0.227E-1	1 (46)	168 (38599)	HSP20-like chaperone
IPR008979	0.463E-1	0.530E-1	1 (46)	288 (38599)	Galactose-binding like
IPR008985	0.607E-2	0.972E-2	3 (46)	613 (38599)	Concanavalin A-like lectin/glucanase
IPR008991	0.865E-3	0.199E-2	2 (46)	156 (38599)	Translation protein SH3-like
IPR008996	0.639E-2	0.100E-1	1 (46)	100 (38599)	Cytokine, IL-1 related
IPR008998	0.135E-1	0.184E-1	1 (46)	148 (38599)	Agglutinin
IPR009019	0.651E-2	0.102E-1	1 (46)	101 (38599)	KH, prokaryotic type
IPR009025	0.164E-2	0.334E-2	1 (46)	50 (38599)	RNA polymerase, RBP11-like
IPR009032	0.319E-2	0.588E-2	1 (46)	70 (38599)	Vpu protein, cytoplasmic
IPR009033	0.443E-3	0.122E-2	1 (46)	26 (38599)	Calreticulin/calnexin, P
IPR009040	0.761E-3	0.182E-2	1 (46)	34 (38599)	Ferritin-like
IPR009078	0.646E-3	0.157E-2	2 (46)	141 (38599)	Ferritin/ribonucleotide reductase-like
IPR009082	0.864E-2	0.130E-1	1 (46)	117 (38599)	Histidine kinase, homodimeric
IPR009162	0.139E-5	0.661E-4	1 (46)	2 (38599)	RNA polymerase, subunit 30, chordopox-type
IPR009169	0.621E-4	0.345E-3	1 (46)	10 (38599)	Calreticulin
IPR010255	0.109E-1	0.157E-1	1 (46)	132 (38599)	Haem peroxidase
IPR010815	0	0	1 (46)	1 (38599)	Protein of unknown function DUF1418
IPR010881	0.144E-3	0.583E-3	1 (46)	15 (38599)	Gammaherpesvirus latent membrane
IPR010920	0.131E-3	0.551E-3	2 (46)	82 (38599)	Like-Sm ribonucleoprotein-related, core
IPR010978	0.120E-1	0.170E-1	1 (46)	139 (38599)	tRNA-binding arm
IPR010994	0.139E-2	0.295E-2	1 (46)	46 (38599)	RuvA domain 2-like
IPR010999	0.491E-2	0.814E-2	3 (46)	577 (38599)	Retroviral matrix, N-terminal
IPR011000	0.168E-1	0.223E-1	1 (46)	166 (38599)	Apolipophorin III-like
IPR011006	0.790E-4	0.393E-3	3 (46)	190 (38599)	CheY-like
IPR011011	0.208E-1	0.265E-1	1 (46)	186 (38599)	Zinc finger, FYVE/PHD-type
IPR011028	0.196E-1	0.252E-1	1 (46)	180 (38599)	Cyclin-like
IPR011032	0.478E-1	0.545E-1	1 (46)	293 (38599)	GroES-like
IPR011035	0.260E-3	0.844E-3	1 (46)	20 (38599)	Ribosomal protein L25-like
IPR011043	0.951E-2	0.140E-1	1 (46)	123 (38599)	Galactose oxidase, central
IPR011046	0.131E-1	0.181E-1	2 (46)	413 (38599)	WD40-like
IPR011047	0.590E-2	0.953E-2	1 (46)	96 (38599)	Quinonprotein alcohol dehydrogenase-like
IPR011050	0.146E-1	0.195E-1	1 (46)	154 (38599)	Pectin lyase fold/virulence factor
IPR011072	0.284E-2	0.531E-2	1 (46)	66 (38599)	Protein kinase PKN/PRK1, effector
IPR011132	0.139E-4	0.175E-3	1 (46)	5 (38599)	RuvA-like, C-terminal
IPR011183	0.417E-5	0.105E-3	1 (46)	3 (38599)	Pyrophosphate-dependent phosphofructokinase PfpB
IPR011260	0.479E-3	0.125E-2	1 (46)	27 (38599)	RNA polymerase, alpha subunit, C-terminal
IPR011261	0.145E-2	0.305E-2	1 (46)	47 (38599)	RNA polymerase, dimerisation
IPR011262	0.100E-2	0.228E-2	1 (46)	39 (38599)	RNA polymerase, insert
IPR011263	0.853E-3	0.202E-2	1 (46)	36 (38599)	RNA polymerase, RpoA/D/Rpb3-type
IPR011275	0.832E-5	0.123E-3	1 (46)	4 (38599)	Malate dehydrogenase, NAD-dependent
IPR011304	0.191E-2	0.380E-2	1 (46)	54 (38599)	L-lactate dehydrogenase
IPR011369	0.145E-2	0.306E-2	1 (46)	47 (38599)	Alpha-crystallin
IPR011598	0.556E-2	0.905E-2	2 (46)	301 (38599)	Helix-loop-helix DNA-binding
IPR011615	0.235E-3	0.778E-3	1 (46)	19 (38599)	p53, DNA-binding
IPR011616	0.702E-2	0.107E-1	1 (46)	105 (38599)	bZIP transcription factor, bZIP_1
IPR011701	0.489E-1	0.555E-1	1 (46)	297 (38599)	Major facilitator superfamily MFS_1
IPR011705	0.276E-2	0.519E-2	1 (46)	65 (38599)	BTB/Kelch-associated
IPR011762	0.632E-3	0.155E-2	1 (46)	31 (38599)	Acetyl-coenzyme A carboxyltransferase, N-terminal
IPR011773	0.479E-3	0.126E-2	1 (46)	27 (38599)	DNA-directed RNA polymerase, alpha subunit
IPR011813	0.832E-5	0.115E-3	1 (46)	4 (38599)	Penicillin-binding protein 1B
IPR011925	0.139E-4	0.165E-3	1 (46)	5 (38599)	Lipoprotein releasing system, transmembrane protein, LolC/E family
IPR011989	0.361E-1	0.434E-1	1 (46)	251 (38599)	Armadillo-like helical
IPR011991	0.395E-2	0.687E-2	4 (46)	885 (38599)	Winged helix repressor DNA-binding
IPR011992	0.317E-1	0.385E-1	2 (46)	579 (38599)	EF-Hand type
IPR011993	0.180E-1	0.234E-1	2 (46)	465 (38599)	Pleckstrin homology-type
IPR012163	0.592E-3	0.146E-2	1 (46)	30 (38599)	Sialyltransferase
IPR012232	0.417E-5	0.127E-3	1 (46)	3 (38599)	Cytochrome b6
IPR012274	0.127E-2	0.277E-2	1 (46)	44 (38599)	Alpha-crystallin, subunit A
IPR012317	0.316E-3	0.946E-3	1 (46)	22 (38599)	PARP, catalytic
IPR012334	0.808E-2	0.122E-1	1 (46)	113 (38599)	Pectin lyase fold
IPR012337	0.401E-1	0.471E-1	2 (46)	636 (38599)	Polynucleotidyl transferase, Ribonuclease H fold
IPR012338	0.210E-1	0.267E-1	1 (46)	187 (38599)	Penicillin-binding protein, transpeptidase fold
IPR012340	0.154E-3	0.606E-3	4 (46)	428 (38599)	Nucleic acid-binding, OB-fold
IPR012344	0.349E-2	0.630E-2	3 (46)	524 (38599)	Lentiviral and alpha-retroviral matrix protein, N-terminal
IPR012346	0.515E-3	0.132E-2	1 (46)	28 (38599)	p53 and RUNT-type transcription factor, DNA-binding
IPR012347	0.151E-2	0.311E-2	1 (46)	48 (38599)	Ferritin-related
IPR012351	0.404E-1	0.474E-1	1 (46)	267 (38599)	Four-helical cytokine, core
IPR013026	0.410E-1	0.478E-1	1 (46)	269 (38599)	Tetratricopeptide region
IPR013032	0.101E-1	0.149E-1	3 (46)	711 (38599)	EGF-like region
IPR013069	0.194E-1	0.250E-1	1 (46)	179 (38599)	BTB/POZ
IPR013090	0.127E-1	0.176E-1	1 (46)	143 (38599)	Phospholipase A2, active site
IPR013098	0.415E-1	0.483E-1	1 (46)	271 (38599)	Immunoglobulin I-set
IPR013106	0.708E-2	0.108E-1	3 (46)	641 (38599)	Immunoglobulin V-set
IPR013111	0.104E-1	0.151E-1	1 (46)	129 (38599)	EGF, extracellular
IPR013136	0.417E-5	0.891E-4	1 (46)	3 (38599)	WSTF/Acf1/Cbp146
IPR013138	0.288E-3	0.925E-3	1 (46)	21 (38599)	Zinc finger TFIIS-type 2
IPR013209	0.387E-4	0.259E-3	1 (46)	8 (38599)	LNS2, Lipin/Ned1/Smp2
IPR013308	0.208E-4	0.217E-3	1 (46)	6 (38599)	YidC translocase/secretase
IPR013320	0.486E-1	0.554E-1	1 (46)	296 (38599)	Concanavalin A-like lectin/glucanase, subgroup
IPR013757	0.632E-3	0.155E-2	1 (46)	31 (38599)	DNA topoisomerase, type IIA, subunit A, alpha-helical
IPR013758	0.116E-2	0.256E-2	1 (46)	42 (38599)	DNA topoisomerase, type IIA, subunit A or C-terminal, alpha-beta
IPR013760	0.555E-2	0.906E-2	1 (46)	93 (38599)	DNA topoisomerase, type IIA, central
IPR013761	0.103E-1	0.150E-1	1 (46)	128 (38599)	Sterile alpha motif-type
IPR013781	0.183E-1	0.237E-1	2 (46)	468 (38599)	Glycoside hydrolase, catalytic core
IPR013783	0.176E-1	0.231E-1	5 (46)	1762 (38599)	Immunoglobulin-like fold
IPR013807	0.144E-3	0.594E-3	1 (46)	15 (38599)	Transglutaminase, C-terminal
IPR013808	0.144E-3	0.600E-3	1 (46)	15 (38599)	Transglutaminase, middle
IPR013838	0.125E-1	0.174E-1	1 (46)	142 (38599)	Beta tubulin, autoregulation binding site
IPR013849	0.208E-4	0.198E-3	1 (46)	6 (38599)	Bacterial DNA recombination protein RuvA, domain I
IPR013957	0.832E-5	0.143E-3	1 (46)	4 (38599)	Protein of unknown function DUF1777
IPR014034	0.210E-3	0.768E-3	1 (46)	18 (38599)	Ferritin, central
IPR014222	0.279E-1	0.344E-1	1 (46)	218 (38599)	Cytochrome c oxidase, subunit II
IPR014272	0.208E-4	0.193E-3	1 (46)	6 (38599)	ATPase, A1 complex, subunit C archaea
IPR014352	0.319E-2	0.590E-2	1 (46)	70 (38599)	FERM-type 3-helical bundle
IPR014402	0	0	1 (46)	1 (38599)	Response regulator, SKN7 type
IPR014722	0.855E-4	0.421E-3	2 (46)	71 (38599)	Translation protein SH3-like, subgroup

## Sheet: MM8_MM24_INTERPRO Motifs
Annotation	P-Value	Corrected_P-value	Number_of_Genes-Input_List	Number_of_Genes-Reference_List	Description
IPR000001	0.414E-2	0.111E-1	3 (369)	68 (38599)	Kringle
IPR000002	0.246E-2	0.818E-2	1 (369)	8 (38599)	Cdc20/Fizzy
IPR000033	0.971E-2	0.194E-1	2 (369)	46 (38599)	Low-density lipoprotein receptor, YWTD repeat
IPR000047	0.157E-2	0.626E-2	8 (369)	279 (38599)	Helix-turn-helix motif, lambda-like repressor
IPR000065	0.314E-2	0.965E-2	1 (369)	9 (38599)	Obesity factor
IPR000071	0.551E-3	0.337E-2	13 (369)	520 (38599)	Immunodeficiency lentiviral matrix, N-terminal
IPR000073	0.327E-4	0.873E-3	8 (369)	165 (38599)	Alpha/beta hydrolase fold-1
IPR000076	0.185E-2	0.689E-2	1 (369)	7 (38599)	K-Cl co-transporter
IPR000079	0.390E-2	0.106E-1	1 (369)	10 (38599)	High mobility group protein HMG14 and HMG17
IPR000084	0.133E-2	0.563E-2	1 (369)	6 (38599)	PE N-terminal
IPR000086	0.981E-3	0.475E-2	4 (369)	79 (38599)	NUDIX hydrolase
IPR000093	0.390E-2	0.107E-1	1 (369)	10 (38599)	RecR protein
IPR000095	0.899E-3	0.441E-2	3 (369)	45 (38599)	PAK-box/P21-Rho-binding
IPR000102	0.133E-2	0.602E-2	1 (369)	6 (38599)	Neuraxin/MAP1B repeat
IPR000104	0.894E-3	0.441E-2	1 (369)	5 (38599)	Antifreeze protein, type I
IPR000106	0.565E-2	0.136E-1	1 (369)	12 (38599)	Low molecular weight phosphotyrosine protein phosphatase
IPR000108	0.352E-2	0.100E-1	3 (369)	65 (38599)	Neutrophil cytosol factor 2
IPR000109	0.749E-3	0.436E-2	2 (369)	19 (38599)	TGF-beta receptor, type I/II extracellular region
IPR000131	0.140E-3	0.176E-2	3 (369)	28 (38599)	ATPase, F1 complex, gamma subunit
IPR000133	0.246E-2	0.825E-2	1 (369)	8 (38599)	ER lumen protein retaining receptor
IPR000144	0.911E-4	0.132E-2	1 (369)	2 (38599)	Metabotropic glutamate receptor 8
IPR000145	0.185E-2	0.678E-2	1 (369)	7 (38599)	Orbivirus outer capsid protein VP5
IPR000148	0.214E-2	0.747E-2	2 (369)	27 (38599)	Papillomavirus E7 protein
IPR000151	0.894E-3	0.440E-2	1 (369)	5 (38599)	Ciliary neurotrophic factor, CNTF
IPR000152	0.134E-5	0.634E-4	11 (369)	216 (38599)	Aspartic acid and asparagine hydroxylation site
IPR000164	0.982E-2	0.196E-1	3 (369)	87 (38599)	Histone H3
IPR000228	0.473E-2	0.120E-1	1 (369)	11 (38599)	RNA 3'-terminal phosphate cyclase
IPR000270	0.238E-2	0.818E-2	2 (369)	28 (38599)	Octicosapeptide/Phox/Bem1p
IPR000271	0.565E-2	0.135E-1	1 (369)	12 (38599)	Ribosomal protein L34
IPR000306	0.116E-3	0.150E-2	4 (369)	50 (38599)	Zinc finger, FYVE-type
IPR000308	0.806E-2	0.171E-1	2 (369)	43 (38599)	14-3-3 protein
IPR000313	0.170E-2	0.670E-2	2 (369)	25 (38599)	PWWP
IPR000328	0.284E-5	0.117E-3	12 (369)	274 (38599)	Envelope Polyprotein GP41
IPR000332	0.911E-4	0.128E-2	1 (369)	2 (38599)	Adrenergic receptor, beta 2
IPR000340	0.494E-3	0.377E-2	4 (369)	68 (38599)	Dual specificity protein phosphatase
IPR000372	0.980E-2	0.195E-1	4 (369)	135 (38599)	Leucine-rich repeat, cysteine-rich flanking region, N-terminal
IPR000385	0.121E-3	0.155E-2	3 (369)	27 (38599)	MoaA/nifB/pqqE, iron-sulphur binding
IPR000387	0.405E-2	0.109E-1	6 (369)	208 (38599)	Tyrosine specific protein phosphatase and dual specificity protein phosphatase
IPR000389	0.390E-2	0.110E-1	1 (369)	10 (38599)	Small hydrophilic plant seed protein
IPR000428	0.246E-2	0.807E-2	1 (369)	8 (38599)	Copper ion binding protein
IPR000431	0.911E-4	0.127E-2	1 (369)	2 (38599)	5-Hydroxytryptamine 5B receptor
IPR000445	0.690E-3	0.406E-2	3 (369)	42 (38599)	Helix-hairpin-helix motif
IPR000467	0.614E-2	0.144E-1	2 (369)	39 (38599)	D111/G-patch
IPR000471	0.436E-2	0.116E-1	3 (369)	69 (38599)	Interferon alpha, beta and delta
IPR000475	0.119E-2	0.557E-2	7 (369)	216 (38599)	Retroviral Vif (Viral infectivity) protein
IPR000507	0.185E-2	0.668E-2	1 (369)	7 (38599)	Adrenergic receptor, beta 1
IPR000515	0.292E-3	0.243E-2	6 (369)	132 (38599)	Binding-protein-dependent transport systems inner membrane component
IPR000528	0.706E-2	0.157E-1	2 (369)	41 (38599)	Plant lipid transfer protein/Par allergen
IPR000538	0.806E-2	0.171E-1	2 (369)	43 (38599)	Link
IPR000540	0.246E-2	0.838E-2	1 (369)	8 (38599)	Flagellar motor protein MotA
IPR000545	0.170E-2	0.674E-2	2 (369)	25 (38599)	Lactalbumin
IPR000552	0.473E-2	0.120E-1	1 (369)	11 (38599)	Ribosomal protein L44E
IPR000554	0.246E-2	0.794E-2	1 (369)	8 (38599)	Ribosomal protein S7E
IPR000562	0.214E-2	0.745E-2	2 (369)	27 (38599)	Type II fibronectin, collagen-binding
IPR000565	0.124E-2	0.573E-2	3 (369)	49 (38599)	DNA topoisomerase, type IIA, subunit B
IPR000585	0.392E-2	0.106E-1	3 (369)	67 (38599)	Hemopexin
IPR000594	0.529E-2	0.132E-1	2 (369)	37 (38599)	UBA/THIF-type NAD/FAD binding fold
IPR000595	0.292E-3	0.242E-2	6 (369)	132 (38599)	Cyclic nucleotide-binding
IPR000603	0.473E-2	0.123E-1	1 (369)	11 (38599)	3A movement protein
IPR000608	0.506E-3	0.382E-2	5 (369)	104 (38599)	Ubiquitin-conjugating enzyme, E2
IPR000610	0.133E-2	0.569E-2	1 (369)	6 (38599)	5-Hydroxytryptamine 1A receptor
IPR000622	0.540E-3	0.345E-2	1 (369)	4 (38599)	K-Cl Co-transporter, type 1
IPR000629	0.262E-3	0.300E-2	5 (369)	92 (38599)	ATP-dependent helicase, DEAD-box
IPR000634	0.806E-2	0.171E-1	2 (369)	43 (38599)	Serine/threonine dehydratase, pyridoxal-phosphate-binding site
IPR000639	0.124E-2	0.576E-2	3 (369)	49 (38599)	Epoxide hydrolase
IPR000647	0.390E-2	0.108E-1	1 (369)	10 (38599)	CTF/NF-I
IPR000670	0	0	1 (369)	1 (38599)	Urotensin II receptor
IPR000693	0.565E-2	0.136E-1	1 (369)	12 (38599)	Anenome neurotoxin
IPR000710	0.314E-2	0.930E-2	1 (369)	9 (38599)	Peptidase S6, IgA endopeptidase
IPR000716	0.614E-2	0.144E-1	2 (369)	39 (38599)	Thyroglobulin type-1
IPR000719	0.878E-6	0.435E-4	34 (369)	1472 (38599)	Protein kinase
IPR000721	0.610E-4	0.141E-2	11 (369)	316 (38599)	Retroviral nucleocapsid protein Gag
IPR000722	0.414E-2	0.111E-1	3 (369)	68 (38599)	RNA polymerase, alpha subunit
IPR000728	0.755E-2	0.166E-1	2 (369)	42 (38599)	AIR synthase related protein
IPR000735	0.894E-3	0.446E-2	1 (369)	5 (38599)	Adrenergic receptor, alpha-2C
IPR000742	0.786E-6	0.399E-4	16 (369)	420 (38599)	EGF-like, type 3
IPR000753	0.133E-2	0.594E-2	1 (369)	6 (38599)	Clusterin
IPR000754	0.881E-2	0.180E-1	1 (369)	15 (38599)	Ribosomal protein S9
IPR000763	0.390E-2	0.107E-1	1 (369)	10 (38599)	Catalase-peroxidase haem
IPR000772	0.392E-2	0.106E-1	3 (369)	67 (38599)	Ricin B lectin
IPR000777	0.541E-8	0.296E-6	71 (369)	3717 (38599)	Envelope glycoprotein GP120
IPR000784	0.636E-3	0.376E-2	2 (369)	18 (38599)	Late protein L2
IPR000785	0.246E-2	0.804E-2	1 (369)	8 (38599)	Herpsevirus integral membrane protein
IPR000793	0.670E-2	0.150E-1	8 (369)	348 (38599)	ATPase, F1/V1/A1 complex, alpha/beta subunit, C-terminal
IPR000795	0.412E-2	0.111E-1	7 (369)	264 (38599)	Protein synthesis factor, GTP-binding
IPR000799	0.133E-2	0.544E-2	1 (369)	6 (38599)	Steroidogenic acute regulatory protein
IPR000805	0.390E-2	0.108E-1	1 (369)	10 (38599)	Glycoside hydrolase, family 26
IPR000806	0.185E-2	0.677E-2	1 (369)	7 (38599)	Rab GDI protein
IPR000841	0.911E-4	0.191E-2	1 (369)	2 (38599)	Peptidase M23A, B-lytic metalloendopeptidase
IPR000857	0.769E-2	0.165E-1	1 (369)	14 (38599)	Unconventional myosin/plant kinesin-like protein/non-motor protein conserved region MyTH4
IPR000859	0.506E-3	0.385E-2	5 (369)	104 (38599)	CUB
IPR000871	0.166E-2	0.660E-2	3 (369)	53 (38599)	Beta-lactamase, class A
IPR000879	0.185E-2	0.679E-2	1 (369)	7 (38599)	Guanylin
IPR000885	0.416E-2	0.111E-1	2 (369)	34 (38599)	Fibrillar collagen, C-terminal
IPR000887	0.272E-3	0.298E-2	1 (369)	3 (38599)	KDPG and KHG aldolase
IPR000893	0.565E-2	0.138E-1	1 (369)	12 (38599)	Luteovirus ORF6 protein
IPR000897	0.431E-3	0.335E-2	4 (369)	66 (38599)	GTP-binding signal recognition particle SRP54, GTPase
IPR000911	0.350E-2	0.100E-1	2 (369)	32 (38599)	Ribosomal protein L11
IPR000933	0.272E-3	0.295E-2	1 (369)	3 (38599)	Glycoside hydrolase, family 29 (alpha-L-fucosidase)
IPR000951	0.769E-2	0.167E-1	1 (369)	14 (38599)	Phthalate dioxygenase reductase, FPNCR module
IPR000952	0.314E-2	0.931E-2	1 (369)	9 (38599)	Protein of unknown function UPF0017, hydrolase-like
IPR000953	0.276E-3	0.235E-2	4 (369)	60 (38599)	Chromo
IPR000961	0.241E-5	0.109E-3	9 (369)	153 (38599)	Protein kinase, C-terminal
IPR000982	0.263E-2	0.834E-2	2 (369)	29 (38599)	Viral matrix protein
IPR000985	0.673E-2	0.150E-1	3 (369)	78 (38599)	Legume lectin, alpha
IPR000988	0.473E-2	0.122E-1	1 (369)	11 (38599)	Ribosomal protein L24E
IPR000994	0.706E-2	0.156E-1	2 (369)	41 (38599)	Peptidase M24, catalytic core
IPR001004	0.246E-2	0.824E-2	1 (369)	8 (38599)	Adrenergic receptor, alpha 1C subtype
IPR001009	0.525E-4	0.125E-2	3 (369)	22 (38599)	RNA-directed RNA polymerase, P2 subunit
IPR001010	0.749E-3	0.438E-2	2 (369)	19 (38599)	Thionin
IPR001014	0.101E-2	0.486E-2	2 (369)	21 (38599)	Ribosomal L23 protein
IPR001021	0.894E-3	0.481E-2	1 (369)	5 (38599)	Ribosomal protein L25
IPR001029	0.673E-2	0.150E-1	3 (369)	78 (38599)	Flagellin, C-terminal
IPR001036	0.769E-2	0.168E-1	1 (369)	14 (38599)	Acriflavin resistance protein
IPR001046	0.565E-2	0.135E-1	1 (369)	12 (38599)	Natural resistance-associated macrophage protein
IPR001048	0.703E-2	0.157E-1	3 (369)	79 (38599)	Aspartate/glutamate/uridylate kinase
IPR001050	0.314E-2	0.934E-2	1 (369)	9 (38599)	Syndecan
IPR001052	0.291E-2	0.903E-2	2 (369)	30 (38599)	Rubredoxin
IPR001057	0.162E-3	0.201E-2	3 (369)	29 (38599)	Glutamate 5-kinase
IPR001060	0.529E-2	0.132E-1	2 (369)	37 (38599)	Cdc15/Fes/CIP4
IPR001070	0.423E-3	0.330E-2	3 (369)	37 (38599)	Polyomavirus coat protein VP2
IPR001073	0.914E-2	0.184E-1	2 (369)	45 (38599)	Complement C1q protein
IPR001085	0.533E-3	0.399E-2	2 (369)	17 (38599)	Glycine hydroxymethyltransferase
IPR001087	0.490E-2	0.123E-1	2 (369)	36 (38599)	Lipolytic enzyme, G-D-S-L
IPR001092	0.325E-4	0.879E-3	11 (369)	296 (38599)	Basic helix-loop-helix dimerisation region bHLH
IPR001102	0.881E-2	0.180E-1	1 (369)	15 (38599)	Transglutaminase, N-terminal
IPR001104	0.314E-2	0.942E-2	1 (369)	9 (38599)	3-oxo-5-alpha-steroid 4-dehydrogenase, C-terminal
IPR001118	0.185E-2	0.694E-2	1 (369)	7 (38599)	Na+/H+ exchanger, isoform 3 (NHE3)
IPR001120	0.914E-2	0.184E-1	2 (369)	45 (38599)	Prokaryotic N-terminal methylation site
IPR001130	0.769E-2	0.164E-1	1 (369)	14 (38599)	TatD-related deoxyribonuclease
IPR001132	0.304E-3	0.250E-2	3 (369)	34 (38599)	MAD homology 2, Dwarfin-type
IPR001141	0.133E-2	0.578E-2	1 (369)	6 (38599)	Ribosomal protein L27e
IPR001169	0.214E-2	0.748E-2	2 (369)	27 (38599)	Integrin beta, C-terminal
IPR001176	0.194E-4	0.605E-3	6 (369)	86 (38599)	1-aminocyclopropane-1-carboxylate synthase
IPR001178	0.121E-3	0.156E-2	3 (369)	27 (38599)	Delta endotoxin, central region
IPR001185	0.133E-2	0.589E-2	1 (369)	6 (38599)	Large-conductance mechanosensitive channel
IPR001189	0.267E-2	0.840E-2	4 (369)	99 (38599)	Manganese and iron superoxide dismutase
IPR001193	0.272E-3	0.233E-2	1 (369)	3 (38599)	Peptidase M50, mammalian sterol-regulatory element binding protein
IPR001195	0.284E-4	0.848E-3	3 (369)	19 (38599)	Glycophorin A and B
IPR001202	0.312E-3	0.253E-2	5 (369)	95 (38599)	WW/Rsp5/WWP
IPR001207	0.117E-2	0.548E-2	2 (369)	22 (38599)	Transposase, mutator type
IPR001211	0.900E-3	0.441E-2	5 (369)	116 (38599)	Phospholipase A2
IPR001214	0.462E-3	0.355E-2	4 (369)	67 (38599)	SET
IPR001220	0.506E-3	0.383E-2	5 (369)	104 (38599)	Legume lectin, beta domain
IPR001224	0	0	1 (369)	1 (38599)	Vasopressin V1A receptor
IPR001228	0.231E-3	0.274E-2	2 (369)	13 (38599)	4-diphosphocytidyl-2C-methyl-D-erythritol synthase
IPR001231	0.663E-2	0.150E-1	1 (369)	13 (38599)	CD44 antigen
IPR001239	0.372E-2	0.106E-1	3 (369)	66 (38599)	Proteinase inhibitor I1, Kazal metazoa
IPR001241	0.603E-3	0.364E-2	4 (369)	71 (38599)	DNA topoisomerase, type IIA, subunit B or N-terminal
IPR001245	0.842E-2	0.178E-1	9 (369)	426 (38599)	Tyrosine protein kinase
IPR001248	0.473E-2	0.123E-1	1 (369)	11 (38599)	Permease for cytosine/purines, uracil, thiamine, allantoin
IPR001254	0.610E-2	0.143E-1	9 (369)	406 (38599)	Peptidase S1 and S6, chymotrypsin/Hap
IPR001265	0.894E-3	0.454E-2	1 (369)	5 (38599)	Formin
IPR001302	0.565E-2	0.137E-1	1 (369)	12 (38599)	Photosystem I reaction centre, subunit VIII
IPR001307	0.881E-2	0.182E-1	1 (369)	15 (38599)	Thiosulfate sulfurtransferase
IPR001313	0.473E-2	0.122E-1	1 (369)	11 (38599)	Pumilio/Puf RNA-binding
IPR001314	0.623E-2	0.145E-1	8 (369)	344 (38599)	Peptidase S1A, chymotrypsin
IPR001344	0.176E-2	0.688E-2	4 (369)	90 (38599)	Chlorophyll A-B binding protein
IPR001346	0.749E-3	0.437E-2	2 (369)	19 (38599)	Interferon regulatory factor
IPR001351	0.452E-2	0.120E-1	2 (369)	35 (38599)	Ribosomal protein S3, C-terminal
IPR001358	0.185E-2	0.692E-2	1 (369)	7 (38599)	Neuropeptide Y2 receptor
IPR001407	0.101E-2	0.488E-2	2 (369)	21 (38599)	RNA-dependent RNA polymerase, PB1 subunit, Influenza-ype
IPR001409	0.390E-2	0.106E-1	1 (369)	10 (38599)	Glucocorticoid receptor
IPR001419	0.565E-2	0.137E-1	1 (369)	12 (38599)	HMW glutenin
IPR001427	0.906E-2	0.183E-1	3 (369)	85 (38599)	Pancreatic ribonuclease
IPR001429	0.881E-2	0.183E-1	1 (369)	15 (38599)	ATP P2X receptor
IPR001433	0.681E-3	0.402E-2	5 (369)	110 (38599)	Oxidoreductase FAD/NAD(P)-binding
IPR001436	0.735E-2	0.162E-1	3 (369)	80 (38599)	Alpha crystallin
IPR001447	0.390E-2	0.106E-1	1 (369)	10 (38599)	N-acetyltransferase
IPR001449	0.490E-2	0.123E-1	2 (369)	36 (38599)	Phosphoenolpyruvate carboxylase
IPR001452	0.306E-3	0.250E-2	11 (369)	376 (38599)	Src homology-3
IPR001466	0.801E-2	0.170E-1	3 (369)	82 (38599)	Beta-lactamase
IPR001469	0.571E-2	0.134E-1	2 (369)	38 (38599)	ATPase, F1 complex, delta/epsilon subunit
IPR001470	0.390E-2	0.106E-1	1 (369)	10 (38599)	Bacteriochlorophyll C binding protein
IPR001476	0.755E-2	0.167E-1	2 (369)	42 (38599)	Chaperonin Cpn10
IPR001491	0.473E-2	0.121E-1	1 (369)	11 (38599)	Thrombomodulin
IPR001492	0.614E-2	0.143E-1	3 (369)	76 (38599)	Flagellin, N-terminal
IPR001496	0.971E-2	0.194E-1	2 (369)	46 (38599)	SOCS protein, C-terminal
IPR001500	0.314E-2	0.935E-2	1 (369)	9 (38599)	Alpha-1-acid glycoprotein
IPR001506	0.630E-4	0.142E-2	3 (369)	23 (38599)	Peptidase M12A, astacin
IPR001551	0	0	1 (369)	1 (38599)	Cannabinoid receptor, type 2
IPR001557	0.944E-2	0.189E-1	3 (369)	86 (38599)	L-lactate/malate dehydrogenase
IPR001574	0.571E-2	0.134E-1	2 (369)	38 (38599)	Ribosome-inactivating protein
IPR001576	0.614E-2	0.143E-1	3 (369)	76 (38599)	Phosphoglycerate kinase
IPR001584	0.584E-3	0.354E-2	10 (369)	348 (38599)	Integrase, catalytic region
IPR001597	0.133E-2	0.571E-2	1 (369)	6 (38599)	Aromatic amino acid beta-eliminating lyase/threonine aldolase
IPR001611	0.285E-2	0.895E-2	10 (369)	425 (38599)	Leucine-rich repeat
IPR001623	0.206E-2	0.723E-2	6 (369)	184 (38599)	Heat shock protein DnaJ, N-terminal
IPR001626	0.314E-2	0.932E-2	1 (369)	9 (38599)	ABC-3
IPR001650	0.138E-2	0.556E-2	10 (369)	387 (38599)	Helicase, C-terminal
IPR001675	0.490E-2	0.123E-1	2 (369)	36 (38599)	Glycosyl transferase, family 29
IPR001679	0.133E-2	0.566E-2	1 (369)	6 (38599)	NAD-dependent DNA ligase
IPR001695	0.185E-2	0.683E-2	1 (369)	7 (38599)	Lysyl oxidase
IPR001701	0.350E-2	0.100E-1	2 (369)	32 (38599)	Glycoside hydrolase, family 9
IPR001702	0.392E-2	0.106E-1	3 (369)	67 (38599)	Porin, Gram-negative type
IPR001715	0.648E-2	0.150E-1	4 (369)	122 (38599)	Calponin-like actin-binding
IPR001717	0.473E-2	0.122E-1	1 (369)	11 (38599)	Anion exchange protein
IPR001720	0.257E-5	0.109E-3	3 (369)	11 (38599)	PI3 kinase, P85 regulatory subunit
IPR001735	0.540E-3	0.342E-2	1 (369)	4 (38599)	Opsin RH1/RH2
IPR001772	0.769E-2	0.168E-1	1 (369)	14 (38599)	Kinase-associated, C-terminal
IPR001774	0.989E-4	0.132E-2	2 (369)	10 (38599)	Delta/Serrate/lag-2 (DSL) protein
IPR001781	0.584E-2	0.137E-1	4 (369)	119 (38599)	LIM, zinc-binding
IPR001791	0.603E-3	0.363E-2	4 (369)	71 (38599)	Laminin G
IPR001796	0.571E-2	0.134E-1	2 (369)	38 (38599)	Dihydrofolate reductase region
IPR001799	0.246E-2	0.820E-2	1 (369)	8 (38599)	Ephrin
IPR001801	0.295E-4	0.854E-3	2 (369)	7 (38599)	Histone-like nucleoid-structuring protein H-NS
IPR001802	0.565E-2	0.139E-1	1 (369)	12 (38599)	Mercury scavenger protein
IPR001806	0.351E-2	0.100E-1	10 (369)	437 (38599)	Ras GTPase
IPR001812	0.663E-2	0.151E-1	1 (369)	13 (38599)	Trypanosome variant surface glycoprotein
IPR001817	0.769E-2	0.165E-1	1 (369)	14 (38599)	Vasopressin receptor
IPR001818	0.123E-2	0.570E-2	4 (369)	83 (38599)	Peptidase M10A and M12B, matrixin and adamalysin
IPR001830	0.769E-2	0.165E-1	1 (369)	14 (38599)	Glycosyl transferase, family 20
IPR001831	0.140E-2	0.564E-2	6 (369)	172 (38599)	Immunodeficiency virus transactivating regulatory protein (Tat)
IPR001840	0.881E-2	0.183E-1	1 (369)	15 (38599)	Complement C3a/C4a/C5a anaphylatoxin
IPR001841	0.313E-3	0.253E-2	13 (369)	491 (38599)	Zinc finger, RING-type
IPR001857	0.246E-2	0.812E-2	1 (369)	8 (38599)	Ribosomal protein L19
IPR001875	0.769E-2	0.163E-1	1 (369)	14 (38599)	Death effector
IPR001876	0.859E-2	0.180E-1	2 (369)	44 (38599)	Zinc finger, RanBP2-type
IPR001878	0.986E-7	0.527E-5	18 (369)	452 (38599)	Zinc finger, CCHC-type
IPR001881	0.999E-6	0.483E-4	11 (369)	210 (38599)	EGF-like calcium-binding
IPR001896	0.749E-3	0.433E-2	2 (369)	19 (38599)	Plant virus coat protein
IPR001906	0.663E-2	0.151E-1	1 (369)	13 (38599)	Terpene synthase-like
IPR001912	0.870E-2	0.182E-1	3 (369)	84 (38599)	Ribosomal protein S4
IPR001916	0.296E-2	0.918E-2	3 (369)	62 (38599)	Glycoside hydrolase, family 22
IPR001926	0.255E-2	0.814E-2	4 (369)	98 (38599)	Pyridoxal-5'-phosphate-dependent enzyme, beta subunit
IPR001945	0.540E-3	0.339E-2	1 (369)	4 (38599)	Xeroderma pigmentosum group D protein
IPR001963	0.263E-2	0.833E-2	3 (369)	60 (38599)	Glycoprotein VP7
IPR001972	0.314E-2	0.928E-2	1 (369)	9 (38599)	Stomatin
IPR001977	0.881E-2	0.180E-1	1 (369)	15 (38599)	Dephospho-CoA kinase
IPR001989	0.133E-2	0.567E-2	1 (369)	6 (38599)	Radical-activating enzyme
IPR002000	0.231E-3	0.272E-2	2 (369)	13 (38599)	Lysosome-associated membrane glycoprotein (Lamp)/CD68
IPR002005	0.314E-2	0.927E-2	1 (369)	9 (38599)	Rab GTPase activator
IPR002010	0.314E-2	0.924E-2	1 (369)	9 (38599)	Type III secretion system inner membrane R protein
IPR002016	0.290E-2	0.910E-2	5 (369)	146 (38599)	Haem peroxidase, plant/fungal/bacterial
IPR002042	0.468E-4	0.117E-2	2 (369)	8 (38599)	Uricase
IPR002048	0.623E-3	0.374E-2	16 (369)	717 (38599)	Calcium-binding EF-hand
IPR002053	0.133E-2	0.606E-2	1 (369)	6 (38599)	Glycoside hydrolase, family 25
IPR002058	0.473E-2	0.123E-1	1 (369)	11 (38599)	PAP/25A-associated
IPR002059	0.490E-2	0.123E-1	2 (369)	36 (38599)	Cold-shock protein, DNA-binding
IPR002079	0.565E-2	0.136E-1	1 (369)	12 (38599)	Gag polyprotein, inner coat protein p12
IPR002084	0.911E-4	0.189E-2	1 (369)	2 (38599)	Methionine repressor MetJ
IPR002093	0.911E-4	0.124E-2	1 (369)	2 (38599)	BRCA2 repeat
IPR002099	0.291E-2	0.908E-2	2 (369)	30 (38599)	DNA mismatch repair protein
IPR002110	0.316E-5	0.128E-3	17 (369)	517 (38599)	Ankyrin
IPR002119	0.874E-3	0.498E-2	4 (369)	77 (38599)	Histone H2A
IPR002121	0.473E-2	0.121E-1	1 (369)	11 (38599)	HRDC
IPR002123	0.857E-4	0.181E-2	4 (369)	47 (38599)	Phospholipid/glycerol acyltransferase
IPR002130	0.296E-2	0.916E-2	3 (369)	62 (38599)	Peptidyl-prolyl cis-trans isomerase, cyclophilin-type
IPR002136	0.423E-3	0.331E-2	3 (369)	37 (38599)	Ribosomal protein L4/L1e
IPR002148	0.185E-2	0.721E-2	1 (369)	7 (38599)	Rotavirus NS53, RNA-binding
IPR002154	0.390E-2	0.107E-1	1 (369)	10 (38599)	Neuregulin 1-related, C-terminal
IPR002168	0.473E-2	0.123E-1	1 (369)	11 (38599)	Lipolytic enzyme, active site
IPR002169	0.185E-2	0.707E-2	1 (369)	7 (38599)	Peptidase M9A/M9B, microbial collagenase
IPR002170	0.540E-3	0.397E-2	1 (369)	4 (38599)	Parathyroid hormone receptor
IPR002171	0.232E-2	0.804E-2	3 (369)	58 (38599)	Ribosomal protein L2
IPR002205	0.914E-2	0.184E-1	2 (369)	45 (38599)	DNA topoisomerase, type IIA, subunit A or C-terminal
IPR002219	0.235E-2	0.811E-2	5 (369)	140 (38599)	Protein kinase C, phorbol ester/diacylglycerol binding
IPR002223	0.767E-2	0.168E-1	3 (369)	81 (38599)	Proteinase inhibitor I2, Kunitz metazoa
IPR002225	0.749E-3	0.434E-2	2 (369)	19 (38599)	3-beta hydroxysteroid dehydrogenase/isomerase
IPR002230	0.894E-3	0.488E-2	1 (369)	5 (38599)	Cannabinoid receptor
IPR002231	0.416E-2	0.111E-1	2 (369)	34 (38599)	5-Hydroxytryptamine receptor
IPR002233	0.555E-4	0.131E-2	4 (369)	43 (38599)	Adrenergic receptor
IPR002274	0.133E-2	0.568E-2	1 (369)	6 (38599)	Thyrotropin receptor
IPR002288	0.769E-2	0.165E-1	1 (369)	14 (38599)	DNA topoisomerase, type IIA, subunit B, C-terminal
IPR002290	0.246E-4	0.744E-3	18 (369)	660 (38599)	Serine/threonine protein kinase
IPR002299	0.977E-3	0.474E-2	3 (369)	46 (38599)	Porin, Neisseria sp. type
IPR002319	0.214E-2	0.749E-2	2 (369)	27 (38599)	Phenylalanyl-tRNA synthetase, class IIc
IPR002324	0.390E-2	0.109E-1	1 (369)	10 (38599)	Cytochrome c, class ID
IPR002338	0.765E-3	0.441E-2	6 (369)	155 (38599)	Alpha haemoglobin
IPR002339	0.494E-3	0.378E-2	6 (369)	144 (38599)	Pi haemoglobin
IPR002340	0.473E-2	0.121E-1	1 (369)	11 (38599)	Zeta haemoglobin
IPR002348	0.372E-2	0.106E-1	3 (369)	66 (38599)	Interleukin 1/heparin-binding growth factor
IPR002369	0.117E-2	0.549E-2	2 (369)	22 (38599)	Integrin, beta chain N-terminal
IPR002373	0.239E-3	0.280E-2	3 (369)	32 (38599)	cAMP/cGMP-dependent protein kinase
IPR002374	0.133E-2	0.592E-2	1 (369)	6 (38599)	cGMP-dependent protein kinase
IPR002376	0.416E-2	0.111E-1	2 (369)	34 (38599)	Formyl transferase, N-terminal
IPR002394	0.347E-3	0.279E-2	4 (369)	63 (38599)	Nicotinic acetylcholine receptor
IPR002410	0.769E-2	0.168E-1	1 (369)	14 (38599)	Peptidase S33, prolyl aminopeptidase
IPR002416	0.529E-2	0.132E-1	2 (369)	37 (38599)	Bacterial general secretion pathway protein H
IPR002453	0.306E-3	0.249E-2	6 (369)	133 (38599)	Beta tubulin
IPR002467	0.295E-4	0.867E-3	2 (369)	7 (38599)	Peptidase M24A, methionine aminopeptidase, subfamily 1
IPR002477	0.134E-2	0.542E-2	3 (369)	50 (38599)	Peptidoglycan-binding domain 1
IPR002478	0.859E-2	0.181E-1	2 (369)	44 (38599)	PUA
IPR002482	0.859E-2	0.181E-1	2 (369)	44 (38599)	Peptidoglycan-binding LysM
IPR002484	0.473E-2	0.121E-1	1 (369)	11 (38599)	Arterivirus nucleocapsid
IPR002488	0.314E-2	0.966E-2	1 (369)	9 (38599)	Geminivirus C4 protein
IPR002499	0.272E-3	0.296E-2	1 (369)	3 (38599)	Major vault protein, N-terminal
IPR002505	0.185E-2	0.690E-2	1 (369)	7 (38599)	Phosphate acetyl/butaryl transferase
IPR002508	0.881E-2	0.183E-1	1 (369)	15 (38599)	Cell wall hydrolase/autolysin
IPR002512	0.390E-2	0.106E-1	1 (369)	10 (38599)	Rotavirus NS26
IPR002522	0.483E-2	0.122E-1	3 (369)	71 (38599)	Hepatitis C virus capsid protein
IPR002549	0.565E-2	0.137E-1	1 (369)	12 (38599)	Protein of unknown function UPF0118
IPR002558	0.185E-2	0.695E-2	1 (369)	7 (38599)	I/LWEQ
IPR002559	0.255E-3	0.294E-2	4 (369)	59 (38599)	Transposase, IS4
IPR002581	0.769E-2	0.167E-1	1 (369)	14 (38599)	Morbillivirus RNA polymerase, alpha subunit
IPR002592	0.540E-3	0.380E-2	1 (369)	4 (38599)	Reovirus viral attachment protein sigma 1
IPR002625	0.390E-2	0.109E-1	1 (369)	10 (38599)	Smr protein/MutS2 C-terminal
IPR002639	0.185E-2	0.702E-2	1 (369)	7 (38599)	Urease accessory protein UreF
IPR002644	0.894E-3	0.489E-2	1 (369)	5 (38599)	Photosystem II protein PsbZ
IPR002648	0.314E-2	0.963E-2	1 (369)	9 (38599)	Isopentenyl transferase
IPR002668	0.314E-2	0.962E-2	1 (369)	9 (38599)	Na+ dependent nucleoside transporter
IPR002671	0.894E-3	0.448E-2	1 (369)	5 (38599)	Ribosomal L22e protein
IPR002690	0.663E-2	0.151E-1	1 (369)	13 (38599)	Herpesvirus VP23-like capsid protein
IPR002691	0.314E-2	0.961E-2	1 (369)	9 (38599)	LIM binding protein
IPR002710	0.881E-2	0.181E-1	1 (369)	15 (38599)	Dilute
IPR002711	0.170E-2	0.673E-2	2 (369)	25 (38599)	HNH endonuclease
IPR002728	0.170E-4	0.538E-3	2 (369)	6 (38599)	Diphthamide synthesis DPH2 protein
IPR002747	0.272E-3	0.256E-2	1 (369)	3 (38599)	Protein of unknown function DUF62
IPR002755	0.894E-3	0.461E-2	1 (369)	5 (38599)	DNA primase, small subunit
IPR002762	0.133E-2	0.560E-2	1 (369)	6 (38599)	Cobalamin (vitamin B12) biosynthesis CbiX
IPR002771	0.894E-3	0.465E-2	1 (369)	5 (38599)	Multiple antibiotic resistance (MarC)-related proteins
IPR002775	0.314E-2	0.959E-2	1 (369)	9 (38599)	Alba, DNA/RNA-binding protein
IPR002781	0.314E-2	0.958E-2	1 (369)	9 (38599)	Protein of unknown function DUF81
IPR002820	0.989E-4	0.130E-2	2 (369)	10 (38599)	Molybdopterin cofactor biosynthesis MoaC region
IPR002843	0.473E-2	0.120E-1	1 (369)	11 (38599)	ATPase, V0/A0 complex, subunit C/D
IPR002845	0.911E-4	0.136E-2	1 (369)	2 (38599)	Protein of unknown function DUF127
IPR002874	0.135E-3	0.171E-2	2 (369)	11 (38599)	Alphaherpesvirus glycoprotein I
IPR002885	0.529E-2	0.132E-1	2 (369)	37 (38599)	Pentatricopeptide repeat
IPR002886	0.473E-2	0.120E-1	1 (369)	11 (38599)	Peptidase M23B
IPR002917	0.703E-2	0.156E-1	3 (369)	79 (38599)	GTP-binding protein, HSR1-related
IPR002929	0.473E-2	0.125E-1	1 (369)	11 (38599)	Potato leaf roll virus readthrough protein
IPR002931	0.630E-4	0.144E-2	3 (369)	23 (38599)	Transglutaminase-like
IPR002934	0.555E-4	0.129E-2	4 (369)	43 (38599)	DNA polymerase, beta-like region
IPR002935	0.362E-3	0.288E-2	2 (369)	15 (38599)	O-methyltransferase, family 3
IPR002942	0.951E-2	0.191E-1	4 (369)	134 (38599)	RNA-binding S4
IPR002951	0.133E-2	0.577E-2	1 (369)	6 (38599)	Atrophin
IPR002960	0.185E-2	0.664E-2	1 (369)	7 (38599)	Tumour necrosis factor beta/lymphotoxin alpha
IPR002983	0.272E-3	0.234E-2	1 (369)	3 (38599)	Betaine transporter
IPR003024	0.894E-3	0.457E-2	1 (369)	5 (38599)	Na+/HCO3- transporter
IPR003033	0.565E-2	0.135E-1	1 (369)	12 (38599)	Sterol-binding
IPR003038	0.894E-3	0.458E-2	1 (369)	5 (38599)	Defender against death DAD protein
IPR003045	0.272E-3	0.235E-2	1 (369)	3 (38599)	P2X2 purinoceptor
IPR003089	0.483E-2	0.122E-1	3 (369)	71 (38599)	Alpha/beta hydrolase
IPR003094	0.314E-2	0.951E-2	1 (369)	9 (38599)	Fructose-2,6-bisphosphatase
IPR003097	0.529E-2	0.132E-1	2 (369)	37 (38599)	FAD-binding
IPR003104	0.170E-2	0.672E-2	2 (369)	25 (38599)	Actin-binding FH2
IPR003114	0.894E-3	0.459E-2	1 (369)	5 (38599)	PX-associated
IPR003121	0.875E-3	0.498E-2	2 (369)	20 (38599)	SWIB/MDM2
IPR003123	0.881E-2	0.179E-1	1 (369)	15 (38599)	Vacuolar sorting protein 9
IPR003127	0.894E-3	0.462E-2	1 (369)	5 (38599)	Sorbin-like
IPR003129	0.350E-2	0.100E-1	2 (369)	32 (38599)	Laminin G, Thrombospondin-type, N-terminal
IPR003132	0.272E-3	0.236E-2	1 (369)	3 (38599)	Ig-binding B
IPR003150	0.390E-2	0.109E-1	1 (369)	10 (38599)	DNA-binding RFX
IPR003197	0.314E-2	0.937E-2	1 (369)	9 (38599)	Cytochrome bd ubiquinol oxidase, 14 kDa subunit
IPR003201	0.911E-4	0.138E-2	1 (369)	2 (38599)	Transposase Tn5, dimerisation
IPR003228	0.911E-4	0.139E-2	1 (369)	2 (38599)	Transcription initiation factor TFIID
IPR003257	0.698E-4	0.156E-2	2 (369)	9 (38599)	Bacterial NusG ribosomal protein
IPR003265	0.263E-2	0.831E-2	2 (369)	29 (38599)	HhH-GPD
IPR003315	0.295E-4	0.842E-3	2 (369)	7 (38599)	Rabphilin-3A effector
IPR003322	0.246E-2	0.823E-2	1 (369)	8 (38599)	Beta-retroviral matrix, N-terminal
IPR003330	0.238E-2	0.815E-2	2 (369)	28 (38599)	Major surface glycoprotein MSG
IPR003338	0.390E-2	0.106E-1	1 (369)	10 (38599)	AAA ATPase VAT, N-terminal
IPR003346	0.881E-2	0.184E-1	1 (369)	15 (38599)	Transposase IS116/IS110/IS902
IPR003348	0.246E-2	0.811E-2	1 (369)	8 (38599)	Anion-transporting ATPase
IPR003350	0.663E-2	0.151E-1	1 (369)	13 (38599)	Homeodomain protein CUT
IPR003372	0.382E-2	0.108E-1	2 (369)	33 (38599)	Photosystem II protein PsbL
IPR003393	0.881E-2	0.181E-1	1 (369)	15 (38599)	Ammonia monooxygenase/methane monooxygenase, subunit A
IPR003395	0.380E-3	0.301E-2	3 (369)	36 (38599)	SMC protein, N-terminal
IPR003420	0.540E-3	0.396E-2	1 (369)	4 (38599)	Methanol dehydrogenase, beta subunit
IPR003423	0.565E-2	0.139E-1	1 (369)	12 (38599)	Outer membrane efflux protein
IPR003436	0.272E-3	0.244E-2	1 (369)	3 (38599)	Chordopoxvirus fusion protein
IPR003439	0.447E-3	0.345E-2	13 (369)	509 (38599)	ABC transporter related
IPR003448	0.468E-4	0.116E-2	2 (369)	8 (38599)	Molybdopterin biosynthesis MoaE
IPR003457	0.133E-2	0.549E-2	1 (369)	6 (38599)	Mercuric transport protein MerT
IPR003461	0.540E-3	0.384E-2	1 (369)	4 (38599)	Keratin
IPR003465	0.565E-2	0.138E-1	1 (369)	12 (38599)	Proteinase inhibitor I20, Pin2
IPR003467	0.565E-2	0.138E-1	1 (369)	12 (38599)	Fimbrial, major/minor subunit
IPR003472	0.894E-3	0.474E-2	1 (369)	5 (38599)	Pox protein of unknown function
IPR003473	0.133E-2	0.545E-2	1 (369)	6 (38599)	Quinolinate synthetase A
IPR003480	0.133E-2	0.572E-2	1 (369)	6 (38599)	Transferase
IPR003485	0.894E-3	0.484E-2	1 (369)	5 (38599)	Herpesvirus protein of unknown function Us2
IPR003489	0.133E-2	0.543E-2	1 (369)	6 (38599)	Sigma 54 modulation protein/ribosomal protein S30EA
IPR003490	0.911E-4	0.144E-2	1 (369)	2 (38599)	Rhabdovirus non-virion protein
IPR003496	0.272E-3	0.245E-2	1 (369)	3 (38599)	ABA/WDS induced protein
IPR003501	0.314E-2	0.941E-2	1 (369)	9 (38599)	Phosphotransferase system, lactose/cellobiose-specific IIB subunit
IPR003510	0.911E-4	0.147E-2	1 (369)	2 (38599)	Fumarate reductase, subunit C
IPR003527	0.914E-2	0.184E-1	2 (369)	45 (38599)	MAP kinase
IPR003530	0.663E-2	0.151E-1	1 (369)	13 (38599)	Long hematopoietin receptor, soluble alpha chain
IPR003540	0.246E-2	0.799E-2	1 (369)	8 (38599)	Clostridial binary exotoxin A
IPR003578	0.218E-2	0.758E-2	3 (369)	57 (38599)	Ras small GTPase, Rho type
IPR003579	0.659E-2	0.153E-1	5 (369)	173 (38599)	Ras small GTPase, Rab type
IPR003591	0.268E-3	0.305E-2	7 (369)	172 (38599)	Leucine-rich repeat, typical subtype
IPR003593	0.401E-2	0.108E-1	19 (369)	1078 (38599)	AAA+ ATPase, core
IPR003594	0.508E-4	0.123E-2	11 (369)	310 (38599)	ATP-binding region, ATPase-like
IPR003604	0.343E-4	0.903E-3	4 (369)	39 (38599)	Zinc finger, U1-type
IPR003612	0.389E-2	0.110E-1	5 (369)	155 (38599)	Plant lipid transfer protein/seed storage/trypsin-alpha amylase inhibitor
IPR003615	0.706E-2	0.156E-1	2 (369)	41 (38599)	HNH nuclease
IPR003616	0.133E-2	0.614E-2	2 (369)	23 (38599)	Post-SET zinc-binding region
IPR003619	0.263E-2	0.832E-2	2 (369)	29 (38599)	MAD homology 1, Dwarfin-type
IPR003651	0.565E-2	0.134E-1	1 (369)	12 (38599)	Iron-sulfur cluster loop
IPR003659	0.110E-2	0.520E-2	4 (369)	81 (38599)	Plexin/semaphorin/integrin
IPR003660	0.459E-2	0.121E-1	3 (369)	70 (38599)	Histidine kinase, HAMP region
IPR003661	0.156E-2	0.620E-2	5 (369)	129 (38599)	Histidine kinase A, N-terminal
IPR003711	0.185E-2	0.666E-2	1 (369)	7 (38599)	Transcription factor CarD
IPR003726	0.292E-3	0.244E-2	2 (369)	14 (38599)	Homocysteine S-methyltransferase
IPR003738	0.246E-2	0.834E-2	1 (369)	8 (38599)	Protein of unknown function DUF159
IPR003742	0.272E-3	0.283E-2	1 (369)	3 (38599)	Protein of unknown function DUF163
IPR003749	0.133E-2	0.546E-2	1 (369)	6 (38599)	ThiamineS
IPR003765	0.540E-3	0.340E-2	1 (369)	4 (38599)	Nitrate reductase, delta subunit
IPR003778	0.272E-3	0.278E-2	1 (369)	3 (38599)	Allophanate hydrolase subunit 2
IPR003780	0.540E-3	0.337E-2	1 (369)	4 (38599)	Cytochrome oxidase assembly
IPR003801	0.911E-4	0.131E-2	1 (369)	2 (38599)	Protein of unknown function DUF198
IPR003808	0.272E-3	0.273E-2	1 (369)	3 (38599)	Fe-S metabolism associated SufE
IPR003816	0.133E-2	0.554E-2	1 (369)	6 (38599)	Nitrate reductase, gamma subunit
IPR003838	0.565E-2	0.134E-1	1 (369)	12 (38599)	Protein of unknown function DUF214, permase predicted
IPR003850	0.272E-3	0.305E-2	1 (369)	3 (38599)	Phosphoribosylformylglycinamidine synthetase PurS
IPR003868	0.314E-2	0.952E-2	1 (369)	9 (38599)	Herpesvirus UL31-like protein
IPR003882	0.769E-2	0.167E-1	1 (369)	14 (38599)	Pistil-specific extensin-like protein
IPR003886	0.257E-5	0.111E-3	3 (369)	11 (38599)	Nidogen, extracellular region
IPR003897	0.540E-3	0.331E-2	1 (369)	4 (38599)	Clostridium enterotoxin
IPR003937	0.246E-2	0.800E-2	1 (369)	8 (38599)	KCNQ voltage-gated potassium channel
IPR003938	0.124E-2	0.574E-2	3 (369)	49 (38599)	EAG/ELK/ERG potassium channel
IPR003950	0.540E-3	0.356E-2	1 (369)	4 (38599)	ELK potassium channel
IPR003956	0.246E-2	0.803E-2	1 (369)	8 (38599)	Histone-like transcription factor CBF/NF-Y/archaeal histone, subunit A
IPR003957	0.565E-2	0.140E-1	1 (369)	12 (38599)	Histone-like transcription factor/archaeal histone/DNA topoisomerase
IPR003960	0.167E-2	0.663E-2	4 (369)	89 (38599)	AAA ATPase, subdomain
IPR003961	0.456E-2	0.121E-1	9 (369)	389 (38599)	Fibronectin, type III
IPR003966	0.881E-2	0.182E-1	1 (369)	15 (38599)	Peptidase S1A, prothrombin/plasminogen
IPR003991	0.894E-3	0.497E-2	1 (369)	5 (38599)	Pertactin virulence factor, C-terminal
IPR003992	0	0	1 (369)	1 (38599)	Pertactin virulence factor, N-terminal
IPR004022	0.185E-2	0.684E-2	1 (369)	7 (38599)	DDT
IPR004033	0.663E-2	0.152E-1	1 (369)	13 (38599)	UbiE/COQ5 methyltransferase
IPR004035	0.565E-2	0.134E-1	1 (369)	12 (38599)	Endonuclease III, FCL
IPR004036	0.881E-2	0.183E-1	1 (369)	15 (38599)	Endonuclease III, HhH
IPR004039	0.238E-2	0.816E-2	2 (369)	28 (38599)	Rubredoxin-type Fe(Cys)4 protein
IPR004044	0.494E-4	0.121E-2	4 (369)	42 (38599)	KH, type 2
IPR004057	0.314E-2	0.939E-2	1 (369)	9 (38599)	Epsilon tubulin
IPR004073	0.473E-2	0.124E-1	1 (369)	11 (38599)	Vomeronasal receptor, type 2
IPR004081	0.390E-2	0.107E-1	1 (369)	10 (38599)	Arylamine N-acetyltransferase
IPR004087	0.103E-2	0.492E-2	5 (369)	119 (38599)	KH
IPR004092	0.989E-4	0.131E-2	2 (369)	10 (38599)	Mbt repeat
IPR004097	0.663E-2	0.152E-1	1 (369)	13 (38599)	DHHA2
IPR004117	0	0	1 (369)	1 (38599)	Olfactory receptor, Drosophila
IPR004126	0.540E-3	0.353E-2	1 (369)	4 (38599)	Phospholipase A2 inhibitor
IPR004127	0.663E-2	0.152E-1	1 (369)	13 (38599)	Prefoldin alpha-like
IPR004134	0.133E-2	0.552E-2	1 (369)	6 (38599)	Peptidase C1B, bleomycin hydrolase
IPR004149	0.894E-3	0.473E-2	1 (369)	5 (38599)	Zinc-finger, NAD-dependent DNA ligase C4-type
IPR004150	0.133E-2	0.610E-2	1 (369)	6 (38599)	NAD-dependent DNA ligase, OB-fold
IPR004154	0.870E-2	0.182E-1	3 (369)	84 (38599)	Anticodon-binding
IPR004160	0.825E-3	0.471E-2	6 (369)	157 (38599)	Translation elongation factor EFTu/EF1A, C-terminal
IPR004161	0.192E-2	0.682E-2	7 (369)	233 (38599)	Translation elongation factor EFTu/EF1A, domain 2
IPR004170	0.663E-2	0.153E-1	1 (369)	13 (38599)	WWE
IPR004181	0.362E-3	0.289E-2	2 (369)	15 (38599)	Zinc finger, MIZ-type
IPR004186	0	0	1 (369)	1 (38599)	Epstein Barr virus nuclear antigen-1, DNA-binding
IPR004188	0.698E-4	0.152E-2	2 (369)	9 (38599)	Aminoacyl tRNA synthetase, class II, N-terminal
IPR004201	0.133E-2	0.608E-2	1 (369)	6 (38599)	Cell division protein 48, CDC48, domain 2
IPR004210	0.911E-4	0.135E-2	1 (369)	2 (38599)	BESS motif
IPR004217	0.390E-2	0.108E-1	1 (369)	10 (38599)	Zinc finger, Tim10/DDP-type
IPR004251	0.540E-3	0.386E-2	1 (369)	4 (38599)	Protein of unknown function DUF230, poxvirus
IPR004268	0.894E-3	0.470E-2	1 (369)	5 (38599)	Virulence factor MVIN-like
IPR004288	0.246E-2	0.831E-2	1 (369)	8 (38599)	COMC
IPR004294	0.390E-2	0.106E-1	1 (369)	10 (38599)	Carotenoid oxygenase
IPR004302	0	0	1 (369)	1 (38599)	Chitin-binding, domain 3
IPR004316	0.894E-3	0.490E-2	1 (369)	5 (38599)	MtN3 and saliva related transmembrane protein
IPR004332	0.133E-2	0.585E-2	1 (369)	6 (38599)	Plant MuDR transposase
IPR004358	0.175E-2	0.686E-2	5 (369)	132 (38599)	Histidine kinase related protein, C-terminal
IPR004376	0.272E-3	0.242E-2	1 (369)	3 (38599)	Conserved hypothetical protein 24
IPR004402	0.133E-2	0.556E-2	1 (369)	6 (38599)	Purine nucleoside phosphorylase
IPR004410	0.540E-3	0.364E-2	1 (369)	4 (38599)	Malonyl CoA-acyl carrier protein transacylase
IPR004437	0.663E-2	0.153E-1	1 (369)	13 (38599)	ParB-like partition protein
IPR004450	0.565E-2	0.139E-1	1 (369)	12 (38599)	Threonine synthase
IPR004480	0.473E-2	0.123E-1	1 (369)	11 (38599)	Glutaredoxin-related protein
IPR004491	0.185E-2	0.699E-2	1 (369)	7 (38599)	Heat shock protein HslU
IPR004494	0.911E-4	0.143E-2	1 (369)	2 (38599)	MauM/NapG ferredoxin-type protein
IPR004516	0.629E-3	0.377E-2	3 (369)	41 (38599)	Histidyl-tRNA synthetase, class IIa
IPR004529	0.533E-3	0.396E-2	2 (369)	17 (38599)	Phenylalanyl-tRNA synthetase, alpha subunit
IPR004532	0.663E-2	0.153E-1	1 (369)	13 (38599)	Bacterial phenylalanyl-tRNA synthetase, beta subunit
IPR004539	0.136E-2	0.551E-2	4 (369)	85 (38599)	Translation elongation factor EF1A, eukaryotic and archaeal
IPR004547	0.133E-2	0.598E-2	1 (369)	6 (38599)	Glucosamine-6-phosphate isomerase
IPR004552	0.185E-2	0.680E-2	1 (369)	7 (38599)	1-acyl-sn-glycerol-3-phosphate acyltransferase
IPR004556	0.133E-2	0.593E-2	1 (369)	6 (38599)	Modification methylase HemK
IPR004577	0.540E-3	0.389E-2	1 (369)	4 (38599)	8-oxoguanine DNA-glycosylase
IPR004589	0.390E-2	0.110E-1	1 (369)	10 (38599)	ATP-dependent DNA helicase RecQ
IPR004614	0.894E-3	0.494E-2	1 (369)	5 (38599)	Phosphate acetyltransferase
IPR004624	0.911E-4	0.148E-2	1 (369)	2 (38599)	PhnA protein
IPR004636	0.565E-2	0.133E-1	1 (369)	12 (38599)	Acetylornithine and succinylornithine aminotransferase
IPR004639	0.185E-2	0.675E-2	1 (369)	7 (38599)	Glutamate-1-semialdehyde-2,1-aminomutase
IPR004640	0.540E-3	0.382E-2	1 (369)	4 (38599)	Co-chaperone Hsc20
IPR004644	0.272E-3	0.280E-2	1 (369)	3 (38599)	Iron-sulfur-dependent L-serine dehydratase single chain form
IPR004655	0.473E-2	0.121E-1	1 (369)	11 (38599)	Beta-ketoacyl-acyl carrier protein synthase III (FabH)
IPR004662	0.894E-3	0.496E-2	1 (369)	5 (38599)	Acetylglutamate kinase
IPR004692	0.540E-3	0.374E-2	1 (369)	4 (38599)	Preprotein translocase SecG subunit
IPR004696	0.540E-3	0.368E-2	1 (369)	4 (38599)	Tpt phosphate/phosphoenolpyruvate translocator
IPR004707	0.894E-3	0.498E-2	1 (369)	5 (38599)	Transport protein
IPR004710	0.314E-2	0.948E-2	1 (369)	9 (38599)	Bile acid transporter
IPR004724	0.663E-2	0.153E-1	1 (369)	13 (38599)	Epithelial sodium channel
IPR004729	0.881E-2	0.182E-1	1 (369)	15 (38599)	Transient receptor potential channel
IPR004743	0.390E-2	0.109E-1	1 (369)	10 (38599)	Monocarboxylate transporter
IPR004769	0.565E-2	0.139E-1	1 (369)	12 (38599)	Adenylosuccinate lyase
IPR004775	0.246E-2	0.805E-2	1 (369)	8 (38599)	Multicomponent K+:H+antiporter
IPR004776	0.185E-2	0.705E-2	1 (369)	7 (38599)	Auxin efflux carrier
IPR004780	0.314E-2	0.949E-2	1 (369)	9 (38599)	Signal recognition particle protein
IPR004820	0.416E-2	0.111E-1	2 (369)	34 (38599)	Cytidylyltransferase
IPR004821	0.382E-2	0.108E-1	2 (369)	33 (38599)	Cytidyltransferase-related
IPR004832	0.246E-2	0.801E-2	1 (369)	8 (38599)	TCL1/MTCP1
IPR004835	0.663E-2	0.153E-1	1 (369)	13 (38599)	Fungal chitin synthase
IPR004838	0.944E-4	0.128E-2	6 (369)	110 (38599)	Aminotransferases class-I pyridoxal-phosphate-binding site
IPR004839	0.391E-3	0.309E-2	7 (369)	182 (38599)	Aminotransferase, class I and II
IPR004842	0.565E-2	0.134E-1	1 (369)	12 (38599)	Na-K-Cl cotransporter superfamily
IPR004869	0.246E-2	0.790E-2	1 (369)	8 (38599)	MMPL
IPR004898	0.133E-2	0.573E-2	1 (369)	6 (38599)	Pectate lyase, catalytic
IPR004899	0.246E-2	0.785E-2	1 (369)	8 (38599)	Pertactin
IPR004906	0	0	1 (369)	1 (38599)	Tc5 transposase
IPR004922	0.540E-3	0.390E-2	1 (369)	4 (38599)	ESAG protein
IPR004935	0.272E-3	0.263E-2	1 (369)	3 (38599)	45/70kDa protein, tymoviral
IPR004936	0.540E-3	0.391E-2	1 (369)	4 (38599)	Herpesvirus UL21
IPR004939	0.246E-2	0.792E-2	1 (369)	8 (38599)	Anaphase-promoting complex subunit 10
IPR004940	0.246E-2	0.789E-2	1 (369)	8 (38599)	Mycoplasma adhesin P1
IPR004960	0.185E-2	0.718E-2	1 (369)	7 (38599)	Bacterial lipid A biosynthesis acyltransferase
IPR004965	0.540E-3	0.393E-2	1 (369)	4 (38599)	Paralemmin
IPR004979	0.473E-2	0.124E-1	1 (369)	11 (38599)	Transcription factor AP-2
IPR004980	0.272E-3	0.268E-2	1 (369)	3 (38599)	Tenuivirus non-structural protein NS4
IPR005003	0.185E-2	0.719E-2	1 (369)	7 (38599)	Phage tail fiber repeat
IPR005017	0.390E-2	0.107E-1	1 (369)	10 (38599)	Membrane protein involved in aromatic hydrocarbon degradation
IPR005026	0.133E-2	0.561E-2	1 (369)	6 (38599)	Guanylate-kinase-associated protein
IPR005038	0.894E-3	0.463E-2	1 (369)	5 (38599)	Octapeptide repeat
IPR005065	0.272E-3	0.272E-2	1 (369)	3 (38599)	Platelet-activating factor acetylhydrolase, plasma/intracellular isoform II
IPR005087	0.133E-2	0.559E-2	1 (369)	6 (38599)	Carbohydrate binding family 11
IPR005100	0.854E-5	0.299E-3	2 (369)	5 (38599)	Supt5 repeat
IPR005116	0.881E-2	0.178E-1	1 (369)	15 (38599)	TOBE
IPR005118	0.133E-2	0.558E-2	1 (369)	6 (38599)	TRCF
IPR005130	0.540E-3	0.335E-2	1 (369)	4 (38599)	Serine dehydratase alpha chain
IPR005131	0.540E-3	0.336E-2	1 (369)	4 (38599)	Serine dehydratase beta chain
IPR005148	0.769E-2	0.165E-1	1 (369)	14 (38599)	Arginyl tRNA synthetase, N-terminal
IPR005166	0.185E-2	0.665E-2	1 (369)	7 (38599)	Avian retrovirus envelope protein, gp85
IPR005176	0.133E-2	0.609E-2	1 (369)	6 (38599)	Protein of unknown function DUF298
IPR005184	0.911E-4	0.158E-2	1 (369)	2 (38599)	Protein of unknown function DUF306, Meta and HslJ
IPR005225	0.194E-2	0.686E-2	12 (369)	529 (38599)	Small GTP-binding protein domain
IPR005234	0.473E-2	0.121E-1	1 (369)	11 (38599)	Prokaryotic chromosome segregation and condensation protein ScpB
IPR005242	0.133E-2	0.596E-2	1 (369)	6 (38599)	Conserved hypothetical protein 374
IPR005304	0.272E-3	0.300E-2	1 (369)	3 (38599)	Suppressor Mra1
IPR005326	0.698E-4	0.154E-2	2 (369)	9 (38599)	Plectin/S10, N-terminal
IPR005336	0.894E-3	0.503E-2	1 (369)	5 (38599)	Protein of unknown function UPF0041
IPR005351	0	0	1 (369)	1 (38599)	Protein of unknown function UPF0139
IPR005365	0.911E-4	0.187E-2	1 (369)	2 (38599)	Protein of unknown function UPF0171
IPR005366	0.272E-3	0.260E-2	1 (369)	3 (38599)	Protein of unknown function UPF0172
IPR005372	0	0	1 (369)	1 (38599)	Protein of unknown function UPF0182
IPR005377	0.314E-2	0.914E-2	1 (369)	9 (38599)	Vacuolar protein sorting-associated protein 26
IPR005446	0.663E-2	0.153E-1	1 (369)	13 (38599)	L-type voltage-dependent calcium channel alpha 1 subunit
IPR005451	0.894E-3	0.493E-2	1 (369)	5 (38599)	L-type voltage-dependent calcium channel alpha 1C subunit
IPR005467	0.320E-2	0.925E-2	5 (369)	149 (38599)	Histidine kinase
IPR005492	0.894E-3	0.504E-2	1 (369)	5 (38599)	EPTP
IPR005496	0.894E-3	0.500E-2	1 (369)	5 (38599)	Integral membrane protein TerC
IPR005511	0.854E-5	0.310E-3	2 (369)	5 (38599)	Senescence marker protein-30 (SMP-30)
IPR005522	0.565E-2	0.134E-1	1 (369)	12 (38599)	Inositol polyphosphate kinase
IPR005594	0	0	1 (369)	1 (38599)	YadA-like, C-terminal
IPR005596	0.272E-3	0.277E-2	1 (369)	3 (38599)	Carotene hydroxylase
IPR005612	0.314E-2	0.926E-2	1 (369)	9 (38599)	CBF
IPR005626	0.133E-2	0.587E-2	1 (369)	6 (38599)	Recombinase Flp protein
IPR005630	0.881E-2	0.184E-1	1 (369)	15 (38599)	Terpene synthase, metal-binding
IPR005632	0.272E-3	0.255E-2	1 (369)	3 (38599)	Outer membrane chaperone Skp (OmpH)
IPR005638	0.185E-3	0.226E-2	3 (369)	30 (38599)	Delta endotoxin, C-terminal
IPR005639	0.211E-3	0.253E-2	3 (369)	31 (38599)	Delta endotoxin, N-terminal
IPR005647	0	0	1 (369)	1 (38599)	Mnd1
IPR005660	0.272E-3	0.308E-2	1 (369)	3 (38599)	Polyphosphate kinase 2
IPR005670	0.565E-2	0.135E-1	1 (369)	12 (38599)	Phosphate transport system permease protein 1
IPR005673	0.565E-2	0.135E-1	1 (369)	12 (38599)	Periplasmic phosphate binding protein
IPR005704	0.101E-2	0.489E-2	2 (369)	21 (38599)	Bacterial ribosomal protein S3
IPR005710	0.989E-4	0.130E-2	2 (369)	10 (38599)	Ribosomal protein S4/9, eukaryotic and archaeal form
IPR005711	0.663E-2	0.149E-1	1 (369)	13 (38599)	Ribosomal protein S5, eukaryotic and archaeal form
IPR005719	0.565E-2	0.136E-1	1 (369)	12 (38599)	Dihydroorotate dehydrogenase, class 2
IPR005724	0.894E-3	0.492E-2	1 (369)	5 (38599)	ATPase, A1 complex, beta subunit
IPR005734	0.894E-3	0.486E-2	1 (369)	5 (38599)	DNA topoisomerase VI, subunit B
IPR005740	0.894E-3	0.485E-2	1 (369)	5 (38599)	DNA topoisomerase IV, subunit B, Gram-positive
IPR005743	0.179E-3	0.220E-2	2 (369)	12 (38599)	DNA gyrase, subunit A
IPR005756	0.769E-2	0.168E-1	1 (369)	14 (38599)	Ribosomal protein L26, eukaryotic and archaeal form
IPR005760	0.272E-3	0.248E-2	1 (369)	3 (38599)	A/G-specific adenine glycosylase MutY, bacterial form
IPR005762	0.185E-2	0.688E-2	1 (369)	7 (38599)	UDP-N-acetylmuramoylalanine-D-glutamate ligase
IPR005794	0.133E-2	0.542E-2	1 (369)	6 (38599)	Methionyl-tRNA formyltransferase
IPR005797	0.238E-2	0.818E-2	25 (369)	1482 (38599)	Cytochrome b/b6, N-terminal
IPR005821	0.191E-3	0.233E-2	9 (369)	255 (38599)	Ion transport
IPR005861	0.473E-2	0.123E-1	1 (369)	11 (38599)	Histidinol-phosphate aminotransferase
IPR005874	0.133E-2	0.597E-2	1 (369)	6 (38599)	Eukaryotic translation initiation factor SUI1
IPR005880	0.629E-3	0.376E-2	3 (369)	41 (38599)	Ribosomal protein L2, bacterial and organelle form
IPR005889	0.133E-2	0.550E-2	1 (369)	6 (38599)	Nitrate transport permease
IPR005925	0.473E-2	0.124E-1	1 (369)	11 (38599)	Putative agmatinase
IPR005944	0.911E-4	0.141E-2	1 (369)	2 (38599)	Peptidase S33, proline iminopeptidase 1
IPR005977	0.319E-2	0.923E-2	2 (369)	31 (38599)	Nitrogenase iron protein
IPR005980	0.133E-2	0.551E-2	1 (369)	6 (38599)	Nitrogenase cofactor biosynthesis protein NifB
IPR005981	0.894E-3	0.471E-2	1 (369)	5 (38599)	ABC-2 type transporter, NodJ
IPR005998	0.769E-2	0.164E-1	1 (369)	14 (38599)	Ribosomal protein L7, eukaryotic form
IPR005999	0.881E-2	0.179E-1	1 (369)	15 (38599)	Glycerol kinase
IPR006003	0.911E-4	0.140E-2	1 (369)	2 (38599)	Pentulose kinase
IPR006008	0.390E-2	0.107E-1	1 (369)	10 (38599)	Intracellular septation protein A
IPR006017	0.540E-3	0.352E-2	1 (369)	4 (38599)	Caldesmon
IPR006018	0.894E-3	0.468E-2	1 (369)	5 (38599)	Caldesmon and lymphocyte specific protein
IPR006025	0.170E-5	0.783E-4	15 (369)	396 (38599)	Peptidase M, neutral zinc metallopeptidases, zinc-binding site
IPR006026	0.111E-4	0.374E-3	6 (369)	79 (38599)	Peptidase, metallopeptidases
IPR006029	0.149E-2	0.598E-2	5 (369)	128 (38599)	Neurotransmitter-gated ion-channel transmembrane region
IPR006031	0.894E-3	0.466E-2	1 (369)	5 (38599)	XYPPX repeat
IPR006033	0.246E-2	0.821E-2	1 (369)	8 (38599)	L-asparaginase, type I
IPR006041	0.185E-2	0.715E-2	1 (369)	7 (38599)	Pollen Ole e 1 allergen and extensin
IPR006044	0.755E-2	0.166E-1	2 (369)	42 (38599)	11-S plant seed storage protein
IPR006062	0.291E-2	0.907E-2	2 (369)	30 (38599)	Histidine biosynthesis
IPR006063	0.185E-2	0.722E-2	1 (369)	7 (38599)	Phosphoribosylformimino-5-aminoimidazole carboxamide ribotide isomerase
IPR006148	0.663E-2	0.152E-1	1 (369)	13 (38599)	Glucosamine/galactosamine-6-phosphate isomerase
IPR006195	0.140E-2	0.563E-2	6 (369)	172 (38599)	Aminoacyl-transfer RNA synthetase, class II
IPR006201	0.227E-2	0.788E-2	5 (369)	139 (38599)	Neurotransmitter-gated ion-channel
IPR006202	0.203E-2	0.717E-2	5 (369)	136 (38599)	Neurotransmitter-gated ion-channel ligand-binding
IPR006209	0.253E-5	0.112E-3	13 (369)	315 (38599)	EGF-like
IPR006210	0.457E-5	0.179E-3	15 (369)	428 (38599)	EGF
IPR006214	0.179E-3	0.221E-2	2 (369)	12 (38599)	Protein of unknown function UPF0005
IPR006225	0.565E-2	0.134E-1	1 (369)	12 (38599)	Pseudouridine synthase, RluD
IPR006304	0.894E-3	0.507E-2	1 (369)	5 (38599)	Type III secretion protein SpaR/YscT
IPR006322	0.246E-2	0.786E-2	1 (369)	8 (38599)	Glutathione reductase, animal and bacterial
IPR006349	0.390E-2	0.108E-1	1 (369)	10 (38599)	2-phosphoglycolate phosphatase, eukaryotic
IPR006415	0.911E-4	0.153E-2	1 (369)	2 (38599)	Magnesium-translocating P-type ATPase
IPR006424	0.906E-2	0.183E-1	3 (369)	85 (38599)	Glyceraldehyde-3-phosphate dehydrogenase, type I
IPR006524	0.272E-3	0.254E-2	1 (369)	3 (38599)	Phage transcriptional activator ArpU
IPR006554	0.390E-2	0.109E-1	1 (369)	10 (38599)	DEXDc2
IPR006555	0.881E-2	0.182E-1	1 (369)	15 (38599)	Helicase c2
IPR006560	0.133E-2	0.613E-2	1 (369)	6 (38599)	AWS
IPR006562	0.133E-2	0.601E-2	1 (369)	6 (38599)	HSA
IPR006564	0.185E-2	0.709E-2	1 (369)	7 (38599)	Zinc finger, PMZ-type
IPR006571	0.185E-2	0.706E-2	1 (369)	7 (38599)	TLDc
IPR006578	0.540E-3	0.383E-2	1 (369)	4 (38599)	MADF
IPR006579	0.246E-2	0.814E-2	1 (369)	8 (38599)	Pre-C2HC
IPR006581	0.390E-2	0.109E-1	1 (369)	10 (38599)	VPS10
IPR006596	0.659E-2	0.153E-1	2 (369)	40 (38599)	Nucleotide binding protein, PINc
IPR006600	0.291E-2	0.911E-2	2 (369)	30 (38599)	Centromere protein B, DNA-binding region
IPR006605	0.295E-4	0.808E-3	2 (369)	7 (38599)	G2 nidogen and fibulin G2F
IPR006613	0.185E-2	0.698E-2	1 (369)	7 (38599)	Dysferlin, N-terminal
IPR006614	0.185E-2	0.697E-2	1 (369)	7 (38599)	Dysferlin, C-terminal
IPR006624	0.133E-2	0.583E-2	1 (369)	6 (38599)	Beta-propeller repeat TECPR
IPR006645	0.362E-3	0.290E-2	2 (369)	15 (38599)	NGN
IPR006646	0.104E-2	0.496E-2	4 (369)	80 (38599)	KOW (Kyrpides, Ouzounis, Woese) motif
IPR006649	0.971E-2	0.194E-1	2 (369)	46 (38599)	Like-Sm ribonucleoprotein, eukaryotic and archaea-type, core
IPR006651	0.151E-2	0.604E-2	2 (369)	24 (38599)	Kelch motif
IPR006652	0.304E-2	0.937E-2	4 (369)	102 (38599)	Kelch repeat
IPR006667	0.769E-2	0.167E-1	1 (369)	14 (38599)	MgtE integral membrane region
IPR006691	0.636E-3	0.378E-2	2 (369)	18 (38599)	DNA gyrase/topoisomerase IV, subunit A, C-terminal beta-pinwheel
IPR006693	0.663E-2	0.149E-1	1 (369)	13 (38599)	AB-hydrolase associated lipase region
IPR006710	0.133E-2	0.562E-2	1 (369)	6 (38599)	Glycoside hydrolase, family 43
IPR006726	0.540E-3	0.379E-2	1 (369)	4 (38599)	Fusaric acid resistance protein conserved region
IPR006775	0.540E-3	0.376E-2	1 (369)	4 (38599)	Protein of unknown function DUF608
IPR006777	0.894E-3	0.451E-2	1 (369)	5 (38599)	Microvirus H protein (pilot protein)
IPR006785	0.272E-3	0.265E-2	1 (369)	3 (38599)	Peroxisome membrane anchor protein Pex14p, N-terminal
IPR006800	0.272E-3	0.264E-2	1 (369)	3 (38599)	Pellino
IPR006874	0.540E-3	0.375E-2	1 (369)	4 (38599)	Protein of unknown function DUF621
IPR006921	0.911E-4	0.134E-2	1 (369)	2 (38599)	Interferon-related protein conserved region
IPR006924	0.133E-2	0.600E-2	1 (369)	6 (38599)	Plastid and cyanobacterial ribosomal protein PSRP-3/Ycf65
IPR006932	0	0	1 (369)	1 (38599)	Poxvirus A22 protein
IPR006982	0.565E-2	0.135E-1	1 (369)	12 (38599)	Glutamate synthase, central-N
IPR006984	0.133E-2	0.574E-2	1 (369)	6 (38599)	Protein of unknown function DUF652
IPR006992	0.246E-2	0.817E-2	1 (369)	8 (38599)	Amidohydrolase 2
IPR007042	0.911E-4	0.133E-2	1 (369)	2 (38599)	Arsenite-resistance protein 2
IPR007066	0.703E-2	0.157E-1	3 (369)	79 (38599)	RNA polymerase Rpb1, domain 3
IPR007081	0.835E-2	0.176E-1	3 (369)	83 (38599)	RNA polymerase Rpb1, domain 5
IPR007083	0.332E-2	0.957E-2	3 (369)	64 (38599)	RNA polymerase Rpb1, domain 4
IPR007097	0.314E-2	0.968E-2	1 (369)	9 (38599)	RNA-directed RNA polymerase, Reoviridae
IPR007099	0.191E-2	0.684E-2	2 (369)	26 (38599)	RNA-directed RNA polymerase, negative-strand RNA virus
IPR007125	0.798E-3	0.457E-2	8 (369)	253 (38599)	Histone core
IPR007178	0	0	1 (369)	1 (38599)	DNA-directed RNA polymerase subunit E, RpoE2, archaeal
IPR007197	0.716E-2	0.158E-1	4 (369)	125 (38599)	Radical SAM
IPR007204	0.540E-3	0.370E-2	1 (369)	4 (38599)	ARP2/3 complex, 21 kDa p21-Arc subunit
IPR007216	0	0	1 (369)	1 (38599)	Cell differentiation proteins, Rcd1-like
IPR007222	0.272E-3	0.252E-2	1 (369)	3 (38599)	Signal recognition particle receptor, alpha subunit, N-terminal
IPR007241	0.272E-3	0.276E-2	1 (369)	3 (38599)	Autophagy protein Apg9
IPR007254	0.540E-3	0.363E-2	1 (369)	4 (38599)	Protein of unknown function DUF373
IPR007266	0.894E-3	0.445E-2	1 (369)	5 (38599)	Endoplasmic reticulum oxidoreductin 1
IPR007284	0.565E-2	0.138E-1	1 (369)	12 (38599)	Ground-like region
IPR007300	0.881E-2	0.180E-1	1 (369)	15 (38599)	LrgB-like protein
IPR007304	0.272E-3	0.261E-2	1 (369)	3 (38599)	TAP42-like protein
IPR007315	0.272E-3	0.269E-2	1 (369)	3 (38599)	Mannosyltransferase, PIG-V
IPR007350	0	0	1 (369)	1 (38599)	Tc5 transposase, C-terminal
IPR007356	0.894E-3	0.477E-2	1 (369)	5 (38599)	Protein of unknown function DUF425
IPR007395	0	0	1 (369)	1 (38599)	Peptidase, membrane zinc metallopeptidase, putative
IPR007455	0.894E-3	0.444E-2	1 (369)	5 (38599)	Serglycin
IPR007516	0.663E-2	0.149E-1	1 (369)	13 (38599)	Coenzyme F420 hydrogenase/dehydrogenase beta subunit, N-terminal
IPR007525	0.663E-2	0.150E-1	1 (369)	13 (38599)	Coenzyme F420 hydrogenase/dehydrogenase beta subunit, C-terminal
IPR007604	0.185E-2	0.672E-2	1 (369)	7 (38599)	CP2 transcription factor
IPR007610	0.911E-4	0.130E-2	1 (369)	2 (38599)	Protein of unknown function DUF585
IPR007651	0.540E-3	0.349E-2	1 (369)	4 (38599)	Lipin, N-terminal conserved region
IPR007657	0	0	1 (369)	1 (38599)	Protein of unknown function DUF563
IPR007668	0.540E-3	0.347E-2	1 (369)	4 (38599)	RFX1 transcription activation region
IPR007680	0.272E-3	0.290E-2	1 (369)	3 (38599)	Mycobacterial cell wall arabinan synthesis protein
IPR007701	0.911E-4	0.128E-2	1 (369)	2 (38599)	Interferon-related developmental regulator
IPR007722	0.272E-3	0.246E-2	1 (369)	3 (38599)	Dcp2, box A
IPR007728	0.565E-2	0.136E-1	1 (369)	12 (38599)	Pre-SET zinc-binding region
IPR007735	0.894E-3	0.479E-2	1 (369)	5 (38599)	Pecanex
IPR007816	0.540E-3	0.334E-2	1 (369)	4 (38599)	ResB-like
IPR007822	0.185E-2	0.667E-2	1 (369)	7 (38599)	Lanthionine synthetase C-like
IPR007833	0.246E-2	0.828E-2	1 (369)	8 (38599)	Capsule polysaccharide biosynthesis
IPR007848	0.473E-2	0.124E-1	1 (369)	11 (38599)	Methyltransferase small
IPR007875	0.314E-2	0.911E-2	1 (369)	9 (38599)	Sprouty
IPR007888	0.185E-2	0.693E-2	1 (369)	7 (38599)	NDT80/PhoG like DNA-binding
IPR007889	0.314E-2	0.912E-2	1 (369)	9 (38599)	Helix-turn-helix, Psq
IPR007933	0.540E-3	0.332E-2	1 (369)	4 (38599)	Bacteriophage CII
IPR007958	0.565E-2	0.140E-1	1 (369)	12 (38599)	Scorpion short toxin
IPR007984	0.911E-4	0.126E-2	1 (369)	2 (38599)	DNA-directed RNA polymerase, 19 kDa subunit, poxviral
IPR008013	0.246E-2	0.835E-2	1 (369)	8 (38599)	GATA-type transcription activator, N-terminal
IPR008063	0.881E-2	0.182E-1	1 (369)	15 (38599)	Fas receptor
IPR008077	0.894E-3	0.475E-2	1 (369)	5 (38599)	Brain-specific angiogenesis inhibitor
IPR008098	0.911E-4	0.125E-2	1 (369)	2 (38599)	Gamma-aminobutyric-acid A receptor delta subunit
IPR008121	0.540E-3	0.394E-2	1 (369)	4 (38599)	Transcription factor AP-2 alpha, N-terminal
IPR008160	0.119E-3	0.153E-2	8 (369)	195 (38599)	Collagen triple helix repeat
IPR008161	0.279E-3	0.236E-2	6 (369)	131 (38599)	Collagen helix repeat
IPR008165	0.806E-2	0.170E-1	2 (369)	43 (38599)	Protein of unknown function GLTT
IPR008167	0.663E-2	0.150E-1	1 (369)	13 (38599)	Protein of unknown function DUF23, C-terminal
IPR008176	0.565E-2	0.137E-1	1 (369)	12 (38599)	Gamma thionin
IPR008177	0.185E-2	0.685E-2	1 (369)	7 (38599)	Gamma Purothionin
IPR008183	0.185E-2	0.701E-2	1 (369)	7 (38599)	Aldose 1-epimerase
IPR008187	0.559E-2	0.139E-1	3 (369)	74 (38599)	Vpu protein
IPR008193	0.246E-2	0.813E-2	1 (369)	8 (38599)	DNA-directed RNA polymerase Rpb11, 13 to 16 kDa subunit
IPR008211	0.614E-2	0.143E-1	2 (369)	39 (38599)	Laminin, N-terminal
IPR008218	0.314E-2	0.918E-2	1 (369)	9 (38599)	ATPase, V1/A1 complex, subunit F
IPR008233	0.170E-4	0.555E-3	2 (369)	6 (38599)	4-diphosphocytidyl-2-methyl-D-erythritol synthase
IPR008251	0.295E-4	0.831E-3	2 (369)	7 (38599)	Chromo shadow
IPR008262	0.292E-3	0.241E-2	6 (369)	132 (38599)	Lipase, active site
IPR008265	0.170E-4	0.546E-3	2 (369)	6 (38599)	Lipolytic enzyme, G-D-S-L, active site
IPR008271	0.841E-5	0.310E-3	24 (369)	967 (38599)	Serine/threonine protein kinase, active site
IPR008276	0.473E-2	0.123E-1	1 (369)	11 (38599)	Concentrative nucleoside transporter
IPR008282	0.191E-2	0.681E-2	2 (369)	26 (38599)	Ribosomal protein S3, N-terminal
IPR008293	0.314E-2	0.922E-2	1 (369)	9 (38599)	Peptidase S1A, urokinase-type plasminogen activator
IPR008294	0.272E-3	0.239E-2	1 (369)	3 (38599)	Peptidase M12A, meprin alpha subunit
IPR008347	0.540E-3	0.371E-2	1 (369)	4 (38599)	Vanilloid receptor
IPR008348	0.911E-4	0.185E-2	1 (369)	2 (38599)	Vanilloid receptor 2
IPR008367	0.540E-3	0.366E-2	1 (369)	4 (38599)	Regucalcin
IPR008377	0.663E-2	0.150E-1	1 (369)	13 (38599)	Trypanosome sialidase
IPR008381	0.540E-3	0.359E-2	1 (369)	4 (38599)	ACN9
IPR008386	0.540E-3	0.358E-2	1 (369)	4 (38599)	ATPase, F0 complex, subunit E, mitochondrial
IPR008395	0.133E-2	0.579E-2	1 (369)	6 (38599)	Agenet
IPR008399	0.911E-4	0.180E-2	1 (369)	2 (38599)	Anthrax receptor, C-terminal
IPR008400	0.911E-4	0.176E-2	1 (369)	2 (38599)	Anthrax receptor extracellular
IPR008477	0.894E-3	0.455E-2	1 (369)	5 (38599)	Protein of unknown function DUF758
IPR008496	0	0	1 (369)	1 (38599)	Protein of unknown function DUF778
IPR008597	0.911E-4	0.171E-2	1 (369)	2 (38599)	Destabilase
IPR008607	0.533E-3	0.398E-2	2 (369)	17 (38599)	Trypanosoma brucei ESAG 67
IPR008635	0	0	1 (369)	1 (38599)	Haemagluttinin motif
IPR008641	0.133E-2	0.588E-2	1 (369)	6 (38599)	Gammaherpesvirus BFRF1
IPR008693	0	0	1 (369)	1 (38599)	Mycobacterium membrane
IPR008717	0.911E-4	0.170E-2	1 (369)	2 (38599)	Noggin
IPR008734	0.185E-2	0.673E-2	1 (369)	7 (38599)	Phosphorylase kinase alphabeta
IPR008753	0.881E-2	0.184E-1	1 (369)	15 (38599)	Peptidase M13
IPR008833	0.540E-3	0.338E-2	1 (369)	4 (38599)	Surfeit locus 2
IPR008835	0.911E-4	0.168E-2	1 (369)	2 (38599)	Sclerostin
IPR008836	0.185E-2	0.674E-2	1 (369)	7 (38599)	Semenogelin
IPR008842	0	0	1 (369)	1 (38599)	Cd27 binding
IPR008851	0.272E-3	0.237E-2	1 (369)	3 (38599)	Transcription initiation factor IIF, alpha subunit
IPR008915	0.663E-2	0.150E-1	1 (369)	13 (38599)	Peptidase M50
IPR008916	0.205E-4	0.629E-3	9 (369)	195 (38599)	Retrovirus capsid, C-terminal
IPR008919	0.419E-4	0.108E-2	14 (369)	458 (38599)	Retrovirus capsid, N-terminal core
IPR008926	0.291E-2	0.910E-2	2 (369)	30 (38599)	Ribonucleotide reductase R1 subunit, N-terminal
IPR008928	0.107E-2	0.510E-2	5 (369)	120 (38599)	Six-hairpin glycosidase-like
IPR008930	0.703E-2	0.156E-1	3 (369)	79 (38599)	Terpenoid cylases/protein prenyltransferase alpha-alpha toroid
IPR008942	0.859E-2	0.180E-1	2 (369)	44 (38599)	ENTH/VHS
IPR008949	0.233E-2	0.806E-2	4 (369)	96 (38599)	Terpenoid synthase
IPR008979	0.195E-2	0.690E-2	8 (369)	288 (38599)	Galactose-binding like
IPR008982	0.231E-3	0.275E-2	2 (369)	13 (38599)	Viral attachment protein
IPR008984	0.533E-3	0.400E-2	5 (369)	105 (38599)	SMAD/FHA
IPR008985	0.937E-3	0.458E-2	14 (369)	613 (38599)	Concanavalin A-like lectin/glucanase
IPR008990	0.881E-2	0.178E-1	1 (369)	15 (38599)	Electron transport accessory protein
IPR008991	0.794E-3	0.457E-2	6 (369)	156 (38599)	Translation protein SH3-like
IPR008995	0.859E-2	0.180E-1	2 (369)	44 (38599)	Molybdate/tungstate binding
IPR008996	0.411E-3	0.323E-2	5 (369)	100 (38599)	Cytokine, IL-1 related
IPR008997	0.565E-3	0.344E-2	4 (369)	70 (38599)	Ricin B-related lectin
IPR009000	0.547E-2	0.136E-1	7 (369)	277 (38599)	Translation elongation and initiation factors/Ribosomal, beta-barrel
IPR009001	0.118E-2	0.554E-2	6 (369)	167 (38599)	Translation elongation factor EF1A/initiation factor IF2gamma, C-terminal
IPR009003	0.891E-2	0.180E-1	10 (369)	497 (38599)	Peptidase, trypsin-like serine and cysteine
IPR009017	0.295E-4	0.819E-3	2 (369)	7 (38599)	Green fluorescent protein-like
IPR009019	0.291E-2	0.902E-2	4 (369)	101 (38599)	KH, prokaryotic type
IPR009030	0.106E-2	0.505E-2	7 (369)	212 (38599)	Growth factor, receptor
IPR009032	0.459E-2	0.121E-1	3 (369)	70 (38599)	Vpu protein, cytoplasmic
IPR009036	0.572E-3	0.348E-2	3 (369)	40 (38599)	Molybdenum cofactor biosynthesis
IPR009039	0.185E-2	0.687E-2	1 (369)	7 (38599)	EAR
IPR009048	0.350E-2	0.100E-1	2 (369)	32 (38599)	Alpha-macroglobulin, receptor-binding
IPR009049	0.314E-2	0.938E-2	1 (369)	9 (38599)	Argininosuccinate lyase
IPR009057	0.545E-5	0.209E-3	28 (369)	1196 (38599)	Homeodomain-like
IPR009062	0.894E-3	0.456E-2	1 (369)	5 (38599)	Smac/Diablo
IPR009063	0.769E-2	0.164E-1	1 (369)	14 (38599)	Bacterial immunoglobulin/albumin-binding
IPR009070	0.134E-2	0.543E-2	3 (369)	50 (38599)	Peptidoglycan binding-like
IPR009072	0.453E-4	0.115E-2	12 (369)	356 (38599)	Histone-fold
IPR009073	0.540E-3	0.398E-2	1 (369)	4 (38599)	HSC20, C-terminal oligomerisation
IPR009082	0.941E-3	0.459E-2	5 (369)	117 (38599)	Histidine kinase, homodimeric
IPR009143	0.911E-4	0.174E-2	1 (369)	2 (38599)	Wnt-6 protein
IPR009159	0.272E-3	0.293E-2	1 (369)	3 (38599)	Dihydrofolate reductase, type II
IPR009163	0.272E-3	0.303E-2	1 (369)	3 (38599)	ATP adenylyltransferase
IPR009169	0.390E-2	0.110E-1	1 (369)	10 (38599)	Calreticulin
IPR009170	0	0	1 (369)	1 (38599)	Predicted retinoblastoma binding protein (RIZ)
IPR009180	0.769E-2	0.164E-1	1 (369)	14 (38599)	Peptidase M22, O-sialoglycoprotein endopeptidase
IPR009355	0.911E-4	0.165E-2	1 (369)	2 (38599)	Toluene-4-monooxygenase system B
IPR009363	0.911E-4	0.164E-2	1 (369)	2 (38599)	Protein of unknown function DUF1018
IPR009366	0	0	1 (369)	1 (38599)	Protein of unknown function DUF1021
IPR009408	0.540E-3	0.350E-2	1 (369)	4 (38599)	Formin Homology 1
IPR009413	0	0	1 (369)	1 (38599)	Aegerolysin
IPR009463	0.894E-3	0.443E-2	1 (369)	5 (38599)	Protein of unknown function DUF1087
IPR009465	0.314E-2	0.945E-2	1 (369)	9 (38599)	Spondin, N-terminal
IPR009518	0.911E-4	0.159E-2	1 (369)	2 (38599)	Photosystem II protein PsbX
IPR009529	0.272E-3	0.243E-2	1 (369)	3 (38599)	Protein of unknown function DUF1148
IPR009611	0.911E-4	0.154E-2	1 (369)	2 (38599)	Chorion S19, C-terminal
IPR009772	0.894E-3	0.483E-2	1 (369)	5 (38599)	D123
IPR009851	0.894E-3	0.480E-2	1 (369)	5 (38599)	Modifier of rudimentary, Modr
IPR010014	0.272E-3	0.249E-2	1 (369)	3 (38599)	Diphthamide biosynthesis protein 2
IPR010034	0.911E-4	0.150E-2	1 (369)	2 (38599)	Molybdopterin converting factor, subunit 1
IPR010053	0.272E-3	0.270E-2	1 (369)	3 (38599)	General secretion pathway protein H
IPR010065	0.473E-2	0.121E-1	1 (369)	11 (38599)	Amino acid ABC transporter, permease protein, 3-TM region, His/Glu/Gln/Arg/opine
IPR010130	0.540E-3	0.360E-2	1 (369)	4 (38599)	Type I secretion outer membrane protein, TolC
IPR010187	0.911E-4	0.149E-2	1 (369)	2 (38599)	Selenoprotein B, glycine/betaine/sarcosine/D-proline reductase
IPR010188	0.185E-2	0.703E-2	1 (369)	7 (38599)	Bifunctional HisA/TrpF
IPR010212	0.540E-3	0.355E-2	1 (369)	4 (38599)	NusA protein with KH region, archaeal
IPR010226	0.565E-2	0.139E-1	1 (369)	12 (38599)	NADH-quinone oxidoreductase, chain I
IPR010252	0.272E-3	0.284E-2	1 (369)	3 (38599)	Formiminoglutamate deiminase
IPR010253	0.540E-3	0.378E-2	1 (369)	4 (38599)	Geranylgeranyl reductase
IPR010254	0.246E-2	0.808E-2	1 (369)	8 (38599)	B12-dependent dehydratases, beta subunit
IPR010280	0.314E-2	0.946E-2	1 (369)	9 (38599)	(Uracil-5)-methyltransferase
IPR010330	0.911E-4	0.155E-2	1 (369)	2 (38599)	Competence CoiA-like
IPR010363	0.911E-4	0.157E-2	1 (369)	2 (38599)	Protein of unknown function DUF959, collagen XVIII, N-terminal
IPR010393	0	0	1 (369)	1 (38599)	Protein of unknown function DUF991
IPR010423	0.246E-2	0.816E-2	1 (369)	8 (38599)	Plasmodium ookinete surface Pvs28
IPR010468	0.272E-3	0.241E-2	1 (369)	3 (38599)	Hormone-sensitive lipase, N-terminal
IPR010482	0.272E-3	0.240E-2	1 (369)	3 (38599)	Integral peroxisomal membrane peroxin
IPR010505	0.769E-2	0.165E-1	1 (369)	14 (38599)	Molybdenum cofactor synthesis C-terminal
IPR010515	0.344E-5	0.137E-3	2 (369)	4 (38599)	Collagenase NC10 and endostatin
IPR010614	0.565E-2	0.138E-1	1 (369)	12 (38599)	DEAD_2
IPR010643	0.540E-3	0.343E-2	1 (369)	4 (38599)	Protein of unknown function DUF1227
IPR010661	0.119E-2	0.558E-2	8 (369)	268 (38599)	Reverse transcriptase thumb
IPR010703	0.314E-2	0.943E-2	1 (369)	9 (38599)	Dedicator of cytokinesis
IPR010795	0.911E-4	0.167E-2	1 (369)	2 (38599)	Prenylcysteine lyase
IPR010838	0	0	1 (369)	1 (38599)	Protein of unknown function DUF1444
IPR010881	0.881E-2	0.180E-1	1 (369)	15 (38599)	Gammaherpesvirus latent membrane
IPR010898	0	0	1 (369)	1 (38599)	Heptaprenyl diphosphate synthase component I
IPR010901	0.565E-2	0.139E-1	1 (369)	12 (38599)	Merozoite surface 1, C-terminal
IPR010911	0.292E-3	0.246E-2	2 (369)	14 (38599)	Rab-binding
IPR010935	0.533E-3	0.395E-2	2 (369)	17 (38599)	SMCs flexible hinge
IPR010948	0.390E-2	0.110E-1	1 (369)	10 (38599)	TonB-dependent lactoferrin and transferrin receptor
IPR010953	0.881E-2	0.179E-1	1 (369)	15 (38599)	Citrate synthase I
IPR010970	0.540E-3	0.333E-2	1 (369)	4 (38599)	Cysteine desulphurases, SufS
IPR010984	0.292E-3	0.245E-2	2 (369)	14 (38599)	MDM2 oncoprotein
IPR010993	0.331E-2	0.954E-2	5 (369)	150 (38599)	Sterile alpha motif homology
IPR010999	0.148E-2	0.595E-2	13 (369)	577 (38599)	Retroviral matrix, N-terminal
IPR011009	0.937E-5	0.322E-3	33 (369)	1570 (38599)	Protein kinase-like
IPR011013	0.706E-2	0.157E-1	2 (369)	41 (38599)	Glycoside hydrolase-type carbohydrate-binding
IPR011039	0.390E-2	0.108E-1	1 (369)	10 (38599)	Transcription Factor IIF, Rap30/Rap74, interaction
IPR011043	0.670E-2	0.150E-1	4 (369)	123 (38599)	Galactose oxidase, central
IPR011052	0.881E-2	0.181E-1	1 (369)	15 (38599)	Proteinase and amylase inhibitor
IPR011059	0.204E-2	0.719E-2	3 (369)	56 (38599)	Metal-dependent hydrolase, composite
IPR011075	0.881E-2	0.179E-1	1 (369)	15 (38599)	Tetracyclin repressor-like, C-terminal
IPR011083	0.246E-2	0.796E-2	1 (369)	8 (38599)	Phage Tail Collar
IPR011148	0.540E-3	0.348E-2	1 (369)	4 (38599)	N-acetylglutamate kinase
IPR011155	0.911E-4	0.173E-2	1 (369)	2 (38599)	Phosphoesterase MJ0037
IPR011257	0.291E-2	0.905E-2	2 (369)	30 (38599)	DNA glycosylase
IPR011275	0.540E-3	0.357E-2	1 (369)	4 (38599)	Malate dehydrogenase, NAD-dependent
IPR011304	0.178E-2	0.696E-2	3 (369)	54 (38599)	L-lactate dehydrogenase
IPR011352	0.911E-4	0.181E-2	1 (369)	2 (38599)	Pyruvate formate-lyase 2 activating enzyme
IPR011361	0.185E-2	0.669E-2	1 (369)	7 (38599)	Peptidase S1A, complement-activating C1r/C1s/MASP
IPR011370	0.911E-4	0.183E-2	1 (369)	2 (38599)	DNA recombination repair protein, BRCA2
IPR011381	0.540E-3	0.365E-2	1 (369)	4 (38599)	Histone H3-K9 methyltransferase
IPR011417	0.390E-2	0.109E-1	1 (369)	10 (38599)	ANTH
IPR011500	0.319E-2	0.924E-2	2 (369)	31 (38599)	Nine cysteines of 3 GPCR
IPR011529	0.314E-2	0.923E-2	1 (369)	9 (38599)	Glutamate 5-kinase, pro-B
IPR011545	0.974E-4	0.131E-2	8 (369)	190 (38599)	DEAD/DEAH box helicase, N-terminal
IPR011550	0.246E-2	0.829E-2	1 (369)	8 (38599)	Amidohydrolase-like
IPR011558	0.263E-2	0.836E-2	3 (369)	60 (38599)	DNA topoisomerase, type IIA, subunit B, conserved region
IPR011577	0.314E-2	0.920E-2	1 (369)	9 (38599)	Cytochrome B561, bacterial
IPR011580	0.314E-2	0.919E-2	1 (369)	9 (38599)	6-phospho-beta-galactosidase, eukaryotic
IPR011593	0.769E-2	0.166E-1	1 (369)	14 (38599)	Isopentenyl transferase-like
IPR011597	0.881E-2	0.180E-1	1 (369)	15 (38599)	GroES-related
IPR011598	0.784E-5	0.295E-3	12 (369)	301 (38599)	Helix-loop-helix DNA-binding
IPR011616	0.344E-2	0.988E-2	4 (369)	105 (38599)	bZIP transcription factor, bZIP_1
IPR011642	0.314E-2	0.916E-2	1 (369)	9 (38599)	Nucleoside recognition
IPR011651	0.314E-2	0.915E-2	1 (369)	9 (38599)	Notch ligand, N-terminal
IPR011657	0.473E-2	0.122E-1	1 (369)	11 (38599)	Na+ dependent nucleoside transporter, C-terminal
IPR011704	0.755E-2	0.166E-1	2 (369)	42 (38599)	ATPase associated with various cellular activities, AAA-5
IPR011717	0.246E-2	0.832E-2	1 (369)	8 (38599)	Tetratricopeptide TPR_4
IPR011774	0.272E-3	0.289E-2	1 (369)	3 (38599)	Geranylgeranyl reductase, plants and cyanobacteria
IPR011777	0.133E-2	0.553E-2	1 (369)	6 (38599)	Geranylgeranyl reductase, plantal and prokaryotic
IPR011778	0.565E-2	0.137E-1	1 (369)	12 (38599)	D-hydantoinase
IPR011795	0.246E-2	0.787E-2	1 (369)	8 (38599)	Mercuric transport protein periplasmic component
IPR011813	0.540E-3	0.351E-2	1 (369)	4 (38599)	Penicillin-binding protein 1B
IPR011825	0.911E-4	0.129E-2	1 (369)	2 (38599)	23S rRNA (uracil-5-)-methyltransferase RumB
IPR011854	0.185E-2	0.671E-2	1 (369)	7 (38599)	Hydrogenase expression/formation protein HypE
IPR011878	0.894E-3	0.447E-2	1 (369)	5 (38599)	Glutamyl-tRNA(Gln) amidotransferase, subunit E
IPR011886	0.272E-3	0.274E-2	1 (369)	3 (38599)	Ferredoxin-type protein, NapH/MauN family
IPR011991	0.996E-3	0.481E-2	18 (369)	885 (38599)	Winged helix repressor DNA-binding
IPR012012	0.442E-3	0.343E-2	2 (369)	16 (38599)	Integrin, beta subunit
IPR012020	0.390E-2	0.110E-1	1 (369)	10 (38599)	AB-hydrolase YheT, putative
IPR012051	0.272E-3	0.287E-2	1 (369)	3 (38599)	Peptidase S1A, prothrombin
IPR012065	0.540E-3	0.362E-2	1 (369)	4 (38599)	Fosfomycin resistance kinase FomA
IPR012082	0.185E-2	0.682E-2	1 (369)	7 (38599)	Glycerol-3-phosphate O-acyltransferase/dihydroxyacetone phosphate acyltransferase
IPR012087	0.894E-3	0.449E-2	1 (369)	5 (38599)	Molybdenum cofactor precursor Z biosynthesis MoaC
IPR012091	0.894E-3	0.450E-2	1 (369)	5 (38599)	Peptidase M54, archaemetzincin, archaea
IPR012099	0	0	1 (369)	1 (38599)	Midasin
IPR012110	0.881E-2	0.179E-1	1 (369)	15 (38599)	Pyruvate decarboxylase/indolepyruvate decarboxylase
IPR012124	0.894E-3	0.505E-2	1 (369)	5 (38599)	Glycerol-3-phosphate acyltransferase
IPR012135	0.473E-2	0.122E-1	1 (369)	11 (38599)	Dihydroorotate dehydrogenase, classes 1 and 2
IPR012147	0.133E-2	0.580E-2	1 (369)	6 (38599)	Phosphate acetyl/butyryltransferase
IPR012163	0.291E-2	0.904E-2	2 (369)	30 (38599)	Sialyltransferase
IPR012165	0.133E-2	0.565E-2	1 (369)	6 (38599)	Cytochrome-c3 hydrogenase, gamma subunit
IPR012232	0.272E-3	0.253E-2	1 (369)	3 (38599)	Cytochrome b6
IPR012260	0.133E-2	0.582E-2	1 (369)	6 (38599)	Cytochrome-b5 reductase
IPR012262	0.133E-2	0.604E-2	1 (369)	6 (38599)	Bifunctional dihydrofolate reductase/thymidylate synthase
IPR012272	0.769E-2	0.167E-1	1 (369)	14 (38599)	Bifunctional 3 beta-hydroxysteroid dehydrogenase/delta 5-->4-isomerase
IPR012274	0.859E-2	0.181E-1	2 (369)	44 (38599)	Alpha-crystallin, subunit A
IPR012290	0.191E-2	0.682E-2	2 (369)	26 (38599)	Fibrinogen, alpha/beta/gamma chain, coiled coil
IPR012332	0.246E-2	0.827E-2	1 (369)	8 (38599)	Phage P22 tailspike
IPR012337	0.148E-4	0.492E-3	18 (369)	636 (38599)	Polynucleotidyl transferase, Ribonuclease H fold
IPR012340	0.954E-3	0.464E-2	11 (369)	428 (38599)	Nucleic acid-binding, OB-fold
IPR012341	0.232E-2	0.805E-2	3 (369)	58 (38599)	Six-hairpin glycosidase
IPR012344	0.178E-2	0.697E-2	12 (369)	524 (38599)	Lentiviral and alpha-retroviral matrix protein, N-terminal
IPR012408	0	0	1 (369)	1 (38599)	Acetaldehyde/propionaldehyde dehydrogenase, EutE/PduP-related
IPR012481	0.272E-3	0.258E-2	1 (369)	3 (38599)	KNTase, C-terminal
IPR012496	0.246E-2	0.836E-2	1 (369)	8 (38599)	TMC
IPR012541	0.272E-3	0.259E-2	1 (369)	3 (38599)	DBP10CT
IPR012604	0.565E-2	0.134E-1	1 (369)	12 (38599)	RBM1CTR
IPR012608	0.540E-3	0.387E-2	1 (369)	4 (38599)	Sex peptide
IPR012681	0.314E-2	0.956E-2	1 (369)	9 (38599)	Nucleobase cation symporter-1, NCS1
IPR012725	0.452E-2	0.120E-1	2 (369)	35 (38599)	Chaperone DnaK
IPR012839	0.911E-4	0.137E-2	1 (369)	2 (38599)	Glycyl-radical enzyme activating
IPR012855	0	0	1 (369)	1 (38599)	D-aminoacylase, C-terminal
IPR012895	0.540E-3	0.369E-2	1 (369)	4 (38599)	HSCB oligomerisation, C-terminal
IPR012896	0.636E-3	0.377E-2	2 (369)	18 (38599)	Integrin beta tail
IPR012904	0.894E-3	0.464E-2	1 (369)	5 (38599)	8-oxoguanine DNA glycosylase, N-terminal
IPR012959	0.272E-3	0.247E-2	1 (369)	3 (38599)	CPL
IPR012962	0.133E-2	0.555E-2	1 (369)	6 (38599)	Peptidase M54, archaemetzincin
IPR012967	0.565E-2	0.136E-1	1 (369)	12 (38599)	Dimerisation
IPR012975	0.894E-3	0.469E-2	1 (369)	5 (38599)	NOPS
IPR012988	0.663E-2	0.149E-1	1 (369)	13 (38599)	Ribosomal L30, N-terminal
IPR013000	0.473E-2	0.124E-1	1 (369)	11 (38599)	Ribosomal protein L4/L1e, archeabacterial like
IPR013005	0.191E-2	0.680E-2	2 (369)	26 (38599)	Ribosomal protein L4/L1e, bacterial like
IPR013009	0.246E-2	0.809E-2	1 (369)	8 (38599)	Mu conotoxin
IPR013011	0.769E-2	0.164E-1	1 (369)	14 (38599)	Phosphotransferase system, EIIB component, type 2
IPR013014	0.663E-2	0.150E-1	1 (369)	13 (38599)	Phosphotransferase system, EIIC component, type 2
IPR013020	0.565E-2	0.138E-1	1 (369)	12 (38599)	DNA repair helicase Rad3
IPR013032	0.127E-6	0.660E-5	23 (369)	711 (38599)	EGF-like region
IPR013078	0.971E-2	0.194E-1	2 (369)	46 (38599)	Phosphoglycerate mutase
IPR013079	0.314E-2	0.953E-2	1 (369)	9 (38599)	6-phosphofructo-2-kinase
IPR013085	0.565E-2	0.137E-1	1 (369)	12 (38599)	Zinc finger, U1-C type
IPR013090	0.261E-2	0.833E-2	5 (369)	143 (38599)	Phospholipase A2, active site
IPR013091	0.787E-4	0.168E-2	7 (369)	144 (38599)	EGF calcium-binding
IPR013094	0.353E-4	0.918E-3	3 (369)	20 (38599)	Alpha/beta hydrolase fold-3
IPR013108	0.135E-3	0.170E-2	2 (369)	11 (38599)	Amidohydrolase 3
IPR013111	0.254E-3	0.294E-2	6 (369)	129 (38599)	EGF, extracellular
IPR013136	0.272E-3	0.251E-2	1 (369)	3 (38599)	WSTF/Acf1/Cbp146
IPR013155	0.971E-2	0.194E-1	2 (369)	46 (38599)	tRNA synthetase, valyl/leucyl, anticodon-binding
IPR013204	0.272E-3	0.266E-2	1 (369)	3 (38599)	Leader peptide, Erm
IPR013209	0.246E-2	0.791E-2	1 (369)	8 (38599)	LNS2, Lipin/Ned1/Smp2
IPR013233	0	0	1 (369)	1 (38599)	PIG-X/PBN1
IPR013295	0.133E-2	0.575E-2	1 (369)	6 (38599)	Myelin and lymphocyte (MAL)
IPR013308	0.133E-2	0.612E-2	1 (369)	6 (38599)	YidC translocase/secretase
IPR013315	0.452E-2	0.120E-1	2 (369)	35 (38599)	Spectrin alpha chain
IPR013320	0.803E-2	0.170E-1	7 (369)	296 (38599)	Concanavalin A-like lectin/glucanase, subgroup
IPR013322	0.769E-2	0.166E-1	1 (369)	14 (38599)	TRAF-type
IPR013341	0.565E-2	0.140E-1	1 (369)	12 (38599)	Mandelate racemase/muconate lactonizing enzyme, N-terminal
IPR013342	0.663E-2	0.152E-1	1 (369)	13 (38599)	Mandelate racemase/muconate lactonizing enzyme, C-terminal
IPR013483	0.769E-2	0.166E-1	1 (369)	14 (38599)	Molybdenum cofactor biosynthesis protein A
IPR013510	0.185E-2	0.710E-2	1 (369)	7 (38599)	Peptidase M9A/M9B, collagenase C-terminal
IPR013537	0.565E-2	0.133E-1	1 (369)	12 (38599)	Acetyl-CoA carboxylase, central region
IPR013548	0.769E-2	0.166E-1	1 (369)	14 (38599)	Plexin cytoplasmic region
IPR013559	0.272E-3	0.238E-2	1 (369)	3 (38599)	YheO-like
IPR013590	0.390E-2	0.108E-1	1 (369)	10 (38599)	Viral P-protein C-terminal
IPR013592	0.133E-2	0.590E-2	1 (369)	6 (38599)	Maf transcription factor, N-terminal
IPR013598	0.663E-2	0.149E-1	1 (369)	13 (38599)	Exportin 1-like
IPR013606	0.246E-2	0.798E-2	1 (369)	8 (38599)	IRSp53/MIM homology domain
IPR013610	0.911E-4	0.161E-2	1 (369)	2 (38599)	Domain of unknown function DUF1738
IPR013611	0.663E-2	0.149E-1	1 (369)	13 (38599)	Transport-associated OB
IPR013615	0.911E-4	0.162E-2	1 (369)	2 (38599)	CbbQ/NirQ/NorQ C-terminal
IPR013618	0.185E-2	0.711E-2	1 (369)	7 (38599)	Domain of unknown function DUF1736
IPR013621	0.185E-2	0.713E-2	1 (369)	7 (38599)	Ion transport N-terminal
IPR013655	0.614E-2	0.143E-1	3 (369)	76 (38599)	PAS fold-3
IPR013657	0.185E-2	0.714E-2	1 (369)	7 (38599)	UAA transporter
IPR013658	0.854E-5	0.304E-3	2 (369)	5 (38599)	SMP-30/Gluconolaconase/LRE-like region
IPR013661	0.246E-2	0.795E-2	1 (369)	8 (38599)	Peptidase M9A/M9B, N-terminal
IPR013667	0.894E-3	0.452E-2	1 (369)	5 (38599)	SH3, type-5 bacterial
IPR013675	0	0	1 (369)	1 (38599)	Methyltransferase small, N-terminal
IPR013698	0.185E-2	0.717E-2	1 (369)	7 (38599)	Squalene epoxidase
IPR013720	0.769E-2	0.166E-1	1 (369)	14 (38599)	LisH
IPR013747	0.881E-2	0.181E-1	1 (369)	15 (38599)	3-Oxoacyl-[acyl-carrier-protein (ACP)] synthase III C-terminal
IPR013751	0.769E-2	0.166E-1	1 (369)	14 (38599)	3-Oxoacyl-[acyl-carrier-protein (ACP)] synthase III
IPR013753	0.207E-2	0.728E-2	9 (369)	348 (38599)	Ras
IPR013757	0.319E-2	0.926E-2	2 (369)	31 (38599)	DNA topoisomerase, type IIA, subunit A, alpha-helical
IPR013758	0.755E-2	0.166E-1	2 (369)	42 (38599)	DNA topoisomerase, type IIA, subunit A or C-terminal, alpha-beta
IPR013760	0.278E-3	0.236E-2	5 (369)	93 (38599)	DNA topoisomerase, type IIA, central
IPR013769	0.881E-2	0.181E-1	1 (369)	15 (38599)	HCO3- transporter, cytoplasmic
IPR013770	0.263E-2	0.835E-2	3 (369)	60 (38599)	Plant lipid transfer protein and hydrophobic protein, helical
IPR013793	0.690E-3	0.405E-2	3 (369)	42 (38599)	Porin, general diffusion Gram-negative
IPR013796	0.390E-2	0.107E-1	1 (369)	10 (38599)	RNA 3'-terminal phosphate cyclase, insert region
IPR013806	0.205E-3	0.248E-2	5 (369)	88 (38599)	Kringle-like fold
IPR013807	0.881E-2	0.182E-1	1 (369)	15 (38599)	Transglutaminase, C-terminal
IPR013808	0.881E-2	0.183E-1	1 (369)	15 (38599)	Transglutaminase, middle
IPR013821	0.246E-2	0.841E-2	1 (369)	8 (38599)	KCNQ voltage-gated potassium channel, C-terminal
IPR013822	0.115E-2	0.541E-2	3 (369)	48 (38599)	GTP-binding signal recognition particle SRP54, helical bundle
IPR013827	0.490E-2	0.123E-1	2 (369)	36 (38599)	Haemagglutinin, HA1 chain, beta-ribbon region
IPR013838	0.713E-4	0.154E-2	7 (369)	142 (38599)	Beta tubulin, autoregulation binding site
IPR013839	0.246E-2	0.839E-2	1 (369)	8 (38599)	NAD-dependent DNA ligase, adenylation
IPR013840	0.133E-2	0.547E-2	1 (369)	6 (38599)	NAD-dependent DNA ligase, N-terminal
IPR013854	0.473E-2	0.125E-1	1 (369)	11 (38599)	Transcription factor AP-2, C-terminal
IPR013857	0.272E-3	0.281E-2	1 (369)	3 (38599)	NADH:ubiquinone oxidoreductase complex I intermediate-associated protein 30
IPR013937	0.894E-3	0.476E-2	1 (369)	5 (38599)	Sorting nexin, C-terminal
IPR013957	0.540E-3	0.373E-2	1 (369)	4 (38599)	Protein of unknown function DUF1777
IPR013987	0.911E-4	0.146E-2	1 (369)	2 (38599)	PhnA protein, N-terminal
IPR013988	0.911E-4	0.142E-2	1 (369)	2 (38599)	PhnA protein, C-terminal
IPR013995	0.473E-2	0.122E-1	1 (369)	11 (38599)	Vacuolar sorting protein 9, subgroup
IPR013996	0.272E-3	0.286E-2	1 (369)	3 (38599)	PX-associated, sorting nexin 13
IPR013999	0.540E-3	0.341E-2	1 (369)	4 (38599)	HAS subgroup
IPR014001	0.464E-2	0.122E-1	9 (369)	390 (38599)	DEAD-like helicases, N-terminal
IPR014007	0.911E-4	0.152E-2	1 (369)	2 (38599)	Acetoin reductase
IPR014012	0.314E-2	0.955E-2	1 (369)	9 (38599)	Helicase/SANT-associated, DNA binding
IPR014013	0.769E-2	0.168E-1	1 (369)	14 (38599)	Helicase superfamily 1 and 2 ATP-binding, DinG/Rad3-type
IPR014014	0.110E-2	0.521E-2	4 (369)	81 (38599)	DEAD-box RNA helicase Q motif
IPR014021	0.515E-2	0.129E-1	9 (369)	396 (38599)	Helicase superfamily 1 and 2 ATP-binding
IPR014024	0.272E-3	0.292E-2	1 (369)	3 (38599)	Auxin efflux carrier, subgroup
IPR014038	0.473E-2	0.120E-1	1 (369)	11 (38599)	Translation elongation factor EF1B, beta and delta chains, guanine nucleotide exchange
IPR014272	0.133E-2	0.605E-2	1 (369)	6 (38599)	ATPase, A1 complex, subunit C archaea
IPR014376	0.881E-2	0.184E-1	1 (369)	15 (38599)	Protein kinase C, delta/epsilon/eta/theta types
IPR014393	0.663E-2	0.152E-1	1 (369)	13 (38599)	Dual specificity protein phosphatase (MAP kinase phosphatase)
IPR014402	0	0	1 (369)	1 (38599)	Response regulator, SKN7 type
IPR014423	0.272E-3	0.301E-2	1 (369)	3 (38599)	Cobaltochelatase/ferrochelatase CbiX/SirB
IPR014439	0.473E-2	0.124E-1	1 (369)	11 (38599)	Phthalate dioxygenase reductase
IPR014535	0	0	1 (369)	1 (38599)	Predicted heptaprenyl diphosphate synthase, component I
IPR014551	0.540E-3	0.346E-2	1 (369)	4 (38599)	Beta-glucosidase, GBA2 type
IPR014612	0.911E-4	0.178E-2	1 (369)	2 (38599)	RNase P/MRP, subunit p20
IPR014630	0.133E-2	0.584E-2	1 (369)	6 (38599)	Alpha(1)-acid glycoprotein
IPR014647	0	0	1 (369)	1 (38599)	Uncharacterised protein with OB-fold
IPR014669	0.894E-3	0.501E-2	1 (369)	5 (38599)	Ribosomal protein L12
IPR014696	0.272E-3	0.306E-2	1 (369)	3 (38599)	Cobaltochelatase/ferrochelatase, CbiX/SirB long form
IPR014710	0.253E-3	0.295E-2	9 (369)	264 (38599)	RmlC-like jelly roll fold
IPR014715	0.769E-2	0.168E-1	1 (369)	14 (38599)	Fibrinogen, alpha/beta/gamma chain, C-terminal globular, subdomain 2
IPR014721	0.624E-2	0.145E-1	5 (369)	171 (38599)	Ribosomal protein S5 domain 2-type fold
IPR014722	0.483E-2	0.122E-1	3 (369)	71 (38599)	Translation protein SH3-like, subgroup

## Sheet: MM8_PM8_INTERPRO Motifs
Annotation	P-Value	Corrected P-value	Number of Genes - Input List	Number of Genes - Reference List	Description
IPR000018	0.189E-2	0.834E-2	1 (977)	1 (38599)	P2Y4 purinoceptor
IPR000033	0.597E-2	0.180E-1	4 (977)	4 (38599)	Low-density lipoprotein receptor, YWTD repeat
IPR000054	0.305E-3	0.387E-2	2 (977)	2 (38599)	Ribosomal protein L31e
IPR000058	0.300E-2	0.121E-1	2 (977)	2 (38599)	Zinc finger, AN1-type
IPR000061	0.229E-2	0.960E-2	2 (977)	2 (38599)	SWAP/Surp
IPR000073	0.313E-3	0.373E-2	12 (977)	12 (38599)	Alpha/beta hydrolase fold-1
IPR000086	0.173E-3	0.242E-2	8 (977)	8 (38599)	NUDIX hydrolase
IPR000103	0.182E-4	0.380E-3	7 (977)	7 (38599)	Pyridine nucleotide-disulphide oxidoreductase, class-II
IPR000108	0.664E-6	0.177E-4	10 (977)	10 (38599)	Neutrophil cytosol factor 2
IPR000109	0.117E-2	0.735E-2	3 (977)	3 (38599)	TGF-beta receptor, type I/II extracellular region
IPR000133	0.823E-3	0.546E-2	2 (977)	2 (38599)	ER lumen protein retaining receptor
IPR000135	0.177E-2	0.988E-2	5 (977)	5 (38599)	High mobility group box HMG1 and HMG2
IPR000138	0.640E-3	0.478E-2	1 (977)	1 (38599)	Hydroxymethylglutaryl-coenzyme A lyase active site
IPR000147	0.640E-3	0.477E-2	1 (977)	1 (38599)	AT2 angiotensin II receptor
IPR000148	0.450E-2	0.145E-1	3 (977)	3 (38599)	Papillomavirus E7 protein
IPR000151	0.156E-3	0.225E-2	2 (977)	2 (38599)	Ciliary neurotrophic factor, CNTF
IPR000156	0.993E-2	0.236E-1	2 (977)	2 (38599)	RanBP1
IPR000178	0.435E-3	0.473E-2	4 (977)	4 (38599)	Initiation factor 2
IPR000181	0.746E-3	0.510E-2	3 (977)	3 (38599)	Formylmethionine deformylase
IPR000194	0.203E-5	0.510E-4	20 (977)	20 (38599)	ATPase, F1/V1/A1 complex, alpha/beta subunit, nucleotide-binding
IPR000198	0.390E-4	0.739E-3	10 (977)	10 (38599)	RhoGAP
IPR000203	0.597E-2	0.180E-1	4 (977)	4 (38599)	GPS
IPR000208	0.115E-2	0.729E-2	6 (977)	6 (38599)	RNA-directed RNA polymerase, flaviviral
IPR000209	0.324E-2	0.126E-1	9 (977)	9 (38599)	Peptidase S8 and S53, subtilisin, kexin, sedolisin
IPR000215	0.190E-3	0.260E-2	13 (977)	13 (38599)	Proteinase inhibitor I4, serpin
IPR000218	0.515E-2	0.160E-1	3 (977)	3 (38599)	Ribosomal protein L14b/L23e
IPR000224	0.708E-2	0.192E-1	2 (977)	2 (38599)	Vesiculovirus phosphoprotein
IPR000227	0.162E-4	0.362E-3	2 (977)	2 (38599)	Angiotensinogen
IPR000248	0.478E-2	0.151E-1	2 (977)	2 (38599)	Angiotensin II receptor
IPR000249	0.121E-2	0.738E-2	2 (977)	2 (38599)	Bacterial microcompartments protein
IPR000263	0.866E-3	0.572E-2	6 (977)	6 (38599)	Geminivirus AR1/BR1 coat protein
IPR000271	0.300E-2	0.118E-1	2 (977)	2 (38599)	Ribosomal protein L34
IPR000286	0.435E-3	0.475E-2	4 (977)	4 (38599)	Histone deacetylase superfamily
IPR000299	0.157E-3	0.224E-2	8 (977)	8 (38599)	Band 4.1
IPR000306	0.850E-2	0.224E-1	4 (977)	4 (38599)	Zinc finger, FYVE-type
IPR000326	0.716E-2	0.192E-1	4 (977)	4 (38599)	Phosphoesterase, PA-phosphatase related
IPR000332	0.640E-3	0.474E-2	1 (977)	1 (38599)	Adrenergic receptor, beta 2
IPR000353	0.332E-2	0.129E-1	22 (977)	22 (38599)	MHC class II, beta chain, N-terminal
IPR000358	0.229E-2	0.982E-2	4 (977)	4 (38599)	Ribonucleotide reductase
IPR000367	0.229E-2	0.959E-2	2 (977)	2 (38599)	G-protein alpha subunit, group S
IPR000387	0.911E-3	0.597E-2	13 (977)	13 (38599)	Tyrosine specific protein phosphatase and dual specificity protein phosphatase
IPR000402	0.993E-2	0.236E-1	2 (977)	2 (38599)	ATPase, P-type cation exchange, beta subunit
IPR000406	0.897E-2	0.235E-1	1 (977)	1 (38599)	RHO protein GDP dissociation inhibitor
IPR000409	0.300E-2	0.121E-1	2 (977)	2 (38599)	Beige/BEACH
IPR000426	0.289E-2	0.118E-1	3 (977)	3 (38599)	Proteasome alpha-subunit
IPR000431	0.640E-3	0.474E-2	1 (977)	1 (38599)	5-Hydroxytryptamine 5B receptor
IPR000438	0.382E-2	0.127E-1	2 (977)	2 (38599)	Acetyl-CoA carboxylase carboxyl transferase, beta subunit
IPR000442	0.415E-2	0.136E-1	9 (977)	9 (38599)	Intron maturase, type II
IPR000445	0.403E-2	0.132E-1	4 (977)	4 (38599)	Helix-hairpin-helix motif
IPR000447	0.170E-2	0.957E-2	2 (977)	2 (38599)	FAD-dependent glycerol-3-phosphate dehydrogenase
IPR000452	0.371E-2	0.131E-1	1 (977)	1 (38599)	Kappa opioid receptor
IPR000471	0.803E-2	0.214E-1	5 (977)	5 (38599)	Interferon alpha, beta and delta
IPR000475	0.363E-2	0.140E-1	12 (977)	12 (38599)	Retroviral Vif (Viral infectivity) protein
IPR000476	0.758E-4	0.129E-2	3 (977)	3 (38599)	Glycoprotein hormone alpha chain
IPR000477	0.172E-2	0.967E-2	31 (977)	31 (38599)	RNA-directed DNA polymerase (Reverse transcriptase)
IPR000480	0.515E-2	0.160E-1	3 (977)	3 (38599)	Glutelin
IPR000489	0.940E-3	0.610E-2	3 (977)	3 (38599)	Dihydropteroate synthase, DHPS
IPR000499	0.897E-2	0.216E-1	1 (977)	1 (38599)	Endothelin receptor
IPR000504	0.177E-4	0.370E-3	26 (977)	26 (38599)	RNA-binding region RNP-1 (RNA recognition motif)
IPR000509	0.897E-2	0.216E-1	1 (977)	1 (38599)	Ribosomal protein L36E
IPR000511	0.371E-2	0.132E-1	1 (977)	1 (38599)	Cytochrome c and c1 heme-lyase
IPR000515	0.140E-3	0.213E-2	11 (977)	11 (38599)	Binding-protein-dependent transport systems inner membrane component
IPR000522	0.582E-3	0.565E-2	3 (977)	3 (38599)	Bacterial transport system permease protein
IPR000533	0.585E-2	0.180E-1	3 (977)	3 (38599)	Tropomyosin
IPR000545	0.338E-2	0.131E-1	3 (977)	3 (38599)	Lactalbumin
IPR000550	0.371E-2	0.132E-1	1 (977)	1 (38599)	7,8-Dihydro-6-hydroxymethylpterin-pyrophosphokinase, HPPK
IPR000569	0.290E-2	0.118E-1	4 (977)	4 (38599)	HECT
IPR000582	0.993E-2	0.236E-1	2 (977)	2 (38599)	Acyl-coA-binding protein, ACBP
IPR000584	0.121E-2	0.730E-2	2 (977)	2 (38599)	Dihydropyridine sensitive L-type calcium channel, beta subunit
IPR000585	0.151E-2	0.879E-2	6 (977)	6 (38599)	Hemopexin
IPR000602	0.586E-2	0.178E-1	2 (977)	2 (38599)	Glycoside hydrolase, family 38
IPR000608	0.132E-2	0.785E-2	8 (977)	8 (38599)	Ubiquitin-conjugating enzyme, E2
IPR000618	0.333E-3	0.388E-2	3 (977)	3 (38599)	Insect cuticle protein
IPR000629	0.889E-2	0.233E-1	6 (977)	6 (38599)	ATP-dependent helicase, DEAD-box
IPR000634	0.948E-4	0.153E-2	6 (977)	6 (38599)	Serine/threonine dehydratase, pyridoxal-phosphate-binding site
IPR000637	0.427E-3	0.472E-2	10 (977)	10 (38599)	HMG-I and HMG-Y, DNA-binding
IPR000640	0.707E-3	0.489E-2	6 (977)	6 (38599)	Translation elongation factor EFG/EF2, C-terminal
IPR000641	0.170E-2	0.964E-2	2 (977)	2 (38599)	CbxX/CfqX
IPR000650	0.224E-3	0.300E-2	5 (977)	5 (38599)	Geminivirus AR1 coat protein
IPR000663	0.586E-2	0.178E-1	2 (977)	2 (38599)	Natriuretic peptide
IPR000667	0.371E-2	0.132E-1	1 (977)	1 (38599)	Peptidase S13, D-Ala-D-Ala carboxypeptidase C
IPR000672	0.993E-2	0.237E-1	2 (977)	2 (38599)	Tetrahydrofolate dehydrogenase/cyclohydrolase
IPR000674	0.843E-2	0.224E-1	2 (977)	2 (38599)	Aldehyde oxidase and xanthine dehydrogenase, a/b hammerhead
IPR000679	0.258E-2	0.106E-1	4 (977)	4 (38599)	Zinc finger, GATA-type
IPR000681	0.189E-2	0.101E-1	1 (977)	1 (38599)	Adrenergic receptor, beta 3
IPR000685	0.939E-3	0.614E-2	41 (977)	41 (38599)	Ribulose bisphosphate carboxylase, large chain
IPR000693	0.300E-2	0.120E-1	2 (977)	2 (38599)	Anenome neurotoxin
IPR000704	0.608E-2	0.182E-1	1 (977)	1 (38599)	Casein kinase II, regulatory subunit
IPR000709	0.608E-2	0.182E-1	1 (977)	1 (38599)	Leu/Ile/Val-binding protein
IPR000712	0.544E-2	0.168E-1	4 (977)	4 (38599)	Apoptosis regulator Bcl-2, BH
IPR000719	0.983E-7	0.281E-5	71 (977)	71 (38599)	Protein kinase
IPR000720	0.371E-2	0.132E-1	1 (977)	1 (38599)	Peptidyl-glycine alpha-amidating monooxygenase
IPR000726	0.418E-4	0.784E-3	8 (977)	8 (38599)	Glycoside hydrolase, family 19, catalytic
IPR000730	0.708E-2	0.191E-1	2 (977)	2 (38599)	Proliferating cell nuclear antigen, PCNA
IPR000735	0.608E-2	0.183E-1	1 (977)	1 (38599)	Adrenergic receptor, alpha-2C
IPR000736	0.993E-2	0.235E-1	2 (977)	2 (38599)	Adenovirus major coat protein hexon
IPR000742	0.516E-3	0.530E-2	22 (977)	22 (38599)	EGF-like, type 3
IPR000748	0.170E-2	0.966E-2	2 (977)	2 (38599)	Pseudouridine synthase, Rsu
IPR000753	0.305E-3	0.383E-2	2 (977)	2 (38599)	Clusterin
IPR000755	0.189E-2	0.100E-1	1 (977)	1 (38599)	Peptidase M15D, vanX D-ala-D-ala dipeptidase
IPR000756	0.993E-2	0.237E-1	2 (977)	2 (38599)	Diacylglycerol kinase accessory region
IPR000759	0.177E-2	0.986E-2	7 (977)	7 (38599)	Adrenodoxin reductase
IPR000760	0.835E-2	0.223E-1	3 (977)	3 (38599)	Inositol monophosphatase
IPR000764	0.897E-2	0.227E-1	1 (977)	1 (38599)	Uridine kinase
IPR000768	0.382E-2	0.127E-1	2 (977)	2 (38599)	NAD:arginine ADP-ribosyltransferase, ART
IPR000772	0.151E-2	0.880E-2	6 (977)	6 (38599)	Ricin B lectin
IPR000776	0.941E-2	0.225E-1	6 (977)	6 (38599)	Fusion glycoprotein F0
IPR000777	0.164E-9	0.496E-8	163 (977)	163 (38599)	Envelope glycoprotein GP120
IPR000781	0.189E-2	0.100E-1	1 (977)	1 (38599)	Enhancer of rudimentary
IPR000784	0.940E-3	0.612E-2	3 (977)	3 (38599)	Late protein L2
IPR000793	0.928E-4	0.151E-2	21 (977)	21 (38599)	ATPase, F1/V1/A1 complex, alpha/beta subunit, C-terminal
IPR000795	0.502E-4	0.924E-3	18 (977)	18 (38599)	Protein synthesis factor, GTP-binding
IPR000798	0.450E-2	0.145E-1	3 (977)	3 (38599)	Ezrin/radixin/moesin ERM
IPR000812	0.586E-2	0.178E-1	2 (977)	2 (38599)	Transcription factor TFIIB related
IPR000818	0.823E-3	0.549E-2	2 (977)	2 (38599)	TEA/ATTS
IPR000826	0.708E-2	0.192E-1	2 (977)	2 (38599)	Formyl/methionyl peptide receptor
IPR000827	0.222E-3	0.299E-2	6 (977)	6 (38599)	Small chemokine, C-C
IPR000832	0.124E-2	0.738E-2	8 (977)	8 (38599)	GPCR, family 2, secretin-like
IPR000834	0.313E-2	0.123E-1	6 (977)	6 (38599)	Peptidase M14, carboxypeptidase A
IPR000835	0.207E-2	0.899E-2	3 (977)	3 (38599)	Bacterial regulatory protein, MarR
IPR000839	0.739E-10	0.376E-8	1 (977)	1 (38599)	Porin, Oms28 type
IPR000845	0.117E-2	0.730E-2	3 (977)	3 (38599)	Purine and other phosphorylases, family 1
IPR000847	0.546E-2	0.169E-1	6 (977)	6 (38599)	Bacterial regulatory protein, LysR
IPR000851	0.931E-2	0.223E-1	3 (977)	3 (38599)	Ribosomal protein S5
IPR000873	0.123E-3	0.191E-2	14 (977)	14 (38599)	AMP-dependent synthetase and ligase
IPR000878	0.338E-2	0.131E-1	3 (977)	3 (38599)	Uroporphyrin-III C/tetrapyrrole (Corrin/Porphyrin) methyltransferase
IPR000883	0.293E-2	0.119E-1	34 (977)	34 (38599)	Cytochrome c oxidase, subunit I
IPR000885	0.190E-3	0.260E-2	5 (977)	5 (38599)	Fibrillar collagen, C-terminal
IPR000886	0.642E-5	0.154E-3	15 (977)	15 (38599)	Endoplasmic reticulum targeting sequence
IPR000887	0.189E-2	0.985E-2	1 (977)	1 (38599)	KDPG and KHG aldolase
IPR000894	0.702E-2	0.191E-1	6 (977)	6 (38599)	Ribulose bisphosphate carboxylase, small chain
IPR000897	0.648E-2	0.178E-1	5 (977)	5 (38599)	GTP-binding signal recognition particle SRP54, GTPase
IPR000900	0.121E-2	0.739E-2	2 (977)	2 (38599)	Nebulin 35 residue motif
IPR000910	0.133E-3	0.204E-2	13 (977)	13 (38599)	HMG1/2 (high mobility group) box
IPR000915	0.121E-2	0.734E-2	2 (977)	2 (38599)	Ribosomal protein L6E
IPR000916	0.544E-2	0.168E-1	4 (977)	4 (38599)	Bet v I allergen
IPR000919	0.640E-3	0.472E-2	1 (977)	1 (38599)	Neutrophil cytosol factor P40
IPR000933	0.189E-2	0.979E-2	1 (977)	1 (38599)	Glycoside hydrolase, family 29 (alpha-L-fucosidase)
IPR000943	0.165E-3	0.234E-2	7 (977)	7 (38599)	RNA polymerase, Sigma-70 factor
IPR000944	0.371E-2	0.132E-1	1 (977)	1 (38599)	Transcriptional regulator, Rrf2
IPR000968	0.450E-2	0.145E-1	3 (977)	3 (38599)	Influenza non-structural protein (NS2)
IPR000971	0.282E-4	0.560E-3	28 (977)	28 (38599)	Globin
IPR000980	0.452E-5	0.109E-3	19 (977)	19 (38599)	SH2 motif
IPR000983	0.843E-2	0.223E-1	2 (977)	2 (38599)	Bacterial general secretion pathway protein G
IPR000991	0.115E-2	0.731E-2	8 (977)	8 (38599)	Glutamine amidotransferase class-I
IPR000992	0.371E-2	0.132E-1	1 (977)	1 (38599)	Stress-induced protein SRP1/TIP1
IPR000994	0.362E-2	0.140E-1	4 (977)	4 (38599)	Peptidase M24, catalytic core
IPR000998	0.134E-3	0.204E-2	5 (977)	5 (38599)	MAM
IPR001030	0.450E-2	0.146E-1	3 (977)	3 (38599)	Aconitate hydratase, N-terminal
IPR001034	0.382E-2	0.128E-1	2 (977)	2 (38599)	Bacterial regulatory protein, DeoR N-terminal
IPR001039	0.920E-2	0.221E-1	19 (977)	19 (38599)	MHC class I, alpha chain, alpha1 and alpha2
IPR001040	0.586E-2	0.178E-1	2 (977)	2 (38599)	Eukaryotic translation initiation factor 4E (eIF-4E)
IPR001042	0.835E-2	0.222E-1	3 (977)	3 (38599)	Peptidase A11B, Ty1 A and B
IPR001044	0.739E-10	0.309E-8	1 (977)	1 (38599)	Xeroderma pigmentosum group G protein
IPR001045	0.102E-6	0.288E-5	6 (977)	6 (38599)	Spermine synthase
IPR001057	0.585E-2	0.180E-1	3 (977)	3 (38599)	Glutamate 5-kinase
IPR001060	0.229E-2	0.985E-2	4 (977)	4 (38599)	Cdc15/Fes/CIP4
IPR001085	0.843E-2	0.224E-1	2 (977)	2 (38599)	Glycine hydroxymethyltransferase
IPR001087	0.202E-2	0.880E-2	4 (977)	4 (38599)	Lipolytic enzyme, G-D-S-L
IPR001092	0.800E-5	0.189E-3	21 (977)	21 (38599)	Basic helix-loop-helix dimerisation region bHLH
IPR001099	0.781E-2	0.209E-1	4 (977)	4 (38599)	Chalcone and stilbene synthases, N-terminal
IPR001100	0.415E-2	0.136E-1	9 (977)	9 (38599)	Pyridine nucleotide-disulphide oxidoreductase, class I
IPR001106	0.435E-3	0.476E-2	4 (977)	4 (38599)	Phenylalanine/histidine ammonia-lyase
IPR001111	0.115E-2	0.731E-2	6 (977)	6 (38599)	Transforming growth factor beta (TGFb), N-terminal
IPR001112	0.640E-3	0.470E-2	1 (977)	1 (38599)	Endothelin B receptor
IPR001118	0.524E-3	0.525E-2	2 (977)	2 (38599)	Na+/H+ exchanger, isoform 3 (NHE3)
IPR001123	0.464E-4	0.862E-3	3 (977)	3 (38599)	Lysine exporter protein (LYSE/YGGA)
IPR001127	0.708E-2	0.190E-1	2 (977)	2 (38599)	Phosphotransferase system, sugar-specific permease EIIA 1 domain
IPR001132	0.156E-2	0.898E-2	4 (977)	4 (38599)	MAD homology 2, Dwarfin-type
IPR001139	0.897E-2	0.223E-1	1 (977)	1 (38599)	Glycoside hydrolase, family 30
IPR001141	0.897E-2	0.222E-1	1 (977)	1 (38599)	Ribosomal protein L27e
IPR001150	0.121E-2	0.745E-2	2 (977)	2 (38599)	Formate C-acetyltransferase glycine radical
IPR001157	0.373E-2	0.126E-1	5 (977)	5 (38599)	Flavivirus non-structural protein NS1
IPR001163	0.128E-2	0.763E-2	5 (977)	5 (38599)	Like-Sm ribonucleoprotein, core
IPR001185	0.305E-3	0.366E-2	2 (977)	2 (38599)	Large-conductance mechanosensitive channel
IPR001193	0.189E-2	0.959E-2	1 (977)	1 (38599)	Peptidase M50, mammalian sterol-regulatory element binding protein
IPR001194	0.246E-2	0.102E-1	3 (977)	3 (38599)	DENN
IPR001203	0.897E-2	0.224E-1	1 (977)	1 (38599)	Aldehyde ferredoxin oxidoreductase, C-terminal
IPR001204	0.582E-3	0.569E-2	3 (977)	3 (38599)	Phosphate transporter
IPR001205	0.227E-2	0.980E-2	10 (977)	10 (38599)	RNA-directed RNA polymerase, P3D protein
IPR001217	0.300E-2	0.119E-1	2 (977)	2 (38599)	STAT transcription factor
IPR001224	0.739E-10	0.235E-8	1 (977)	1 (38599)	Vasopressin V1A receptor
IPR001233	0.640E-3	0.468E-2	1 (977)	1 (38599)	Protein of unknown function UPF0027
IPR001245	0.626E-3	0.600E-2	22 (977)	22 (38599)	Tyrosine protein kinase
IPR001248	0.229E-2	0.979E-2	2 (977)	2 (38599)	Permease for cytosine/purines, uracil, thiamine, allantoin
IPR001258	0.101E-2	0.649E-2	4 (977)	4 (38599)	NHL repeat
IPR001265	0.608E-2	0.179E-1	1 (977)	1 (38599)	Formin
IPR001267	0.300E-2	0.119E-1	2 (977)	2 (38599)	Thymidine kinase
IPR001269	0.229E-2	0.976E-2	2 (977)	2 (38599)	Dihydrouridine synthase, DuS
IPR001293	0.300E-2	0.119E-1	2 (977)	2 (38599)	Zinc finger, TRAF-type
IPR001302	0.300E-2	0.118E-1	2 (977)	2 (38599)	Photosystem I reaction centre, subunit VIII
IPR001327	0.304E-2	0.120E-1	10 (977)	10 (38599)	Pyridine nucleotide-disulphide oxidoreductase, NAD-binding region
IPR001331	0.558E-2	0.172E-1	5 (977)	5 (38599)	Guanine-nucleotide dissociation stimulator, CDC24
IPR001337	0.515E-2	0.161E-1	3 (977)	3 (38599)	Tobacco mosaic virus coat protein
IPR001338	0.585E-2	0.180E-1	3 (977)	3 (38599)	Fungal hydrophobin
IPR001340	0.524E-3	0.521E-2	2 (977)	2 (38599)	Combined Leucocidin/ASH4 hemolysin
IPR001346	0.890E-4	0.146E-2	4 (977)	4 (38599)	Interferon regulatory factor
IPR001353	0.196E-2	0.854E-2	6 (977)	6 (38599)	20S proteasome, A and B subunits
IPR001368	0.559E-2	0.172E-1	7 (977)	7 (38599)	TNFR/CD27/30/40/95 cysteine-rich region
IPR001373	0.358E-3	0.411E-2	4 (977)	4 (38599)	Cullin
IPR001387	0.426E-3	0.478E-2	7 (977)	7 (38599)	Helix-turn-helix type 3
IPR001395	0.701E-3	0.486E-2	9 (977)	9 (38599)	Aldo/keto reductase
IPR001399	0.371E-2	0.132E-1	1 (977)	1 (38599)	VP6 blue-tongue virus inner capsid protein
IPR001405	0.897E-2	0.234E-1	1 (977)	1 (38599)	DNA repair protein RadC
IPR001422	0.608E-2	0.175E-1	1 (977)	1 (38599)	Neuromodulin (GAP-43)
IPR001423	0.608E-2	0.175E-1	1 (977)	1 (38599)	Protein of unknown function UPF0028
IPR001432	0.189E-2	0.930E-2	1 (977)	1 (38599)	Muscarinic acetylcholine receptor M4
IPR001444	0.286E-3	0.369E-2	6 (977)	6 (38599)	Flagellar basal body rod protein
IPR001451	0.860E-2	0.225E-1	5 (977)	5 (38599)	Bacterial transferase hexapeptide repeat
IPR001452	0.313E-9	0.938E-8	33 (977)	33 (38599)	Src homology-3
IPR001456	0.391E-2	0.129E-1	3 (977)	3 (38599)	Peptidase C6, potyvirus helper component proteinase
IPR001458	0.189E-2	0.924E-2	1 (977)	1 (38599)	Metabotropic glutamate receptor 2
IPR001461	0.142E-2	0.832E-2	8 (977)	8 (38599)	Peptidase A1
IPR001468	0.246E-2	0.102E-1	3 (977)	3 (38599)	Indole-3-glycerol phosphate synthase, central region
IPR001470	0.170E-2	0.960E-2	2 (977)	2 (38599)	Bacteriochlorophyll C binding protein
IPR001473	0.608E-2	0.174E-1	1 (977)	1 (38599)	Clathrin propeller, N-terminal
IPR001478	0.304E-3	0.386E-2	16 (977)	16 (38599)	PDZ/DHR/GLGF
IPR001482	0.493E-2	0.154E-1	4 (977)	4 (38599)	Bacterial type II secretion system protein E
IPR001505	0.119E-5	0.309E-4	25 (977)	25 (38599)	Copper center Cu(A)
IPR001509	0.142E-2	0.833E-2	9 (977)	9 (38599)	NAD-dependent epimerase/dehydratase
IPR001513	0.189E-2	0.918E-2	1 (977)	1 (38599)	Adenosine A2A receptor
IPR001525	0.285E-3	0.369E-2	7 (977)	7 (38599)	C-5 cytosine-specific DNA methylase
IPR001563	0.391E-2	0.129E-1	3 (977)	3 (38599)	Peptidase S10, serine carboxypeptidase
IPR001564	0.597E-2	0.180E-1	4 (977)	4 (38599)	Nucleoside diphosphate kinase
IPR001574	0.258E-2	0.106E-1	4 (977)	4 (38599)	Ribosome-inactivating protein
IPR001577	0.478E-2	0.151E-1	2 (977)	2 (38599)	Peptidase M8, leishmanolysin
IPR001584	0.338E-6	0.922E-5	26 (977)	26 (38599)	Integrase, catalytic region
IPR001585	0.993E-2	0.234E-1	2 (977)	2 (38599)	Transaldolase
IPR001592	0.287E-2	0.117E-1	7 (977)	7 (38599)	Potyvirus coat protein
IPR001597	0.897E-2	0.229E-1	1 (977)	1 (38599)	Aromatic amino acid beta-eliminating lyase/threonine aldolase
IPR001623	0.267E-2	0.110E-1	11 (977)	11 (38599)	Heat shock protein DnaJ, N-terminal
IPR001624	0.608E-2	0.172E-1	1 (977)	1 (38599)	Flagellar hook-basal body complex protein FliE
IPR001627	0.850E-2	0.224E-1	4 (977)	4 (38599)	Semaphorin/CD100 antigen
IPR001635	0.189E-2	0.911E-2	1 (977)	1 (38599)	Flagellar hook-length control protein
IPR001640	0.843E-2	0.223E-1	2 (977)	2 (38599)	Prolipoprotein diacylglyceryl transferase
IPR001644	0.608E-2	0.171E-1	1 (977)	1 (38599)	C3A-anaphylatoxin receptor
IPR001650	0.991E-3	0.639E-2	20 (977)	20 (38599)	Helicase, C-terminal
IPR001653	0.897E-2	0.225E-1	1 (977)	1 (38599)	Diaminopimelate epimerase
IPR001655	0.189E-2	0.907E-2	1 (977)	1 (38599)	Neutrophil cytosol factor 1
IPR001659	0.180E-2	0.100E-1	6 (977)	6 (38599)	Phycobilisome alpha, beta and anchor chains
IPR001660	0.596E-2	0.180E-1	8 (977)	8 (38599)	Sterile alpha motif SAM
IPR001661	0.823E-3	0.556E-2	2 (977)	2 (38599)	Glycoside hydrolase, family 37
IPR001668	0.333E-3	0.387E-2	3 (977)	3 (38599)	Plasmid recombination enzyme
IPR001669	0.189E-2	0.902E-2	1 (977)	1 (38599)	Arginine repressor
IPR001676	0.659E-2	0.181E-1	7 (977)	7 (38599)	Picornavirus capsid
IPR001680	0.121E-2	0.752E-2	27 (977)	27 (38599)	WD-40 repeat
IPR001683	0.269E-2	0.110E-1	6 (977)	6 (38599)	Phox-like
IPR001684	0.356E-4	0.689E-3	4 (977)	4 (38599)	Ribosomal protein L27
IPR001696	0.450E-2	0.145E-1	3 (977)	3 (38599)	Na+ channel
IPR001712	0.134E-4	0.308E-3	3 (977)	3 (38599)	Bacterial type III secretion FHIPEP
IPR001714	0.708E-2	0.190E-1	2 (977)	2 (38599)	Peptidase M24, methionine aminopeptidase
IPR001715	0.394E-2	0.129E-1	8 (977)	8 (38599)	Calponin-like actin-binding
IPR001720	0.229E-2	0.961E-2	2 (977)	2 (38599)	PI3 kinase, P85 regulatory subunit
IPR001729	0.897E-2	0.233E-1	1 (977)	1 (38599)	Surfactant-associated polypeptide
IPR001748	0.640E-3	0.456E-2	1 (977)	1 (38599)	G10 protein
IPR001750	0.112E-3	0.178E-2	35 (977)	35 (38599)	NADH/Ubiquinone/plastoquinone (complex I)
IPR001766	0.592E-3	0.571E-2	8 (977)	8 (38599)	Fork head transcription factor
IPR001775	0.300E-2	0.120E-1	2 (977)	2 (38599)	Bacterial general secretion pathway protein D
IPR001794	0.739E-10	0.125E-7	1 (977)	1 (38599)	Frataxin
IPR001805	0.608E-2	0.170E-1	1 (977)	1 (38599)	Adenosine kinase
IPR001806	0.881E-3	0.578E-2	22 (977)	22 (38599)	Ras GTPase
IPR001810	0.749E-2	0.200E-1	9 (977)	9 (38599)	Cyclin-like F-box
IPR001811	0.152E-2	0.882E-2	7 (977)	7 (38599)	Small chemokine, interleukin-8-like
IPR001814	0.156E-3	0.223E-2	2 (977)	2 (38599)	Filamentous bacteriophage Vg4 protein
IPR001818	0.121E-2	0.751E-2	7 (977)	7 (38599)	Peptidase M10A and M12B, matrixin and adamalysin
IPR001826	0.371E-2	0.133E-1	1 (977)	1 (38599)	RHS protein
IPR001830	0.478E-2	0.150E-1	2 (977)	2 (38599)	Glycosyl transferase, family 20
IPR001839	0.340E-3	0.391E-2	9 (977)	9 (38599)	Transforming growth factor beta
IPR001841	0.766E-2	0.205E-1	21 (977)	21 (38599)	Zinc finger, RING-type
IPR001849	0.245E-2	0.102E-1	20 (977)	20 (38599)	Pleckstrin-like
IPR001853	0.382E-2	0.129E-1	2 (977)	2 (38599)	DSBA oxidoreductase
IPR001865	0.426E-3	0.476E-2	7 (977)	7 (38599)	Ribosomal protein S2
IPR001872	0.371E-2	0.133E-1	1 (977)	1 (38599)	Peptidase A8, signal peptidase II
IPR001875	0.478E-2	0.151E-1	2 (977)	2 (38599)	Death effector
IPR001890	0.189E-2	0.867E-2	1 (977)	1 (38599)	CRS1/YhbY
IPR001896	0.117E-2	0.733E-2	3 (977)	3 (38599)	Plant virus coat protein
IPR001905	0.371E-2	0.133E-1	1 (977)	1 (38599)	Ammonium transporter
IPR001916	0.477E-2	0.152E-1	5 (977)	5 (38599)	Glycoside hydrolase, family 22
IPR001917	0.212E-2	0.919E-2	6 (977)	6 (38599)	Aminotransferase, class-II
IPR001922	0.897E-2	0.218E-1	1 (977)	1 (38599)	Dopamine D2 receptor
IPR001925	0.993E-2	0.235E-1	2 (977)	2 (38599)	Porin, eukaryotic type
IPR001930	0.229E-2	0.983E-2	4 (977)	4 (38599)	Peptidase M1, membrane alanine aminopeptidase
IPR001932	0.517E-2	0.160E-1	5 (977)	5 (38599)	Protein phosphatase 2C-related
IPR001952	0.470E-2	0.150E-1	7 (977)	7 (38599)	Alkaline phosphatase
IPR001969	0.593E-4	0.108E-2	27 (977)	27 (38599)	Peptidase aspartic, active site
IPR001970	0.897E-2	0.218E-1	1 (977)	1 (38599)	Na+/H+ exchanger isoform 1 (NHE1)
IPR001981	0.121E-2	0.727E-2	2 (977)	2 (38599)	Colipase
IPR001984	0.173E-2	0.971E-2	3 (977)	3 (38599)	Peptidase S16, Lon protease
IPR001989	0.897E-2	0.218E-1	1 (977)	1 (38599)	Radical-activating enzyme
IPR001991	0.710E-3	0.489E-2	5 (977)	5 (38599)	Sodium:dicarboxylate symporter
IPR001995	0.627E-2	0.173E-1	16 (977)	16 (38599)	Peptidase A2A, retrovirus, catalytic
IPR002015	0.305E-3	0.386E-2	2 (977)	2 (38599)	Proteasome/cyclosome, regulatory subunit
IPR002043	0.338E-2	0.131E-1	3 (977)	3 (38599)	Uracil-DNA glycosylase
IPR002048	0.355E-5	0.873E-4	39 (977)	39 (38599)	Calcium-binding EF-hand
IPR002049	0.287E-2	0.117E-1	7 (977)	7 (38599)	EGF-like, laminin
IPR002052	0.950E-2	0.227E-1	8 (977)	8 (38599)	N-6 Adenine-specific DNA methylase
IPR002053	0.897E-2	0.217E-1	1 (977)	1 (38599)	Glycoside hydrolase, family 25
IPR002057	0.121E-2	0.735E-2	2 (977)	2 (38599)	Isopenicillin N synthetase
IPR002058	0.229E-2	0.981E-2	2 (977)	2 (38599)	PAP/25A-associated
IPR002060	0.662E-2	0.181E-1	3 (977)	3 (38599)	Squalene/phytoene synthase
IPR002071	0.608E-2	0.168E-1	1 (977)	1 (38599)	Thermonuclease active site
IPR002072	0.308E-3	0.368E-2	5 (977)	5 (38599)	Nerve growth factor
IPR002075	0.843E-2	0.222E-1	2 (977)	2 (38599)	Nuclear transport factor 2
IPR002077	0.515E-2	0.160E-1	3 (977)	3 (38599)	Ca2+ channel, alpha subunit
IPR002078	0.128E-2	0.760E-2	10 (977)	10 (38599)	Sigma-54 factor, interaction region
IPR002083	0.546E-3	0.537E-2	5 (977)	5 (38599)	MATH
IPR002084	0.640E-3	0.611E-2	1 (977)	1 (38599)	Methionine repressor MetJ
IPR002101	0.608E-2	0.168E-1	1 (977)	1 (38599)	Myristoylated alanine-rich C-kinase substrate MARCKS
IPR002109	0.126E-4	0.291E-3	6 (977)	6 (38599)	Glutaredoxin
IPR002131	0.993E-2	0.235E-1	2 (977)	2 (38599)	Glycoprotein hormone receptor
IPR002138	0.662E-2	0.181E-1	3 (977)	3 (38599)	Peptidase C14, caspase non-catalytic subunit p10
IPR002141	0.115E-2	0.728E-2	5 (977)	5 (38599)	Influenza virus nucleoprotein (NP)
IPR002143	0.246E-2	0.102E-1	3 (977)	3 (38599)	Ribosomal protein L1
IPR002145	0.246E-2	0.102E-1	3 (977)	3 (38599)	CopG-like DNA-binding
IPR002147	0.897E-2	0.217E-1	1 (977)	1 (38599)	5-Hydroxytryptamine 1B receptor
IPR002152	0.897E-2	0.218E-1	1 (977)	1 (38599)	Glycoside hydrolase, family 23
IPR002153	0.478E-2	0.152E-1	2 (977)	2 (38599)	Transient receptor potential protein
IPR002156	0.867E-3	0.570E-2	8 (977)	8 (38599)	Ribonuclease H
IPR002165	0.924E-2	0.222E-1	4 (977)	4 (38599)	Plexin
IPR002170	0.371E-2	0.133E-1	1 (977)	1 (38599)	Parathyroid hormone receptor
IPR002171	0.637E-3	0.610E-2	6 (977)	6 (38599)	Ribosomal protein L2
IPR002172	0.941E-2	0.225E-1	6 (977)	6 (38599)	Low density lipoprotein-receptor, class A
IPR002184	0.897E-2	0.217E-1	1 (977)	1 (38599)	Serpentine beta receptor
IPR002186	0.189E-2	0.851E-2	1 (977)	1 (38599)	Neocarzinostatin-type antitumour, antibiotic chromoprotein
IPR002187	0.662E-2	0.181E-1	3 (977)	3 (38599)	Nitrogen regulatory protein P-II
IPR002195	0.450E-2	0.145E-1	3 (977)	3 (38599)	Dihydroorotase
IPR002197	0.487E-3	0.508E-2	10 (977)	10 (38599)	Helix-turn-helix, Fis-type
IPR002198	0.326E-3	0.386E-2	18 (977)	18 (38599)	Short-chain dehydrogenase/reductase SDR
IPR002209	0.177E-2	0.990E-2	5 (977)	5 (38599)	Heparin-binding growth factor/Fibroblast growth factor
IPR002211	0.189E-2	0.849E-2	1 (977)	1 (38599)	Lymphocyte-specific protein
IPR002218	0.478E-2	0.151E-1	2 (977)	2 (38599)	Glucose-inhibited division protein A
IPR002219	0.308E-2	0.121E-1	9 (977)	9 (38599)	Protein kinase C, phorbol ester/diacylglycerol binding
IPR002220	0.993E-2	0.237E-1	2 (977)	2 (38599)	Dihydrodipicolinate synthetase
IPR002233	0.446E-2	0.145E-1	4 (977)	4 (38599)	Adrenergic receptor
IPR002241	0.382E-2	0.127E-1	2 (977)	2 (38599)	Glycoside hydrolase, family 27
IPR002251	0.189E-2	0.848E-2	1 (977)	1 (38599)	Chloride channel plant CLC
IPR002258	0.640E-3	0.610E-2	1 (977)	1 (38599)	DEZ orphan receptor
IPR002267	0.640E-3	0.608E-2	1 (977)	1 (38599)	Gap junction beta-1 protein (Cx32)
IPR002274	0.897E-2	0.217E-1	1 (977)	1 (38599)	Thyrotropin receptor
IPR002281	0.189E-2	0.847E-2	1 (977)	1 (38599)	Protease-activated receptor 2
IPR002290	0.415E-3	0.468E-2	31 (977)	31 (38599)	Serine/threonine protein kinase
IPR002296	0.403E-2	0.132E-1	4 (977)	4 (38599)	N6 adenine-specific DNA methyltransferase, N12 class
IPR002300	0.440E-2	0.143E-1	5 (977)	5 (38599)	Aminoacyl-tRNA synthetase, class Ia
IPR002301	0.117E-2	0.736E-2	3 (977)	3 (38599)	Isoleucyl-tRNA synthetase, class Ia
IPR002310	0.300E-2	0.119E-1	2 (977)	2 (38599)	Glycyl-tRNA synthetase, alpha subunit
IPR002313	0.582E-3	0.563E-2	3 (977)	3 (38599)	Lysyl-tRNA synthetase, class-2
IPR002320	0.746E-3	0.509E-2	3 (977)	3 (38599)	Threonyl-tRNA synthetase, class IIa
IPR002327	0.393E-2	0.129E-1	7 (977)	7 (38599)	Cytochrome c, class IA/ IB
IPR002337	0.334E-3	0.387E-2	13 (977)	13 (38599)	Beta haemoglobin
IPR002340	0.229E-2	0.972E-2	2 (977)	2 (38599)	Zeta haemoglobin
IPR002345	0.118E-2	0.737E-2	11 (977)	11 (38599)	Lipocalin
IPR002347	0.377E-3	0.428E-2	17 (977)	17 (38599)	Glucose/ribitol dehydrogenase
IPR002348	0.139E-2	0.817E-2	6 (977)	6 (38599)	Interleukin 1/heparin-binding growth factor
IPR002353	0.697E-2	0.190E-1	5 (977)	5 (38599)	Type II antifreeze protein
IPR002384	0.843E-2	0.223E-1	2 (977)	2 (38599)	Bone matrix, Gla protein
IPR002388	0.608E-2	0.172E-1	1 (977)	1 (38599)	Annexin, type I
IPR002392	0.371E-2	0.133E-1	1 (977)	1 (38599)	Annexin, type V
IPR002394	0.391E-5	0.956E-4	9 (977)	9 (38599)	Nicotinic acetylcholine receptor
IPR002400	0.406E-3	0.458E-2	11 (977)	11 (38599)	Growth factor, cystine knot
IPR002406	0.608E-2	0.173E-1	1 (977)	1 (38599)	Natriuretic peptide, C type
IPR002408	0.608E-2	0.173E-1	1 (977)	1 (38599)	Natriuretic peptide, brain type
IPR002415	0.371E-2	0.133E-1	1 (977)	1 (38599)	High mobility group-like nuclear protein
IPR002427	0.640E-3	0.606E-2	1 (977)	1 (38599)	Alcohol dehydrogenase-related protein
IPR002429	0.138E-5	0.356E-4	28 (977)	28 (38599)	Cytochrome c oxidase subunit II C-terminal
IPR002436	0.189E-2	0.829E-2	1 (977)	1 (38599)	Dopamine neurotransmitter transporter
IPR002453	0.689E-2	0.188E-1	8 (977)	8 (38599)	Beta tubulin
IPR002455	0.371E-2	0.133E-1	1 (977)	1 (38599)	Metabotropic gamma-aminobutyric acid receptor, type B
IPR002457	0.640E-3	0.605E-2	1 (977)	1 (38599)	Metabotropic gamma-aminobutyric acid receptor, type B2
IPR002468	0.897E-2	0.218E-1	1 (977)	1 (38599)	Peptidase M24A, methionine aminopeptidase, subfamily 2
IPR002472	0.608E-2	0.174E-1	1 (977)	1 (38599)	Palmitoyl protein thioesterase
IPR002477	0.159E-2	0.913E-2	5 (977)	5 (38599)	Peptidoglycan-binding domain 1
IPR002485	0.446E-3	0.471E-2	3 (977)	3 (38599)	Protein of unknown function DUF13
IPR002498	0.708E-2	0.191E-1	2 (977)	2 (38599)	Phosphatidylinositol-4-phosphate 5-kinase
IPR002500	0.382E-2	0.129E-1	2 (977)	2 (38599)	Phosphoadenosine phosphosulfate reductase
IPR002521	0.995E-2	0.234E-1	6 (977)	6 (38599)	Hepatitis C virus core protein
IPR002522	0.426E-3	0.475E-2	7 (977)	7 (38599)	Hepatitis C virus capsid protein
IPR002525	0.229E-2	0.956E-2	2 (977)	2 (38599)	Transposase, IS111A/IS1328/IS1533
IPR002554	0.478E-2	0.151E-1	2 (977)	2 (38599)	Protein phosphatase 2A, regulatory B subunit, B56
IPR002556	0.300E-2	0.120E-1	2 (977)	2 (38599)	Arterivirus envelope protein
IPR002558	0.524E-3	0.534E-2	2 (977)	2 (38599)	I/LWEQ
IPR002563	0.446E-3	0.474E-2	3 (977)	3 (38599)	Flavin reductase-like, FMN-binding
IPR002583	0.305E-3	0.372E-2	2 (977)	2 (38599)	Ribosomal protein S20
IPR002586	0.177E-2	0.987E-2	5 (977)	5 (38599)	Cobyrinic acid a,c-diamide synthase
IPR002591	0.940E-3	0.609E-2	3 (977)	3 (38599)	Type I phosphodiesterase/nucleotide pyrophosphatase
IPR002600	0.121E-2	0.744E-2	2 (977)	2 (38599)	Herpesvirus UL7-like protein
IPR002611	0.586E-2	0.179E-1	2 (977)	2 (38599)	IstB-like ATP-binding protein
IPR002618	0.229E-2	0.968E-2	2 (977)	2 (38599)	UTP--glucose-1-phosphate uridylyltransferase
IPR002629	0.382E-2	0.128E-1	2 (977)	2 (38599)	Methionine synthase, vitamin-B12 independent
IPR002630	0.897E-2	0.217E-1	1 (977)	1 (38599)	Orbivirus non-structural protein NS1/hydrophobic tubular protein
IPR002641	0.515E-2	0.160E-1	3 (977)	3 (38599)	Patatin
IPR002661	0.608E-2	0.169E-1	1 (977)	1 (38599)	Ribosome recycling factor
IPR002671	0.608E-2	0.170E-1	1 (977)	1 (38599)	Ribosomal L22e protein
IPR002672	0.371E-2	0.133E-1	1 (977)	1 (38599)	Ribosomal L28e protein
IPR002677	0.940E-3	0.614E-2	3 (977)	3 (38599)	Ribosomal L32p protein
IPR002678	0.823E-3	0.551E-2	2 (977)	2 (38599)	NGG1p interacting factor 3, NIF3
IPR002680	0.897E-2	0.232E-1	1 (977)	1 (38599)	Alternative oxidase
IPR002702	0.739E-10	0.509E-8	1 (977)	1 (38599)	Bacteriophage translational regulator
IPR002703	0.897E-2	0.223E-1	1 (977)	1 (38599)	Levivirus coat protein
IPR002734	0.897E-2	0.229E-1	1 (977)	1 (38599)	Bacterial bifunctional deaminase-reductase, C-terminal
IPR002740	0.189E-2	0.846E-2	1 (977)	1 (38599)	Protein of unknown function DUF55
IPR002744	0.897E-2	0.221E-1	1 (977)	1 (38599)	Protein of unknown function DUF59
IPR002747	0.189E-2	0.850E-2	1 (977)	1 (38599)	Protein of unknown function DUF62
IPR002755	0.608E-2	0.174E-1	1 (977)	1 (38599)	DNA primase, small subunit
IPR002759	0.608E-2	0.174E-1	1 (977)	1 (38599)	Ribonuclease P-related
IPR002762	0.897E-2	0.231E-1	1 (977)	1 (38599)	Cobalamin (vitamin B12) biosynthesis CbiX
IPR002769	0.305E-3	0.368E-2	2 (977)	2 (38599)	Translation initiation factor IF6
IPR002791	0.608E-2	0.175E-1	1 (977)	1 (38599)	Protein of unknown function DUF89
IPR002810	0.739E-10	0.450E-8	1 (977)	1 (38599)	Nodulation efficiency, NfeD
IPR002813	0.823E-3	0.554E-2	2 (977)	2 (38599)	Arginine biosynthesis protein ArgJ
IPR002815	0.189E-2	0.854E-2	1 (977)	1 (38599)	Spo11/DNA topoisomerase VI, subunit A
IPR002843	0.229E-2	0.980E-2	2 (977)	2 (38599)	ATPase, V0/A0 complex, subunit C/D
IPR002845	0.640E-3	0.594E-2	1 (977)	1 (38599)	Protein of unknown function DUF127
IPR002848	0.371E-2	0.134E-1	1 (977)	1 (38599)	Translin
IPR002866	0.138E-2	0.815E-2	11 (977)	11 (38599)	Maturase-related, N-terminal
IPR002885	0.229E-2	0.984E-2	4 (977)	4 (38599)	Pentatricopeptide repeat
IPR002895	0.640E-3	0.603E-2	1 (977)	1 (38599)	Paramecium surface antigen
IPR002928	0.220E-5	0.544E-4	10 (977)	10 (38599)	Myosin tail
IPR002931	0.246E-2	0.102E-1	3 (977)	3 (38599)	Transglutaminase-like
IPR002959	0.229E-2	0.969E-2	2 (977)	2 (38599)	Tumour necrosis factor alpha/cachectin
IPR002970	0.640E-3	0.576E-2	1 (977)	1 (38599)	Tick histamine-binding protein
IPR002975	0.708E-2	0.192E-1	2 (977)	2 (38599)	Fungal G-protein, alpha subunit
IPR002986	0.897E-2	0.229E-1	1 (977)	1 (38599)	Diaminopimelate decarboxylase
IPR002993	0.156E-3	0.232E-2	2 (977)	2 (38599)	Ornithine decarboxylase antizyme
IPR003012	0.189E-2	0.885E-2	1 (977)	1 (38599)	Tetracycline repressor protein
IPR003028	0.640E-3	0.566E-2	1 (977)	1 (38599)	Glycine neurotransmitter transporter, type 1
IPR003033	0.300E-2	0.120E-1	2 (977)	2 (38599)	Sterol-binding
IPR003042	0.185E-3	0.256E-2	7 (977)	7 (38599)	Aromatic-ring hydroxylase
IPR003045	0.189E-2	0.894E-2	1 (977)	1 (38599)	P2X2 purinoceptor
IPR003057	0.305E-3	0.379E-2	2 (977)	2 (38599)	Invertebrate colouration protein
IPR003067	0.246E-2	0.102E-1	3 (977)	3 (38599)	Plasmodium circumsporozoite protein
IPR003084	0.117E-3	0.183E-2	3 (977)	3 (38599)	Histone deacetylase
IPR003088	0.729E-3	0.502E-2	11 (977)	11 (38599)	Cytochrome c, class I
IPR003089	0.212E-2	0.918E-2	6 (977)	6 (38599)	Alpha/beta hydrolase
IPR003099	0.897E-2	0.226E-1	1 (977)	1 (38599)	Prephenate dehydrogenase
IPR003108	0.897E-2	0.226E-1	1 (977)	1 (38599)	Growth-arrest-specific protein 2
IPR003110	0.478E-2	0.150E-1	2 (977)	2 (38599)	Phosphorylated immunoreceptor signaling ITAM
IPR003115	0.207E-2	0.901E-2	3 (977)	3 (38599)	ParB-like nuclease
IPR003120	0.640E-3	0.545E-2	1 (977)	1 (38599)	Transcription factor, STE-like
IPR003127	0.608E-2	0.181E-1	1 (977)	1 (38599)	Sorbin-like
IPR003133	0.172E-3	0.242E-2	3 (977)	3 (38599)	T antigen, Ori-binding
IPR003142	0.121E-2	0.747E-2	2 (977)	2 (38599)	Biotin protein ligase, C-terminal
IPR003157	0.739E-10	0.289E-8	1 (977)	1 (38599)	Acyl transferase, bacterial
IPR003166	0.608E-2	0.179E-1	1 (977)	1 (38599)	Transcription factor TFIIE beta subunit, core
IPR003171	0.897E-2	0.223E-1	1 (977)	1 (38599)	Methylenetetrahydrofolate reductase
IPR003181	0.189E-2	0.972E-2	1 (977)	1 (38599)	Large coat protein
IPR003182	0.189E-2	0.975E-2	1 (977)	1 (38599)	Small coat protein
IPR003189	0.189E-2	0.976E-2	1 (977)	1 (38599)	Shiga-like toxin, beta subunit
IPR003199	0.371E-2	0.135E-1	1 (977)	1 (38599)	Choloylglycine hydrolase
IPR003200	0.371E-2	0.134E-1	1 (977)	1 (38599)	Nicotinate-nucleotide-dimethylbenzimidazole phosphoribosyltransferase
IPR003210	0.823E-3	0.545E-2	2 (977)	2 (38599)	Signal recognition particle, 14 kDa protein
IPR003228	0.640E-3	0.528E-2	1 (977)	1 (38599)	Transcription initiation factor TFIID
IPR003235	0.189E-2	0.101E-1	1 (977)	1 (38599)	Nematode insulin-related peptide, beta type
IPR003249	0.289E-2	0.118E-1	3 (977)	3 (38599)	Uracil-DNA glycosylase, not poxvirus
IPR003257	0.121E-2	0.725E-2	2 (977)	2 (38599)	Bacterial NusG ribosomal protein
IPR003263	0.305E-3	0.374E-2	2 (977)	2 (38599)	Tumor Necrosis Factor, TNF-5
IPR003284	0.640E-3	0.513E-2	1 (977)	1 (38599)	Salmonella virulence plasmid 65kDa B protein
IPR003288	0.189E-2	0.105E-1	1 (977)	1 (38599)	Growth hormone-releasing hormone receptor
IPR003293	0.739E-10	0.286E-8	1 (977)	1 (38599)	Anti-sense to fibroblast growth factor protein GFG
IPR003306	0.189E-2	0.828E-2	1 (977)	1 (38599)	WIF
IPR003310	0.640E-3	0.504E-2	1 (977)	1 (38599)	G:T/U mismatch-specific DNA glycosylase
IPR003322	0.823E-3	0.548E-2	2 (977)	2 (38599)	Beta-retroviral matrix, N-terminal
IPR003329	0.608E-2	0.169E-1	1 (977)	1 (38599)	Acylneuraminate cytidylyltransferase
IPR003345	0.143E-2	0.835E-2	3 (977)	3 (38599)	M protein repeat
IPR003346	0.446E-3	0.477E-2	3 (977)	3 (38599)	Transposase IS116/IS110/IS902
IPR003353	0.897E-2	0.226E-1	1 (977)	1 (38599)	Phosphotransferase system, fructose-specific IIB subunit
IPR003362	0.843E-2	0.224E-1	2 (977)	2 (38599)	Bacterial sugar transferase
IPR003363	0.371E-2	0.138E-1	1 (977)	1 (38599)	Glycoprotein GG/GX
IPR003366	0.382E-2	0.128E-1	2 (977)	2 (38599)	CUB-like region
IPR003370	0.608E-2	0.169E-1	1 (977)	1 (38599)	Chromate transporter region
IPR003372	0.160E-3	0.227E-2	5 (977)	5 (38599)	Photosystem II protein PsbL
IPR003382	0.478E-2	0.151E-1	2 (977)	2 (38599)	Flavoprotein
IPR003389	0.897E-2	0.222E-1	1 (977)	1 (38599)	Adenovirus IVa2 protein
IPR003409	0.582E-3	0.566E-2	3 (977)	3 (38599)	MORN motif
IPR003420	0.371E-2	0.134E-1	1 (977)	1 (38599)	Methanol dehydrogenase, beta subunit
IPR003439	0.125E-3	0.194E-2	27 (977)	27 (38599)	ABC transporter related
IPR003445	0.897E-2	0.230E-1	1 (977)	1 (38599)	Cation transporter
IPR003449	0.608E-2	0.173E-1	1 (977)	1 (38599)	Coronavirus protein 7
IPR003450	0.608E-2	0.173E-1	1 (977)	1 (38599)	Origin of replication binding protein
IPR003457	0.897E-2	0.221E-1	1 (977)	1 (38599)	Mercuric transport protein MerT
IPR003461	0.634E-4	0.113E-2	2 (977)	2 (38599)	Keratin
IPR003472	0.608E-2	0.177E-1	1 (977)	1 (38599)	Pox protein of unknown function
IPR003476	0.371E-2	0.131E-1	1 (977)	1 (38599)	Glycoside hydrolase, family 42
IPR003480	0.897E-2	0.233E-1	1 (977)	1 (38599)	Transferase
IPR003489	0.897E-2	0.234E-1	1 (977)	1 (38599)	Sigma 54 modulation protein/ribosomal protein S30EA
IPR003496	0.189E-2	0.104E-1	1 (977)	1 (38599)	ABA/WDS induced protein
IPR003505	0.640E-3	0.476E-2	1 (977)	1 (38599)	Glial cell line-derived neurotrophic factor receptor, alpha 3
IPR003510	0.640E-3	0.475E-2	1 (977)	1 (38599)	Fumarate reductase, subunit C
IPR003521	0.162E-4	0.360E-3	2 (977)	2 (38599)	Nucleotide-sensitive chloride conductance regulator
IPR003529	0.993E-2	0.236E-1	2 (977)	2 (38599)	Long hematopoietin receptor, gp130 family 2
IPR003531	0.356E-4	0.682E-3	4 (977)	4 (38599)	Short hematopoietin receptor, family 1
IPR003550	0.189E-2	0.102E-1	1 (977)	1 (38599)	Claudin-4
IPR003563	0.739E-10	0.119E-7	1 (977)	1 (38599)	7,8-dihydro-8-oxoguanine triphosphatase
IPR003569	0.371E-2	0.131E-1	1 (977)	1 (38599)	Cytochrome c-type biogenesis protein CcbS
IPR003573	0.843E-2	0.222E-1	2 (977)	2 (38599)	Interleukin-6/G-CSF/MGF
IPR003574	0.382E-2	0.128E-1	2 (977)	2 (38599)	Interleukin-6
IPR003579	0.376E-4	0.716E-3	14 (977)	14 (38599)	Ras small GTPase, Rab type
IPR003583	0.230E-2	0.959E-2	6 (977)	6 (38599)	Helix-hairpin-helix DNA-binding, class 1
IPR003593	0.246E-8	0.731E-7	61 (977)	61 (38599)	AAA+ ATPase, core
IPR003596	0.761E-2	0.203E-1	18 (977)	18 (38599)	Immunoglobulin V-set, subgroup
IPR003598	0.502E-4	0.927E-3	23 (977)	23 (38599)	Immunoglobulin subtype 2
IPR003599	0.295E-3	0.377E-2	30 (977)	30 (38599)	Immunoglobulin subtype
IPR003633	0.640E-3	0.471E-2	1 (977)	1 (38599)	Variant-surface-glycoprotein phospholipase C
IPR003636	0.101E-2	0.650E-2	4 (977)	4 (38599)	Tumour necrosis factor subfamily
IPR003650	0.237E-3	0.313E-2	4 (977)	4 (38599)	Orange
IPR003659	0.447E-2	0.145E-1	6 (977)	6 (38599)	Plexin/semaphorin/integrin
IPR003660	0.860E-2	0.226E-1	5 (977)	5 (38599)	Histidine kinase, HAMP region
IPR003670	0.117E-3	0.182E-2	3 (977)	3 (38599)	Virulence determinant UK protein
IPR003680	0.300E-2	0.120E-1	2 (977)	2 (38599)	Flavodoxin-like fold
IPR003682	0.608E-2	0.180E-1	1 (977)	1 (38599)	Glucose inhibited division protein
IPR003698	0.237E-3	0.314E-2	4 (977)	4 (38599)	Lipoate synthase
IPR003703	0.200E-5	0.505E-4	3 (977)	3 (38599)	Acyl-CoA thioesterase
IPR003709	0.189E-2	0.951E-2	1 (977)	1 (38599)	Peptidase M15B and M15C, D,D-carboxypeptidase VanY/endolysins
IPR003736	0.897E-2	0.229E-1	1 (977)	1 (38599)	Phenylacetic acid degradation-related protein
IPR003751	0.189E-2	0.919E-2	1 (977)	1 (38599)	Carbon storage regulator
IPR003752	0.608E-2	0.173E-1	1 (977)	1 (38599)	Disulphide bond formation protein DsbB
IPR003757	0.897E-2	0.227E-1	1 (977)	1 (38599)	Photosystem I reaction centre, subunit XI PsaL
IPR003804	0.189E-2	0.861E-2	1 (977)	1 (38599)	L-lactate permease
IPR003807	0.371E-2	0.128E-1	1 (977)	1 (38599)	Protein of unknown function DUF202
IPR003812	0.897E-2	0.217E-1	1 (977)	1 (38599)	Filamentation induced by cAMP protein Fic
IPR003825	0.189E-2	0.853E-2	1 (977)	1 (38599)	Colicin V production protein
IPR003830	0.640E-3	0.445E-2	1 (977)	1 (38599)	(2R)-phospho-3-sulfolactate synthase, ComA
IPR003854	0.371E-2	0.128E-1	1 (977)	1 (38599)	Gibberellin regulated protein
IPR003856	0.843E-2	0.222E-1	2 (977)	2 (38599)	Lipopolysaccharide biosynthesis
IPR003887	0.843E-2	0.223E-1	2 (977)	2 (38599)	Lamino-associated polypeptide 2/emerin
IPR003890	0.143E-2	0.838E-2	3 (977)	3 (38599)	Initiation factor eIF-4 gamma, middle
IPR003891	0.446E-3	0.478E-2	3 (977)	3 (38599)	Initiation factor eIF-4 gamma, MA3
IPR003897	0.371E-2	0.128E-1	1 (977)	1 (38599)	Clostridium enterotoxin
IPR003907	0.739E-10	0.172E-7	1 (977)	1 (38599)	Galanin 2 receptor
IPR003909	0.371E-2	0.128E-1	1 (977)	1 (38599)	GPR37 orphan receptor
IPR003910	0.897E-2	0.218E-1	1 (977)	1 (38599)	GPR56 orphan receptor
IPR003911	0.229E-2	0.965E-2	2 (977)	2 (38599)	Transforming growth factor beta TGFb
IPR003917	0.815E-3	0.553E-2	11 (977)	11 (38599)	NADH-ubiquinone oxidoreductase, chain 2
IPR003936	0.189E-2	0.831E-2	1 (977)	1 (38599)	Peripheral myelin protein PMP22
IPR003939	0.897E-2	0.219E-1	1 (977)	1 (38599)	Transforming growth factor, beta 1
IPR003940	0.739E-10	0.832E-8	1 (977)	1 (38599)	Transforming growth factor, beta 2
IPR003950	0.371E-2	0.128E-1	1 (977)	1 (38599)	ELK potassium channel
IPR003953	0.338E-2	0.131E-1	3 (977)	3 (38599)	Fumarate reductase/succinate dehydrogenase flavoprotein, N-terminal
IPR003959	0.393E-2	0.129E-1	11 (977)	11 (38599)	AAA ATPase, core
IPR003960	0.746E-2	0.200E-1	6 (977)	6 (38599)	AAA ATPase, subdomain
IPR003961	0.175E-3	0.242E-2	22 (977)	22 (38599)	Fibronectin, type III
IPR003962	0.793E-5	0.189E-3	11 (977)	11 (38599)	Fibronectin, type III subdomain
IPR003963	0.371E-2	0.127E-1	1 (977)	1 (38599)	Staphylococcal bi-component toxin
IPR003973	0.608E-2	0.179E-1	1 (977)	1 (38599)	Shab voltage-gated K+ channel
IPR003975	0.897E-2	0.219E-1	1 (977)	1 (38599)	Shal voltage-gated K+ channel
IPR003976	0.189E-2	0.908E-2	1 (977)	1 (38599)	Trek K+ channel
IPR003996	0.541E-6	0.147E-4	4 (977)	4 (38599)	Bacterial RTX toxin-activating protein C
IPR003997	0.333E-3	0.391E-2	3 (977)	3 (38599)	Gram-negative bacterial RTX secretion protein D
IPR004003	0.189E-2	0.942E-2	1 (977)	1 (38599)	NAD(P) transhydrogenase, beta subunit
IPR004007	0.897E-2	0.224E-1	1 (977)	1 (38599)	Dak phosphatase
IPR004033	0.243E-3	0.319E-2	3 (977)	3 (38599)	UbiE/COQ5 methyltransferase
IPR004049	0.739E-10	0.305E-8	1 (977)	1 (38599)	Kv1.2 voltage-gated K+ channel
IPR004056	0.640E-3	0.495E-2	1 (977)	1 (38599)	Kv4.3 voltage-gated K+ channel
IPR004074	0.478E-2	0.150E-1	2 (977)	2 (38599)	Interleukin-1 receptor, type I and type II
IPR004075	0.289E-2	0.118E-1	3 (977)	3 (38599)	Interleukin-1 receptor, type I/Toll precursor
IPR004084	0.739E-10	0.331E-8	1 (977)	1 (38599)	Meiosis-specific protein Spo11
IPR004088	0.499E-2	0.156E-1	7 (977)	7 (38599)	KH, type 1
IPR004092	0.170E-2	0.961E-2	2 (977)	2 (38599)	Mbt repeat
IPR004095	0.391E-2	0.129E-1	3 (977)	3 (38599)	TGS
IPR004099	0.313E-2	0.122E-1	6 (977)	6 (38599)	Pyridine nucleotide-disulphide oxidoreductase dimerisation region
IPR004100	0.347E-2	0.134E-1	11 (977)	11 (38599)	ATPase, F1/V1/A1 complex, alpha/beta subunit, N-terminal
IPR004126	0.371E-2	0.139E-1	1 (977)	1 (38599)	Phospholipase A2 inhibitor
IPR004134	0.897E-2	0.228E-1	1 (977)	1 (38599)	Peptidase C1B, bleomycin hydrolase
IPR004138	0.371E-2	0.138E-1	1 (977)	1 (38599)	HSV U79 / HCMV P34
IPR004143	0.515E-2	0.160E-1	3 (977)	3 (38599)	Biotin/lipoate A/B protein ligase
IPR004156	0.708E-2	0.191E-1	2 (977)	2 (38599)	Organic anion transporter polypeptide OATP
IPR004161	0.325E-3	0.386E-2	15 (977)	15 (38599)	Translation elongation factor EFTu/EF1A, domain 2
IPR004186	0.739E-10	0.299E-8	1 (977)	1 (38599)	Epstein Barr virus nuclear antigen-1, DNA-binding
IPR004188	0.121E-2	0.726E-2	2 (977)	2 (38599)	Aminoacyl tRNA synthetase, class II, N-terminal
IPR004198	0.897E-2	0.224E-1	1 (977)	1 (38599)	Zinc finger, C5HC2-type
IPR004207	0.640E-3	0.449E-2	1 (977)	1 (38599)	Ferredoxin thioredoxin reductase, alpha chain
IPR004244	0.403E-2	0.132E-1	4 (977)	4 (38599)	L1 transposable element
IPR004247	0.263E-4	0.531E-3	3 (977)	3 (38599)	Lentiviral Tat protein
IPR004268	0.608E-2	0.182E-1	1 (977)	1 (38599)	Virulence factor MVIN-like
IPR004274	0.586E-2	0.177E-1	2 (977)	2 (38599)	NLI interacting factor
IPR004278	0.897E-2	0.230E-1	1 (977)	1 (38599)	Putative RNA polymerase (calciviral)/capsid protein
IPR004297	0.189E-2	0.103E-1	1 (977)	1 (38599)	Systemic acquired resistance protein SAR
IPR004316	0.156E-3	0.231E-2	2 (977)	2 (38599)	MtN3 and saliva related transmembrane protein
IPR004323	0.371E-2	0.138E-1	1 (977)	1 (38599)	CutA1 divalent ion tolerance protein
IPR004331	0.823E-3	0.558E-2	2 (977)	2 (38599)	SPX, N-terminal
IPR004347	0.189E-2	0.845E-2	1 (977)	1 (38599)	Protein of unknown function DUF245, C-terminal
IPR004350	0.189E-2	0.887E-2	1 (977)	1 (38599)	Kv2.1 voltage-gated K+ channel
IPR004363	0.371E-2	0.138E-1	1 (977)	1 (38599)	Methylglyoxal synthase
IPR004385	0.189E-2	0.905E-2	1 (977)	1 (38599)	Nucleoside diphosphate pyrophosphatase
IPR004387	0.189E-2	0.981E-2	1 (977)	1 (38599)	Peptidase M50, putative membrane-associated zinc metallopeptidase
IPR004402	0.305E-3	0.376E-2	2 (977)	2 (38599)	Purine nucleoside phosphorylase
IPR004408	0.121E-2	0.742E-2	2 (977)	2 (38599)	Biotin--acetyl-CoA-carboxylase ligase
IPR004409	0.189E-2	0.866E-2	1 (977)	1 (38599)	Helix-turn-helix biotin operon repressor region
IPR004410	0.371E-2	0.137E-1	1 (977)	1 (38599)	Malonyl CoA-acyl carrier protein transacylase
IPR004430	0.300E-2	0.120E-1	2 (977)	2 (38599)	3-isopropylmalate dehydratase large subunit region
IPR004434	0.305E-3	0.369E-2	2 (977)	2 (38599)	Isocitrate dehydrogenase NAD-dependent, mitochondrial
IPR004437	0.382E-2	0.127E-1	2 (977)	2 (38599)	ParB-like partition protein
IPR004441	0.189E-2	0.912E-2	1 (977)	1 (38599)	RNA methyltransferase TrmH, group 3
IPR004459	0.189E-2	0.891E-2	1 (977)	1 (38599)	Cobyric acid synthase CobQ
IPR004464	0.189E-2	0.844E-2	1 (977)	1 (38599)	GlpX
IPR004478	0.371E-2	0.137E-1	1 (977)	1 (38599)	Lipoprotein YaeC
IPR004480	0.419E-5	0.102E-3	4 (977)	4 (38599)	Glutaredoxin-related protein
IPR004483	0.156E-3	0.226E-2	2 (977)	2 (38599)	Putative DNA helicase
IPR004484	0.608E-2	0.176E-1	1 (977)	1 (38599)	Cobyrinic acid a,c-diamide synthase CbiA
IPR004490	0.640E-3	0.517E-2	1 (977)	1 (38599)	Glycolate oxidase subunit GlcD
IPR004494	0.640E-3	0.525E-2	1 (977)	1 (38599)	MauM/NapG ferredoxin-type protein
IPR004504	0.897E-2	0.227E-1	1 (977)	1 (38599)	DNA repair protein RadA
IPR004507	0.640E-3	0.526E-2	1 (977)	1 (38599)	Phenylacrylic acid decarboxylase
IPR004508	0.640E-3	0.527E-2	1 (977)	1 (38599)	Thioredoxin-independent 5'-adenylylsulfate reductase
IPR004510	0.745E-2	0.200E-1	3 (977)	3 (38599)	tRNA pseudouridine synthase B
IPR004511	0.608E-2	0.178E-1	1 (977)	1 (38599)	Phosphoadenosine phosphosulfate reductase CysH-type
IPR004529	0.843E-2	0.224E-1	2 (977)	2 (38599)	Phenylalanyl-tRNA synthetase, alpha subunit
IPR004539	0.582E-2	0.179E-1	6 (977)	6 (38599)	Translation elongation factor EF1A, eukaryotic and archaeal
IPR004546	0.640E-3	0.537E-2	1 (977)	1 (38599)	Type I restriction-modification system M subunit
IPR004547	0.897E-2	0.224E-1	1 (977)	1 (38599)	Glucosamine-6-phosphate isomerase
IPR004555	0.371E-2	0.136E-1	1 (977)	1 (38599)	OpcA
IPR004571	0.189E-2	0.103E-1	1 (977)	1 (38599)	NAD(P) transhydrogenase, alpha subunit
IPR004575	0.608E-2	0.171E-1	1 (977)	1 (38599)	Cdk-activating kinase assembly factor (MAT1)
IPR004576	0.608E-2	0.170E-1	1 (977)	1 (38599)	Transcription-repair coupling factor
IPR004577	0.371E-2	0.136E-1	1 (977)	1 (38599)	8-oxoguanine DNA-glycosylase
IPR004597	0.189E-2	0.925E-2	1 (977)	1 (38599)	DNA-3-methyladenine glycosylase I
IPR004600	0.189E-2	0.923E-2	1 (977)	1 (38599)	Transcription factor Tfb4
IPR004604	0.189E-2	0.920E-2	1 (977)	1 (38599)	DNA repair protein RecN
IPR004617	0.640E-3	0.558E-2	1 (977)	1 (38599)	Bis(5'-nucleosyl)-tetraphosphatase (symmetrical)
IPR004620	0.640E-3	0.562E-2	1 (977)	1 (38599)	5,10-methylenetetrahydrofolate reductase
IPR004622	0.189E-2	0.873E-2	1 (977)	1 (38599)	DNA polymerase III, delta prime subunit
IPR004624	0.640E-3	0.573E-2	1 (977)	1 (38599)	PhnA protein
IPR004644	0.189E-2	0.869E-2	1 (977)	1 (38599)	Iron-sulfur-dependent L-serine dehydratase single chain form
IPR004645	0.640E-3	0.580E-2	1 (977)	1 (38599)	DNA-binding protein Tfx
IPR004652	0.640E-3	0.585E-2	1 (977)	1 (38599)	Dihydrouridine synthase TIM-barrel protein nifR3
IPR004661	0.189E-2	0.967E-2	1 (977)	1 (38599)	L-ribulose-5-phosphate 4-epimerase
IPR004662	0.608E-2	0.170E-1	1 (977)	1 (38599)	Acetylglutamate kinase
IPR004663	0.640E-3	0.532E-2	1 (977)	1 (38599)	Peptidase S16, archaeal lon homologs
IPR004665	0.897E-2	0.221E-1	1 (977)	1 (38599)	Transcription termination factor Rho
IPR004666	0.189E-2	0.101E-1	1 (977)	1 (38599)	S6 modification enzyme RimK
IPR004675	0.189E-2	0.103E-1	1 (977)	1 (38599)	Alkylhydroperoxidase AhpD core
IPR004677	0.897E-2	0.228E-1	1 (977)	1 (38599)	Cytochrome c oxidase cbb3-type, subunit I
IPR004678	0.640E-3	0.497E-2	1 (977)	1 (38599)	Cytochrome c oxidase cbb3-type, subunit III
IPR004687	0.608E-2	0.180E-1	1 (977)	1 (38599)	Golgi 4-transmembrane spanning transporter
IPR004696	0.371E-2	0.130E-1	1 (977)	1 (38599)	Tpt phosphate/phosphoenolpyruvate translocator
IPR004707	0.608E-2	0.178E-1	1 (977)	1 (38599)	Transport protein
IPR004709	0.289E-2	0.118E-1	3 (977)	3 (38599)	Sodium/hydrogen exchanger subfamily
IPR004719	0.608E-2	0.171E-1	1 (977)	1 (38599)	Phosphotransferase system, maltose and glucose-specific IIC component
IPR004722	0.333E-3	0.389E-2	3 (977)	3 (38599)	Dihydroorotase multifunctional complex type
IPR004729	0.446E-3	0.473E-2	3 (977)	3 (38599)	Transient receptor potential channel
IPR004731	0.823E-3	0.553E-2	2 (977)	2 (38599)	Transaldolase C
IPR004734	0.897E-2	0.227E-1	1 (977)	1 (38599)	Multidrug resistance protein
IPR004738	0.897E-2	0.229E-1	1 (977)	1 (38599)	Phosphate permease
IPR004745	0.608E-2	0.171E-1	1 (977)	1 (38599)	Na(+)-dependent inorganic phosphate cotransporter
IPR004748	0.739E-10	0.357E-8	1 (977)	1 (38599)	Polyol permease
IPR004768	0.897E-2	0.229E-1	1 (977)	1 (38599)	Oligopeptide transporter, peptide:H+ symporter
IPR004769	0.300E-2	0.121E-1	2 (977)	2 (38599)	Adenylosuccinate lyase
IPR004770	0.608E-2	0.179E-1	1 (977)	1 (38599)	Na+/H+ antiporter NhaC
IPR004777	0.634E-4	0.110E-2	2 (977)	2 (38599)	L-lysine exporter
IPR004778	0.640E-3	0.581E-2	1 (977)	1 (38599)	Homoserine/Threonine efflux protein
IPR004792	0.371E-2	0.134E-1	1 (977)	1 (38599)	HI0933-like protein
IPR004794	0.608E-2	0.181E-1	1 (977)	1 (38599)	Riboflavin biosynthesis protein RibD
IPR004810	0.608E-2	0.181E-1	1 (977)	1 (38599)	Formyltetrahydrofolate deformylase
IPR004813	0.897E-2	0.224E-1	1 (977)	1 (38599)	Oligopeptide transporter OPT superfamily
IPR004814	0.640E-3	0.577E-2	1 (977)	1 (38599)	Oligopeptide transporter OPT
IPR004816	0.524E-3	0.523E-2	2 (977)	2 (38599)	Hydroxymethylglutaryl-CoA reductase (NADPH)
IPR004821	0.931E-2	0.224E-1	3 (977)	3 (38599)	Cytidyltransferase-related
IPR004825	0.121E-2	0.752E-2	7 (977)	7 (38599)	Insulin/IGF/relaxin
IPR004834	0.924E-2	0.222E-1	4 (977)	4 (38599)	Chitin synthase
IPR004835	0.382E-2	0.127E-1	2 (977)	2 (38599)	Fungal chitin synthase
IPR004845	0.586E-2	0.178E-1	2 (977)	2 (38599)	Bacterial type II secretion system protein D
IPR004855	0.524E-3	0.528E-2	2 (977)	2 (38599)	Transcription factor IIA, alpha/beta subunit
IPR004864	0.189E-2	0.935E-2	1 (977)	1 (38599)	Late embryogenesis abundant protein 2
IPR004869	0.823E-3	0.555E-2	2 (977)	2 (38599)	MMPL
IPR004872	0.371E-2	0.134E-1	1 (977)	1 (38599)	NLPA lipoprotein
IPR004885	0.897E-2	0.228E-1	1 (977)	1 (38599)	Bacteriophage Frd2 protein
IPR004886	0.608E-2	0.183E-1	1 (977)	1 (38599)	Glycolipid anchored surface protein GAS1
IPR004896	0.739E-10	0.231E-8	1 (977)	1 (38599)	PUCC protein
IPR004906	0.739E-10	0.137E-6	1 (977)	1 (38599)	Tc5 transposase
IPR004921	0.640E-3	0.569E-2	1 (977)	1 (38599)	Terminase-like
IPR004927	0.739E-10	0.162E-7	1 (977)	1 (38599)	Alkylmercury lyase
IPR004943	0.371E-2	0.134E-1	1 (977)	1 (38599)	Lepidopteran low molecular weight lipoprotein
IPR004945	0.371E-2	0.134E-1	1 (977)	1 (38599)	Coronavirus 6B/7B protein
IPR004947	0.608E-2	0.180E-1	1 (977)	1 (38599)	Deoxyribonuclease II
IPR004970	0.189E-2	0.890E-2	1 (977)	1 (38599)	Peptidase C57, Vaccinia virus protein I7
IPR004971	0.608E-2	0.180E-1	1 (977)	1 (38599)	mRNA capping enzyme, large subunit
IPR004972	0.640E-3	0.565E-2	1 (977)	1 (38599)	Poxvirus P4B major core protein
IPR004976	0.640E-3	0.563E-2	1 (977)	1 (38599)	Poly(A) polymerase, catalytic subunit, poxviral
IPR004989	0.189E-2	0.900E-2	1 (977)	1 (38599)	Protein of unknown function DUF275, N-terminal
IPR005006	0.371E-2	0.135E-1	1 (977)	1 (38599)	Poxvirus J1 protein
IPR005016	0.524E-3	0.531E-2	2 (977)	2 (38599)	TMS membrane protein/tumour differentially expressed protein
IPR005019	0.189E-2	0.901E-2	1 (977)	1 (38599)	Methyladenine glycosylase
IPR005029	0.608E-2	0.176E-1	1 (977)	1 (38599)	Herpesvirus UL47 protein
IPR005045	0.897E-2	0.219E-1	1 (977)	1 (38599)	Protein of unknown function DUF284, transmembrane eukaryotic
IPR005065	0.162E-4	0.357E-3	2 (977)	2 (38599)	Platelet-activating factor acetylhydrolase, plasma/intracellular isoform II
IPR005070	0.640E-3	0.561E-2	1 (977)	1 (38599)	Foamy virus envelope protein
IPR005078	0.371E-2	0.135E-1	1 (977)	1 (38599)	Peptidase C54
IPR005085	0.371E-2	0.135E-1	1 (977)	1 (38599)	Carbohydrate binding family 25
IPR005087	0.305E-3	0.377E-2	2 (977)	2 (38599)	Carbohydrate binding family 11
IPR005100	0.156E-3	0.230E-2	2 (977)	2 (38599)	Supt5 repeat
IPR005112	0.207E-2	0.900E-2	3 (977)	3 (38599)	dDENN
IPR005113	0.143E-2	0.836E-2	3 (977)	3 (38599)	uDENN
IPR005118	0.897E-2	0.220E-1	1 (977)	1 (38599)	TRCF
IPR005122	0.866E-3	0.570E-2	4 (977)	4 (38599)	Uracil-DNA glycosylase superfamily
IPR005126	0.608E-2	0.168E-1	1 (977)	1 (38599)	NapC/NirT cytochrome c, N-terminal
IPR005128	0.608E-2	0.168E-1	1 (977)	1 (38599)	Alpha-acetolactate decarboxylase
IPR005130	0.371E-2	0.135E-1	1 (977)	1 (38599)	Serine dehydratase alpha chain
IPR005131	0.371E-2	0.136E-1	1 (977)	1 (38599)	Serine dehydratase beta chain
IPR005135	0.889E-2	0.233E-1	6 (977)	6 (38599)	Endonuclease/exonuclease/phosphatase
IPR005160	0.897E-2	0.232E-1	1 (977)	1 (38599)	Ku70/Ku80 C-terminal arm
IPR005161	0.897E-2	0.232E-1	1 (977)	1 (38599)	Ku70/Ku80, N-terminal alpha/beta
IPR005174	0.640E-3	0.552E-2	1 (977)	1 (38599)	Protein of unknown function DUF295
IPR005176	0.897E-2	0.231E-1	1 (977)	1 (38599)	Protein of unknown function DUF298
IPR005178	0.608E-2	0.169E-1	1 (977)	1 (38599)	Protein of unknown function DUF300
IPR005184	0.640E-3	0.550E-2	1 (977)	1 (38599)	Protein of unknown function DUF306, Meta and HslJ
IPR005207	0.189E-2	0.931E-2	1 (977)	1 (38599)	Herpesvirus UL14-like protein
IPR005225	0.170E-4	0.362E-3	30 (977)	30 (38599)	Small GTP-binding protein domain
IPR005263	0.229E-2	0.971E-2	2 (977)	2 (38599)	Dihydrodipicolinate synthase subfamily
IPR005265	0.739E-10	0.410E-8	1 (977)	1 (38599)	Uncharacterised protein family UPF0093
IPR005291	0.170E-2	0.969E-2	2 (977)	2 (38599)	Cyclic AMP-dependent chloride channel
IPR005319	0.640E-3	0.549E-2	1 (977)	1 (38599)	Peptidase S48
IPR005323	0.189E-2	0.937E-2	1 (977)	1 (38599)	Bacterial pullanase-associated protein
IPR005324	0.585E-2	0.179E-1	3 (977)	3 (38599)	Ribosomal protein S5, C-terminal
IPR005326	0.121E-2	0.733E-2	2 (977)	2 (38599)	Plectin/S10, N-terminal
IPR005329	0.189E-2	0.939E-2	1 (977)	1 (38599)	Sorting nexin, N-terminal
IPR005336	0.156E-3	0.229E-2	2 (977)	2 (38599)	Protein of unknown function UPF0041
IPR005338	0.189E-2	0.944E-2	1 (977)	1 (38599)	Protein of unknown function UPF0075
IPR005344	0.640E-3	0.548E-2	1 (977)	1 (38599)	Protein of unknown function UPF0121
IPR005365	0.640E-3	0.546E-2	1 (977)	1 (38599)	Protein of unknown function UPF0171
IPR005366	0.189E-2	0.947E-2	1 (977)	1 (38599)	Protein of unknown function UPF0172
IPR005372	0.739E-10	0.518E-8	1 (977)	1 (38599)	Protein of unknown function UPF0182
IPR005374	0.739E-10	0.538E-8	1 (977)	1 (38599)	Protein of unknown function UPF0184
IPR005375	0.371E-2	0.136E-1	1 (977)	1 (38599)	Protein of unknown function UPF0185
IPR005377	0.121E-2	0.740E-2	2 (977)	2 (38599)	Vacuolar protein sorting-associated protein 26
IPR005384	0.640E-3	0.544E-2	1 (977)	1 (38599)	Duffy antigen/chemokine receptor
IPR005390	0.371E-2	0.139E-1	1 (977)	1 (38599)	Neuromedin U receptor
IPR005391	0.189E-2	0.953E-2	1 (977)	1 (38599)	Neuromedin U receptor, type 1
IPR005398	0.897E-2	0.225E-1	1 (977)	1 (38599)	Tubby, N-terminal
IPR005412	0.739E-10	0.742E-8	1 (977)	1 (38599)	DNA-binding protein Fis
IPR005415	0.739E-10	0.196E-7	1 (977)	1 (38599)	Type III secretion low calcium response chaperone LcrH/SycD
IPR005417	0.371E-2	0.136E-1	1 (977)	1 (38599)	Zona occludens protein
IPR005420	0.739E-10	0.305E-7	1 (977)	1 (38599)	Zona occludens protein ZO-3
IPR005429	0.640E-3	0.540E-2	1 (977)	1 (38599)	Lysosome membrane protein II
IPR005444	0.640E-3	0.539E-2	1 (977)	1 (38599)	L-type calcium channel beta 2 subunit
IPR005446	0.382E-2	0.127E-1	2 (977)	2 (38599)	L-type voltage-dependent calcium channel alpha 1 subunit
IPR005450	0.608E-2	0.176E-1	1 (977)	1 (38599)	L-type voltage-dependent calcium channel alpha 1S subunit
IPR005451	0.608E-2	0.176E-1	1 (977)	1 (38599)	L-type voltage-dependent calcium channel alpha 1C subunit
IPR005460	0.189E-2	0.957E-2	1 (977)	1 (38599)	Transient receptor potential channel 4
IPR005464	0.739E-10	0.239E-8	1 (977)	1 (38599)	Psychosine receptor
IPR005471	0.263E-4	0.534E-3	3 (977)	3 (38599)	Bacterial regulatory proteins, IclR
IPR005492	0.156E-3	0.228E-2	2 (977)	2 (38599)	EPTP
IPR005493	0.608E-2	0.179E-1	1 (977)	1 (38599)	Dimethylmenaquinone methyltransferase
IPR005511	0.156E-3	0.224E-2	2 (977)	2 (38599)	Senescence marker protein-30 (SMP-30)
IPR005513	0.229E-2	0.964E-2	2 (977)	2 (38599)	Late embryogenesis abundant (LEA) group 1
IPR005527	0.189E-2	0.968E-2	1 (977)	1 (38599)	Septum formation topological specificity factor MinE
IPR005529	0.739E-10	0.312E-8	1 (977)	1 (38599)	Protein of unknown function DUF321
IPR005561	0.189E-2	0.974E-2	1 (977)	1 (38599)	ANTAR
IPR005568	0.189E-2	0.983E-2	1 (977)	1 (38599)	Ribosomal protein L6, N-terminal
IPR005580	0.189E-2	0.986E-2	1 (977)	1 (38599)	DbpA, RNA-binding
IPR005594	0.739E-10	0.361E-8	1 (977)	1 (38599)	YadA-like, C-terminal
IPR005608	0.371E-2	0.137E-1	1 (977)	1 (38599)	Adenovirus minor core protein PV
IPR005629	0.739E-10	0.371E-8	1 (977)	1 (38599)	Beta-glucan synthesis-associated, SKN1
IPR005632	0.189E-2	0.993E-2	1 (977)	1 (38599)	Outer membrane chaperone Skp (OmpH)
IPR005633	0.897E-2	0.221E-1	1 (977)	1 (38599)	Ribosomal protein L23, N-terminal
IPR005647	0.739E-10	0.416E-8	1 (977)	1 (38599)	Mnd1
IPR005650	0.189E-2	0.997E-2	1 (977)	1 (38599)	Penicillinase repressor
IPR005666	0.608E-2	0.181E-1	1 (977)	1 (38599)	Sulphate transport system permease protein 1
IPR005673	0.300E-2	0.120E-1	2 (977)	2 (38599)	Periplasmic phosphate binding protein
IPR005682	0.897E-2	0.231E-1	1 (977)	1 (38599)	Mitochondrial import inner membrane translocase, subunit Tim44, subtype
IPR005695	0.739E-10	0.549E-8	1 (977)	1 (38599)	Membrane Fusion Protein cluster 2
IPR005705	0.189E-2	0.101E-1	1 (977)	1 (38599)	Polysaccharide export inner-membrane protein, BexC/CtrB/KpsE
IPR005706	0.585E-2	0.179E-1	3 (977)	3 (38599)	Ribosomal protein S2, bacterial and organelle form
IPR005711	0.243E-3	0.320E-2	3 (977)	3 (38599)	Ribosomal protein S5, eukaryotic and archaeal form
IPR005722	0.269E-3	0.350E-2	9 (977)	9 (38599)	ATPase, F1 complex, beta subunit
IPR005723	0.300E-2	0.119E-1	2 (977)	2 (38599)	ATPase, V1 complex, subunit B
IPR005733	0.524E-3	0.522E-2	2 (977)	2 (38599)	DNA topoisomerase I, bacterial-type
IPR005734	0.608E-2	0.181E-1	1 (977)	1 (38599)	DNA topoisomerase VI, subunit B
IPR005744	0.897E-2	0.226E-1	1 (977)	1 (38599)	HylII
IPR005760	0.189E-2	0.102E-1	1 (977)	1 (38599)	A/G-specific adenine glycosylase MutY, bacterial form
IPR005782	0.993E-2	0.235E-1	2 (977)	2 (38599)	Calcium ATPase
IPR005783	0.640E-3	0.521E-2	1 (977)	1 (38599)	Methylmalonyl-CoA decarboxylase, alpha subunit
IPR005788	0.289E-2	0.118E-1	3 (977)	3 (38599)	Disulphide isomerase
IPR005791	0.371E-2	0.137E-1	1 (977)	1 (38599)	SecD export membrane protein
IPR005792	0.993E-2	0.237E-1	2 (977)	2 (38599)	Protein disulphide isomerase
IPR005797	0.212E-5	0.529E-4	67 (977)	67 (38599)	Cytochrome b/b6, N-terminal
IPR005798	0.127E-3	0.196E-2	45 (977)	45 (38599)	Cytochrome b/b6, C-terminal
IPR005818	0.515E-3	0.531E-2	7 (977)	7 (38599)	Histone H1/H5
IPR005819	0.105E-2	0.672E-2	6 (977)	6 (38599)	Histone H5
IPR005821	0.100E-3	0.161E-2	17 (977)	17 (38599)	Ion transport
IPR005824	0.702E-2	0.191E-1	6 (977)	6 (38599)	KOW
IPR005835	0.389E-2	0.129E-1	6 (977)	6 (38599)	Nucleotidyl transferase
IPR005836	0.338E-2	0.131E-1	3 (977)	3 (38599)	ADP-glucose pyrophosphorylase
IPR005837	0.371E-2	0.137E-1	1 (977)	1 (38599)	Flagellar transport protein FliP
IPR005861	0.117E-3	0.184E-2	3 (977)	3 (38599)	Histidinol-phosphate aminotransferase
IPR005877	0.112E-2	0.713E-2	7 (977)	7 (38599)	YSIRK Gram-positive signal peptide
IPR005878	0.708E-2	0.191E-1	2 (977)	2 (38599)	Ribosomal protein L1, bacterial and chloroplast form
IPR005879	0.640E-3	0.500E-2	1 (977)	1 (38599)	Ribosomal protein L1, mitochondrial form
IPR005880	0.546E-3	0.538E-2	5 (977)	5 (38599)	Ribosomal protein L2, bacterial and organelle form
IPR005899	0.608E-2	0.172E-1	1 (977)	1 (38599)	Sodium pump decarboxylase, gamma subunit
IPR005922	0.890E-4	0.145E-2	4 (977)	4 (38599)	Phenylalanine ammonia-lyase
IPR005925	0.229E-2	0.957E-2	2 (977)	2 (38599)	Putative agmatinase
IPR005926	0.371E-2	0.137E-1	1 (977)	1 (38599)	Tagatose-6-phosphate kinase
IPR005928	0.739E-10	0.183E-7	1 (977)	1 (38599)	6-phospho-beta-galactosidase
IPR005937	0.391E-2	0.129E-1	3 (977)	3 (38599)	26S proteasome subunit P45
IPR005961	0.608E-2	0.169E-1	1 (977)	1 (38599)	Phenylalanine-4-hydroxylase, tetrameric form
IPR005970	0.634E-4	0.111E-2	2 (977)	2 (38599)	Light-independent protochlorophyllide reductase, N subunit
IPR005971	0.156E-3	0.227E-2	2 (977)	2 (38599)	Light-independent protochlorophyllide reductase, iron-sulfur ATP-binding protein
IPR005977	0.745E-2	0.200E-1	3 (977)	3 (38599)	Nitrogenase iron protein
IPR005978	0.189E-2	0.104E-1	1 (977)	1 (38599)	Nodulation ABC transporter, NodI
IPR005988	0.371E-2	0.138E-1	1 (977)	1 (38599)	Synaptic vesicle protein SV2
IPR006003	0.640E-3	0.496E-2	1 (977)	1 (38599)	Pentulose kinase
IPR006006	0.739E-10	0.392E-8	1 (977)	1 (38599)	Glutamate synthase, NADH/NADPH, small subunit 2
IPR006008	0.758E-4	0.127E-2	3 (977)	3 (38599)	Intracellular septation protein A
IPR006013	0.897E-2	0.230E-1	1 (977)	1 (38599)	Antifreeze, type III
IPR006017	0.371E-2	0.138E-1	1 (977)	1 (38599)	Caldesmon
IPR006018	0.156E-3	0.234E-2	2 (977)	2 (38599)	Caldesmon and lymphocyte specific protein
IPR006025	0.877E-4	0.145E-2	23 (977)	23 (38599)	Peptidase M, neutral zinc metallopeptidases, zinc-binding site
IPR006026	0.173E-3	0.241E-2	8 (977)	8 (38599)	Peptidase, metallopeptidases
IPR006027	0.121E-2	0.729E-2	2 (977)	2 (38599)	NusB/RsmB/TIM44
IPR006029	0.427E-3	0.473E-2	10 (977)	10 (38599)	Neurotransmitter-gated ion-channel transmembrane region
IPR006034	0.515E-2	0.160E-1	3 (977)	3 (38599)	Asparaginase/glutaminase
IPR006047	0.168E-2	0.960E-2	11 (977)	11 (38599)	Glycosyl hydrolase, family 13, catalytic region
IPR006052	0.222E-3	0.298E-2	6 (977)	6 (38599)	Tumor Necrosis Factor
IPR006062	0.866E-3	0.571E-2	4 (977)	4 (38599)	Histidine biosynthesis
IPR006065	0.739E-10	0.275E-7	1 (977)	1 (38599)	Glycoside hydrolase family 41
IPR006076	0.692E-3	0.480E-2	8 (977)	8 (38599)	FAD dependent oxidoreductase
IPR006083	0.897E-2	0.221E-1	1 (977)	1 (38599)	Phosphoribulokinase/uridine kinase
IPR006092	0.597E-2	0.180E-1	4 (977)	4 (38599)	Acyl-CoA dehydrogenase, N-terminal
IPR006105	0.993E-2	0.237E-1	2 (977)	2 (38599)	Cereal seed allergen/trypsin and alpha-amylase inhibitor
IPR006124	0.843E-2	0.223E-1	2 (977)	2 (38599)	Metalloenzyme
IPR006133	0.597E-2	0.181E-1	4 (977)	4 (38599)	DNA polymerase B, exonuclease
IPR006134	0.618E-3	0.595E-2	7 (977)	7 (38599)	DNA polymerase, B region
IPR006136	0.189E-2	0.963E-2	1 (977)	1 (38599)	Flagellar biosynthetic protein FlhB
IPR006143	0.435E-3	0.472E-2	4 (977)	4 (38599)	Secretion protein HlyD
IPR006144	0.758E-4	0.128E-2	3 (977)	3 (38599)	HlyD secretion protein, C-terminal
IPR006145	0.662E-2	0.182E-1	3 (977)	3 (38599)	Pseudouridine synthase
IPR006172	0.805E-3	0.547E-2	8 (977)	8 (38599)	DNA-directed DNA polymerase B
IPR006194	0.940E-3	0.613E-2	3 (977)	3 (38599)	Heterodimeric glycyl-transfer RNA synthetase
IPR006195	0.457E-2	0.147E-1	10 (977)	10 (38599)	Aminoacyl-transfer RNA synthetase, class II
IPR006201	0.228E-3	0.303E-2	11 (977)	11 (38599)	Neurotransmitter-gated ion-channel
IPR006202	0.186E-3	0.256E-2	11 (977)	11 (38599)	Neurotransmitter-gated ion-channel ligand-binding
IPR006209	0.629E-4	0.114E-2	20 (977)	20 (38599)	EGF-like
IPR006210	0.113E-3	0.179E-2	24 (977)	24 (38599)	EGF
IPR006245	0.300E-2	0.121E-1	2 (977)	2 (38599)	Allophycocyanin, beta subunit
IPR006252	0.897E-2	0.223E-1	1 (977)	1 (38599)	Malate synthase A
IPR006267	0.229E-2	0.978E-2	2 (977)	2 (38599)	Adenylate kinase, isozyme 1
IPR006276	0.608E-2	0.176E-1	1 (977)	1 (38599)	5-methyltetrahydropteroyltriglutamate--homocysteine S-methyltransferase
IPR006288	0.189E-2	0.954E-2	1 (977)	1 (38599)	Transcription factor S
IPR006297	0.890E-4	0.146E-2	4 (977)	4 (38599)	GTP-binding protein LepA
IPR006300	0.608E-2	0.182E-1	1 (977)	1 (38599)	Flagellar basal-body rod protein FlgB
IPR006301	0.371E-2	0.139E-1	1 (977)	1 (38599)	Flagellar biosynthesis protein FlhA
IPR006302	0.113E-9	0.348E-8	2 (977)	2 (38599)	Type III secretion protein HrcV
IPR006338	0.189E-2	0.994E-2	1 (977)	1 (38599)	Thioredoxin and glutathione reductase selenoprotein
IPR006365	0.739E-10	0.429E-8	1 (977)	1 (38599)	Precorrin-6Y C5,15-methyltransferase (decarboxylating)
IPR006375	0.897E-2	0.218E-1	1 (977)	1 (38599)	Mannose-1-phosphate guanylyltransferase/mannose-6-phosphate isomerase
IPR006379	0.207E-2	0.902E-2	3 (977)	3 (38599)	HAD-superfamily hydrolase, subfamily IIB
IPR006390	0.172E-3	0.242E-2	3 (977)	3 (38599)	Dihydropteroate synthase
IPR006396	0.739E-10	0.687E-7	1 (977)	1 (38599)	Glutamate mutase, E subunit
IPR006409	0.189E-2	0.880E-2	1 (977)	1 (38599)	Glycerol-3-phosphate cytidylyltransferase
IPR006411	0.371E-2	0.139E-1	1 (977)	1 (38599)	Fructose-bisphosphate aldolase, class II, yeast/E. coli subtype
IPR006433	0.189E-2	0.940E-2	1 (977)	1 (38599)	Peptidase U35, phage prohead HK97
IPR006434	0.640E-3	0.490E-2	1 (977)	1 (38599)	HAD-superfamily hydrolase, subfamily IE
IPR006440	0.189E-2	0.982E-2	1 (977)	1 (38599)	Death-on-curing protein
IPR006448	0.640E-3	0.487E-2	1 (977)	1 (38599)	Phage terminase, small subunit, putative, P27
IPR006498	0.739E-10	0.352E-8	1 (977)	1 (38599)	Phage major tail tube protein
IPR006501	0.382E-2	0.128E-1	2 (977)	2 (38599)	Pectinesterase inhibitor
IPR006524	0.189E-2	0.836E-2	1 (977)	1 (38599)	Phage transcriptional activator ArpU
IPR006528	0.897E-2	0.220E-1	1 (977)	1 (38599)	Phage putative head morphogenesis protein, SPP1 gp7
IPR006536	0.897E-2	0.233E-1	1 (977)	1 (38599)	HnRNP-L/PTB/hephaestus splicing factor
IPR006545	0.170E-2	0.967E-2	2 (977)	2 (38599)	EYA
IPR006562	0.897E-2	0.220E-1	1 (977)	1 (38599)	HSA
IPR006568	0.189E-2	0.839E-2	1 (977)	1 (38599)	PSP, proline-rich
IPR006589	0.306E-2	0.120E-1	7 (977)	7 (38599)	Glycosyl hydrolase, family 13, subfamily, catalytic region
IPR006620	0.450E-2	0.145E-1	3 (977)	3 (38599)	Prolyl 4-hydroxylase, alpha subunit
IPR006627	0.371E-2	0.139E-1	1 (977)	1 (38599)	Protein of unknown function TDU
IPR006629	0.371E-2	0.140E-1	1 (977)	1 (38599)	LPS-induced tumor necrosis factor alpha factor
IPR006638	0.443E-2	0.144E-1	7 (977)	7 (38599)	Elongator protein 3/MiaB/NifB
IPR006645	0.446E-3	0.475E-2	3 (977)	3 (38599)	NGN
IPR006646	0.417E-2	0.136E-1	6 (977)	6 (38599)	KOW (Kyrpides, Ouzounis, Woese) motif
IPR006649	0.102E-2	0.655E-2	5 (977)	5 (38599)	Like-Sm ribonucleoprotein, eukaryotic and archaea-type, core
IPR006650	0.708E-2	0.192E-1	2 (977)	2 (38599)	Adenosine/AMP deaminase active site
IPR006662	0.456E-3	0.480E-2	10 (977)	10 (38599)	Thioredoxin-related
IPR006667	0.333E-3	0.393E-2	3 (977)	3 (38599)	MgtE integral membrane region
IPR006668	0.189E-2	0.899E-2	1 (977)	1 (38599)	MgtE intracellular region
IPR006669	0.189E-2	0.886E-2	1 (977)	1 (38599)	Divalent cation transporter
IPR006670	0.689E-2	0.188E-1	8 (977)	8 (38599)	Cyclin
IPR006676	0.608E-2	0.181E-1	1 (977)	1 (38599)	tRNA-intron endonuclease
IPR006677	0.608E-2	0.182E-1	1 (977)	1 (38599)	tRNA intron endonuclease, catalytic C-terminal
IPR006704	0.189E-2	0.879E-2	1 (977)	1 (38599)	CD47 integrin associated protein
IPR006706	0.746E-3	0.511E-2	3 (977)	3 (38599)	Extensin-like region
IPR006713	0.371E-2	0.140E-1	1 (977)	1 (38599)	Dr-family adhesin
IPR006722	0.897E-2	0.226E-1	1 (977)	1 (38599)	Sedlin, N-terminal
IPR006727	0.189E-2	0.941E-2	1 (977)	1 (38599)	Herpesvirus BMRF2 protein
IPR006735	0.189E-2	0.949E-2	1 (977)	1 (38599)	Protein of unknown function DUF602
IPR006737	0.897E-2	0.227E-1	1 (977)	1 (38599)	Motilin/ghrelin-associated peptide
IPR006738	0.897E-2	0.227E-1	1 (977)	1 (38599)	Motilin/ghrelin
IPR006748	0.634E-4	0.112E-2	2 (977)	2 (38599)	Aminoglycoside/hydroxyurea antibiotic resistance kinase
IPR006759	0.608E-2	0.178E-1	1 (977)	1 (38599)	Glycosyl transferase, family 54
IPR006762	0.897E-2	0.220E-1	1 (977)	1 (38599)	Gtr1/RagA G protein
IPR006765	0.371E-2	0.140E-1	1 (977)	1 (38599)	Polyketide synthesis cyclase
IPR006799	0.189E-2	0.838E-2	1 (977)	1 (38599)	Anti-Mullerian hormone, N-terminal
IPR006808	0.189E-2	0.840E-2	1 (977)	1 (38599)	ATPase, F0 complex, subunit G, mitochondrial
IPR006811	0.640E-3	0.479E-2	1 (977)	1 (38599)	Ssu72-like protein
IPR006818	0.640E-3	0.480E-2	1 (977)	1 (38599)	Anti-silencing protein, ASF1-like
IPR006822	0.371E-2	0.140E-1	1 (977)	1 (38599)	Coatomer epsilon subunit
IPR006828	0.897E-2	0.220E-1	1 (977)	1 (38599)	5-AMP-activated protein kinase, beta subunit, complex-interacting region
IPR006838	0.371E-2	0.140E-1	1 (977)	1 (38599)	FAR-17a/AIG1-like protein
IPR006847	0.300E-2	0.118E-1	2 (977)	2 (38599)	Translation initiation factor IF-2, N-terminal
IPR006848	0.640E-3	0.483E-2	1 (977)	1 (38599)	Lactococcus bacteriophage transcription regulator
IPR006849	0.640E-3	0.484E-2	1 (977)	1 (38599)	IKI3
IPR006853	0.162E-4	0.353E-3	2 (977)	2 (38599)	Nucleopolyhedrovirus p26 protein
IPR006858	0.371E-2	0.140E-1	1 (977)	1 (38599)	Chicken anaemia virus VP-3 protein
IPR006874	0.634E-4	0.113E-2	2 (977)	2 (38599)	Protein of unknown function DUF621
IPR006887	0.640E-3	0.485E-2	1 (977)	1 (38599)	Protein of unknown function DUF625
IPR006888	0.263E-4	0.529E-3	3 (977)	3 (38599)	Cor1/Xlr/Xmr conserved region
IPR006905	0.371E-2	0.140E-1	1 (977)	1 (38599)	Tryptophan halogenase
IPR006925	0.189E-2	0.950E-2	1 (977)	1 (38599)	Vps16, C-terminal
IPR006926	0.189E-2	0.955E-2	1 (977)	1 (38599)	Vps16, N-terminal
IPR006960	0.371E-2	0.141E-1	1 (977)	1 (38599)	Tenuivirus major non-capsid protein
IPR006977	0.121E-2	0.741E-2	2 (977)	2 (38599)	Yip1 domain
IPR006984	0.897E-2	0.222E-1	1 (977)	1 (38599)	Protein of unknown function DUF652
IPR006987	0.640E-3	0.489E-2	1 (977)	1 (38599)	Poxvirus interferon gamma receptor
IPR006994	0.371E-2	0.141E-1	1 (977)	1 (38599)	Basic helix-loop-helix, Nulp1-type
IPR007015	0.640E-3	0.493E-2	1 (977)	1 (38599)	DNA polymerase V
IPR007016	0.305E-3	0.367E-2	2 (977)	2 (38599)	O-antigen polymerase
IPR007042	0.640E-3	0.494E-2	1 (977)	1 (38599)	Arsenite-resistance protein 2
IPR007087	0.583E-2	0.179E-1	46 (977)	46 (38599)	Zinc finger, C2H2-type
IPR007094	0.186E-4	0.386E-3	23 (977)	23 (38599)	RNA-directed RNA polymerase, positive-strand RNA eukaryotic virus
IPR007109	0.172E-3	0.241E-2	3 (977)	3 (38599)	Brix
IPR007110	0.337E-6	0.928E-5	74 (977)	74 (38599)	Immunoglobulin-like
IPR007114	0.682E-2	0.186E-1	16 (977)	16 (38599)	Major facilitator superfamily
IPR007129	0.739E-10	0.687E-8	1 (977)	1 (38599)	Ubiquinol-cytochrome C chaperone
IPR007134	0.739E-10	0.639E-8	1 (977)	1 (38599)	Autophagocytosis associated protein, N-terminal
IPR007135	0.640E-3	0.499E-2	1 (977)	1 (38599)	Autophagocytosis associated protein, C-terminal
IPR007145	0.739E-10	0.323E-8	1 (977)	1 (38599)	MAP65/ASE1
IPR007172	0.739E-10	0.277E-8	1 (977)	1 (38599)	Protein of unknown function DUF374
IPR007178	0.739E-10	0.272E-8	1 (977)	1 (38599)	DNA-directed RNA polymerase subunit E, RpoE2, archaeal
IPR007184	0.739E-10	0.254E-8	1 (977)	1 (38599)	Glycosidase, PH1107-related
IPR007186	0.478E-2	0.152E-1	2 (977)	2 (38599)	Plant invertase/pectin methylesterase inhibitor
IPR007197	0.462E-2	0.148E-1	8 (977)	8 (38599)	Radical SAM
IPR007202	0.897E-2	0.226E-1	1 (977)	1 (38599)	Putative Fe-S cluster
IPR007203	0.371E-2	0.141E-1	1 (977)	1 (38599)	ORMDL
IPR007209	0.897E-2	0.233E-1	1 (977)	1 (38599)	Possible metal-binding region in RNase L inhibitor, RLI
IPR007213	0.897E-2	0.221E-1	1 (977)	1 (38599)	Leucine carboxyl methyltransferase
IPR007217	0.640E-3	0.501E-2	1 (977)	1 (38599)	Per1-like
IPR007222	0.189E-2	0.897E-2	1 (977)	1 (38599)	Signal recognition particle receptor, alpha subunit, N-terminal
IPR007223	0.189E-2	0.892E-2	1 (977)	1 (38599)	Peroxin 13, N-terminal
IPR007231	0.640E-3	0.503E-2	1 (977)	1 (38599)	Nucleoporin interacting component
IPR007234	0.739E-10	0.499E-8	1 (977)	1 (38599)	Vps53-like, N-terminal
IPR007249	0.608E-2	0.171E-1	1 (977)	1 (38599)	Dopey, N-terminal
IPR007252	0.640E-3	0.505E-2	1 (977)	1 (38599)	Nuclear pore protein 84/107
IPR007254	0.371E-2	0.142E-1	1 (977)	1 (38599)	Protein of unknown function DUF373
IPR007255	0.371E-2	0.142E-1	1 (977)	1 (38599)	Dor1-like protein
IPR007262	0.640E-3	0.506E-2	1 (977)	1 (38599)	Vacuolar protein sorting 55
IPR007282	0.608E-2	0.174E-1	1 (977)	1 (38599)	NOT2/NOT3/NOT5
IPR007287	0.371E-2	0.142E-1	1 (977)	1 (38599)	Sof1-like protein
IPR007307	0.640E-3	0.507E-2	1 (977)	1 (38599)	Low temperature viability protein
IPR007311	0.189E-2	0.830E-2	1 (977)	1 (38599)	ST7
IPR007315	0.189E-2	0.827E-2	1 (977)	1 (38599)	Mannosyltransferase, PIG-V
IPR007345	0.608E-2	0.174E-1	1 (977)	1 (38599)	Polysaccharide pyruvyl transferase
IPR007350	0.739E-10	0.392E-7	1 (977)	1 (38599)	Tc5 transposase, C-terminal
IPR007365	0.229E-2	0.958E-2	2 (977)	2 (38599)	Transferrin receptor-like dimerisation region
IPR007374	0.640E-3	0.512E-2	1 (977)	1 (38599)	Protein of unknown function DUF437
IPR007385	0.739E-10	0.302E-8	1 (977)	1 (38599)	Prokaryotic chromosome segregation and condensation protein MukE
IPR007406	0.189E-2	0.825E-2	1 (977)	1 (38599)	Prokaryotic chromosome segregation and condensation protein MukB, N-terminal
IPR007420	0.189E-2	0.105E-1	1 (977)	1 (38599)	Protein of unknown function DUF465
IPR007422	0.634E-4	0.112E-2	2 (977)	2 (38599)	Protein of unknown function DUF464
IPR007430	0.305E-3	0.371E-2	2 (977)	2 (38599)	VirB8
IPR007442	0.640E-3	0.515E-2	1 (977)	1 (38599)	Flagellar biosynthesis protein, FliO
IPR007461	0.640E-3	0.516E-2	1 (977)	1 (38599)	Protein of unknown function DUF500
IPR007484	0.993E-2	0.235E-1	2 (977)	2 (38599)	Peptidase M28
IPR007507	0.189E-2	0.104E-1	1 (977)	1 (38599)	Three-deoxy-D-manno-octulosonic-acid transferase, N-terminal
IPR007508	0.371E-2	0.142E-1	1 (977)	1 (38599)	Protein of unknown function DUF516
IPR007518	0.897E-2	0.225E-1	1 (977)	1 (38599)	Protein of unknown function DUF544
IPR007539	0.189E-2	0.103E-1	1 (977)	1 (38599)	Protein of unknown function DUF551
IPR007554	0.371E-2	0.142E-1	1 (977)	1 (38599)	CDP-glycerol glycerophosphotransferase
IPR007562	0.608E-2	0.180E-1	1 (977)	1 (38599)	Protein of unknown function DUF553
IPR007581	0.371E-2	0.143E-1	1 (977)	1 (38599)	Endonuclease V
IPR007590	0.608E-2	0.180E-1	1 (977)	1 (38599)	Protein of unknown function DUF572
IPR007610	0.640E-3	0.522E-2	1 (977)	1 (38599)	Protein of unknown function DUF585
IPR007624	0.343E-4	0.666E-3	7 (977)	7 (38599)	RNA polymerase sigma-70 region 3
IPR007627	0.253E-3	0.331E-2	8 (977)	8 (38599)	RNA polymerase sigma-70 region 2
IPR007630	0.386E-3	0.437E-2	7 (977)	7 (38599)	RNA polymerase sigma-70 region 4
IPR007664	0.897E-2	0.228E-1	1 (977)	1 (38599)	Poxvirus A28 protein
IPR007668	0.371E-2	0.143E-1	1 (977)	1 (38599)	RFX1 transcription activation region
IPR007673	0.162E-4	0.355E-3	2 (977)	2 (38599)	Non-SMC condensin subunit, XCAP-D2/Cnd1
IPR007689	0.189E-2	0.101E-1	1 (977)	1 (38599)	AalphaY mating type dependent binding region
IPR007706	0.305E-3	0.378E-2	2 (977)	2 (38599)	Epstein-Barr virus nuclear antigen 3
IPR007722	0.189E-2	0.100E-1	1 (977)	1 (38599)	Dcp2, box A
IPR007731	0.739E-10	0.473E-8	1 (977)	1 (38599)	Protein of unknown function DUF669
IPR007743	0.371E-2	0.125E-1	1 (977)	1 (38599)	Interferon-inducible GTPase
IPR007764	0.189E-2	0.999E-2	1 (977)	1 (38599)	Herpesvirus UL43
IPR007775	0.608E-2	0.182E-1	1 (977)	1 (38599)	LST-1
IPR007779	0.189E-2	0.996E-2	1 (977)	1 (38599)	Rotavirus VP2
IPR007795	0.371E-2	0.125E-1	1 (977)	1 (38599)	Protein of unknown function DUF690
IPR007797	0.823E-3	0.557E-2	2 (977)	2 (38599)	AF-4 proto-oncoprotein
IPR007816	0.371E-2	0.126E-1	1 (977)	1 (38599)	ResB-like
IPR007824	0.640E-3	0.529E-2	1 (977)	1 (38599)	Paraflagellar rod
IPR007835	0.189E-2	0.990E-2	1 (977)	1 (38599)	MOFRL
IPR007837	0.189E-2	0.989E-2	1 (977)	1 (38599)	DinB
IPR007852	0.640E-3	0.531E-2	1 (977)	1 (38599)	RNA polymerase II accessory factor, Cdc73
IPR007859	0.189E-2	0.987E-2	1 (977)	1 (38599)	Electron transfer flavoprotein-ubiquinone oxidoreductase
IPR007867	0.708E-2	0.191E-1	2 (977)	2 (38599)	Glucose-methanol-choline oxidoreductase, C-terminal
IPR007876	0.189E-2	0.971E-2	1 (977)	1 (38599)	Neuraminyllactose-binding haemagglutinin precursor
IPR007880	0.189E-2	0.970E-2	1 (977)	1 (38599)	Spiralin
IPR007887	0.371E-2	0.126E-1	1 (977)	1 (38599)	NTF2-like N-terminal transpeptidase
IPR007935	0.739E-10	0.283E-8	1 (977)	1 (38599)	Tobravirus 2B
IPR007940	0.371E-2	0.126E-1	1 (977)	1 (38599)	SH3-binding 5
IPR007956	0.640E-3	0.533E-2	1 (977)	1 (38599)	Malonyl-CoA decarboxylase
IPR007964	0.640E-3	0.534E-2	1 (977)	1 (38599)	Protein of unknown function DUF737
IPR007968	0.608E-2	0.179E-1	1 (977)	1 (38599)	Protein of unknown function DUF728
IPR007972	0.189E-2	0.962E-2	1 (977)	1 (38599)	Protein of unknown function DUF729
IPR008002	0.189E-2	0.960E-2	1 (977)	1 (38599)	Protein of unknown function DUF717
IPR008033	0.189E-2	0.958E-2	1 (977)	1 (38599)	Phage major coat, Gp8
IPR008043	0.608E-2	0.178E-1	1 (977)	1 (38599)	Peptidase C21
IPR008048	0.640E-3	0.538E-2	1 (977)	1 (38599)	MCM protein 5
IPR008052	0.371E-2	0.126E-1	1 (977)	1 (38599)	Na+ channel 4
IPR008054	0.739E-10	0.250E-8	1 (977)	1 (38599)	Na+ channel 8
IPR008063	0.446E-3	0.480E-2	3 (977)	3 (38599)	Fas receptor
IPR008066	0.993E-2	0.236E-1	2 (977)	2 (38599)	Cytochrome P450, E-class, group I, CYP1
IPR008077	0.608E-2	0.177E-1	1 (977)	1 (38599)	Brain-specific angiogenesis inhibitor
IPR008110	0.608E-2	0.175E-1	1 (977)	1 (38599)	Porphyromonas gingivalis fimbrillin protein
IPR008120	0.739E-10	0.110E-7	1 (977)	1 (38599)	Dense granule Gra7 protein
IPR008121	0.371E-2	0.126E-1	1 (977)	1 (38599)	Transcription factor AP-2 alpha, N-terminal
IPR008124	0.371E-2	0.126E-1	1 (977)	1 (38599)	Streptococcus streptokinase protein
IPR008144	0.602E-2	0.181E-1	5 (977)	5 (38599)	Guanylate kinase
IPR008145	0.697E-2	0.190E-1	5 (977)	5 (38599)	Guanylate kinase/L-type calcium channel region
IPR008154	0.993E-2	0.235E-1	2 (977)	2 (38599)	Amyloidogenic glycoprotein, extracellular
IPR008160	0.427E-2	0.139E-1	11 (977)	11 (38599)	Collagen triple helix repeat
IPR008161	0.626E-2	0.172E-1	8 (977)	8 (38599)	Collagen helix repeat
IPR008168	0.931E-2	0.223E-1	3 (977)	3 (38599)	Cytochrome c, class IC
IPR008189	0.189E-2	0.934E-2	1 (977)	1 (38599)	Protein of unknown function UPF0011
IPR008199	0.608E-2	0.169E-1	1 (977)	1 (38599)	Neuromedin U
IPR008200	0.371E-2	0.126E-1	1 (977)	1 (38599)	Neuromedin U, C-terminal
IPR008205	0.371E-2	0.126E-1	1 (977)	1 (38599)	PcrB-like protein
IPR008206	0.371E-2	0.127E-1	1 (977)	1 (38599)	PcrB-like, C-terminal
IPR008211	0.290E-2	0.118E-1	4 (977)	4 (38599)	Laminin, N-terminal
IPR008213	0.382E-2	0.128E-1	2 (977)	2 (38599)	CpcD phycobilisome linker-like
IPR008220	0.608E-2	0.169E-1	1 (977)	1 (38599)	Homoserine acetyltransferase
IPR008222	0.897E-2	0.220E-1	1 (977)	1 (38599)	Urease, standalone beta subunit
IPR008233	0.897E-2	0.219E-1	1 (977)	1 (38599)	4-diphosphocytidyl-2-methyl-D-erythritol synthase
IPR008238	0.640E-3	0.557E-2	1 (977)	1 (38599)	Chorismate mutase of the AroQ class, eukaryotic type
IPR008251	0.524E-3	0.536E-2	2 (977)	2 (38599)	Chromo shadow
IPR008255	0.117E-2	0.729E-2	3 (977)	3 (38599)	Pyridine nucleotide-disulphide oxidoreductase, class-II, active site
IPR008258	0.246E-2	0.102E-1	3 (977)	3 (38599)	Lytic transglycosylase, catalytic
IPR008262	0.140E-3	0.212E-2	11 (977)	11 (38599)	Lipase, active site
IPR008265	0.897E-2	0.219E-1	1 (977)	1 (38599)	Lipolytic enzyme, G-D-S-L, active site
IPR008266	0.721E-4	0.123E-2	21 (977)	21 (38599)	Tyrosine protein kinase, active site
IPR008268	0.229E-2	0.977E-2	2 (977)	2 (38599)	Peptidase S16, active site
IPR008271	0.810E-4	0.135E-2	44 (977)	44 (38599)	Serine/threonine protein kinase, active site
IPR008274	0.708E-2	0.191E-1	2 (977)	2 (38599)	Aldehyde oxidase and xanthine dehydrogenase, molybdopterin binding
IPR008275	0.608E-2	0.177E-1	1 (977)	1 (38599)	CoA enzyme activase
IPR008281	0.371E-2	0.127E-1	1 (977)	1 (38599)	Nicotinate-nucleotide-dimethylbenzimidazole phosphoribosyltransferase subtype
IPR008294	0.162E-4	0.351E-3	2 (977)	2 (38599)	Peptidase M12A, meprin alpha subunit
IPR008296	0.897E-2	0.216E-1	1 (977)	1 (38599)	Proteinase inhibitor I2, tissue factor pathway inhibitor
IPR008343	0.843E-2	0.224E-1	2 (977)	2 (38599)	MAP kinase phosphatase
IPR008347	0.634E-4	0.114E-2	2 (977)	2 (38599)	Vanilloid receptor
IPR008348	0.640E-3	0.567E-2	1 (977)	1 (38599)	Vanilloid receptor 2
IPR008367	0.371E-2	0.127E-1	1 (977)	1 (38599)	Regucalcin
IPR008380	0.897E-2	0.230E-1	1 (977)	1 (38599)	HAD-superfamily hydrolase, subfamily IG, 5'-nucleotidase
IPR008395	0.897E-2	0.227E-1	1 (977)	1 (38599)	Agenet
IPR008409	0.640E-3	0.570E-2	1 (977)	1 (38599)	Breast carcinoma amplified sequence 2
IPR008428	0.229E-2	0.974E-2	2 (977)	2 (38599)	Chondroitin N-acetylgalactosaminyltransferase
IPR008445	0.739E-10	0.243E-8	1 (977)	1 (38599)	Chordopoxvirus A15
IPR008477	0.608E-2	0.177E-1	1 (977)	1 (38599)	Protein of unknown function DUF758
IPR008483	0.739E-10	0.245E-8	1 (977)	1 (38599)	Protein of unknown function DUF764, Borrelia species
IPR008496	0.739E-10	0.247E-8	1 (977)	1 (38599)	Protein of unknown function DUF778
IPR008526	0.162E-4	0.349E-3	2 (977)	2 (38599)	Protein of unknown function DUF808
IPR008530	0.640E-3	0.571E-2	1 (977)	1 (38599)	Protein of unknown function DUF812
IPR008538	0.478E-2	0.152E-1	2 (977)	2 (38599)	Protein of unknown function DUF820
IPR008543	0.337E-2	0.131E-1	6 (977)	6 (38599)	Chloroplast Ycf2
IPR008548	0.640E-3	0.574E-2	1 (977)	1 (38599)	Protein of unknown function DUF830, orthopoxvirus
IPR008554	0.189E-2	0.871E-2	1 (977)	1 (38599)	Glutaredoxin 2
IPR008567	0.739E-10	0.257E-8	1 (977)	1 (38599)	Protein of unknown function DUF849, prokaryotic
IPR008584	0.739E-10	0.259E-8	1 (977)	1 (38599)	Protein of unknown function DUF866, eukaryotic
IPR008610	0.189E-2	0.865E-2	1 (977)	1 (38599)	Eukaryotic rRNA processing
IPR008635	0.739E-10	0.269E-8	1 (977)	1 (38599)	Haemagluttinin motif
IPR008641	0.897E-2	0.223E-1	1 (977)	1 (38599)	Gammaherpesvirus BFRF1
IPR008683	0.640E-3	0.578E-2	1 (977)	1 (38599)	Microvirus A*
IPR008684	0.189E-2	0.860E-2	1 (977)	1 (38599)	Microvirus A
IPR008689	0.305E-3	0.373E-2	2 (977)	2 (38599)	ATPase, F0 complex, subunit D, mitochondrial
IPR008698	0.371E-2	0.127E-1	1 (977)	1 (38599)	NADH-ubiquinone oxidoreductase B18 subunit
IPR008707	0.608E-2	0.180E-1	1 (977)	1 (38599)	Neisseria PilC
IPR008712	0.739E-10	0.316E-8	1 (977)	1 (38599)	NinF
IPR008748	0.189E-2	0.856E-2	1 (977)	1 (38599)	Peptidase C41, hepatitis E ORF1
IPR008771	0.113E-9	0.345E-8	2 (977)	2 (38599)	Phi-29-like late genes activator
IPR008783	0.640E-3	0.590E-2	1 (977)	1 (38599)	Podoplanin
IPR008790	0.608E-2	0.178E-1	1 (977)	1 (38599)	Poxvirus serinethreonine kinase
IPR008811	0.189E-2	0.855E-2	1 (977)	1 (38599)	Raffinose synthase
IPR008814	0.371E-2	0.128E-1	1 (977)	1 (38599)	Ribophorin II
IPR008833	0.371E-2	0.128E-1	1 (977)	1 (38599)	Surfeit locus 2
IPR008848	0.640E-3	0.593E-2	1 (977)	1 (38599)	Sulfolobus plasmid regulator
IPR008849	0.608E-2	0.177E-1	1 (977)	1 (38599)	Synaphin
IPR008901	0.608E-2	0.175E-1	1 (977)	1 (38599)	Alkaline phytoceramidase
IPR008915	0.382E-2	0.128E-1	2 (977)	2 (38599)	Peptidase M50
IPR008916	0.427E-2	0.139E-1	11 (977)	11 (38599)	Retrovirus capsid, C-terminal
IPR008934	0.238E-2	0.990E-2	5 (977)	5 (38599)	Acid phosphatase/vanadium-dependent haloperoxidase
IPR008936	0.648E-4	0.111E-2	12 (977)	12 (38599)	Rho GTPase activation protein
IPR008940	0.103E-5	0.272E-4	21 (977)	21 (38599)	Protein prenyltransferase
IPR008948	0.235E-4	0.481E-3	12 (977)	12 (38599)	L-Aspartase-like
IPR008949	0.306E-2	0.120E-1	7 (977)	7 (38599)	Terpenoid synthase
IPR008956	0.640E-3	0.451E-2	1 (977)	1 (38599)	Proteinase inhibitor I34, yeast IA3
IPR008957	0.116E-5	0.303E-4	30 (977)	30 (38599)	Fibronectin, type III-like fold
IPR008966	0.511E-2	0.160E-1	6 (977)	6 (38599)	Bacterial adhesion
IPR008967	0.487E-2	0.153E-1	8 (977)	8 (38599)	p53-like transcription factor, DNA-binding
IPR008972	0.438E-7	0.127E-5	37 (977)	37 (38599)	Cupredoxin
IPR008974	0.261E-2	0.107E-1	5 (977)	5 (38599)	TRAF-like
IPR008979	0.445E-3	0.482E-2	17 (977)	17 (38599)	Galactose-binding like
IPR008983	0.747E-3	0.509E-2	8 (977)	8 (38599)	TNF-like
IPR008984	0.340E-3	0.392E-2	9 (977)	9 (38599)	SMAD/FHA
IPR008985	0.426E-2	0.139E-1	26 (977)	26 (38599)	Concanavalin A-like lectin/glucanase
IPR008990	0.586E-2	0.178E-1	2 (977)	2 (38599)	Electron transport accessory protein
IPR008991	0.463E-4	0.865E-3	13 (977)	13 (38599)	Translation protein SH3-like
IPR008995	0.493E-2	0.155E-1	4 (977)	4 (38599)	Molybdate/tungstate binding
IPR008996	0.100E-2	0.645E-2	8 (977)	8 (38599)	Cytokine, IL-1 related
IPR008997	0.196E-2	0.853E-2	6 (977)	6 (38599)	Ricin B-related lectin
IPR008998	0.457E-2	0.146E-1	9 (977)	9 (38599)	Agglutinin
IPR009000	0.501E-2	0.157E-1	14 (977)	14 (38599)	Translation elongation and initiation factors/Ribosomal, beta-barrel
IPR009007	0.507E-3	0.526E-2	24 (977)	24 (38599)	Peptidase aspartic, catalytic
IPR009008	0.159E-2	0.917E-2	5 (977)	5 (38599)	ValRS-IleRS-LeuRS editing
IPR009011	0.586E-2	0.178E-1	2 (977)	2 (38599)	Mannose-6-phosphate receptor, binding
IPR009018	0.993E-2	0.236E-1	2 (977)	2 (38599)	Signal recognition particle, 9 kDa and 14 kDa protein
IPR009021	0.391E-2	0.129E-1	3 (977)	3 (38599)	Viral protein, DNA-binding
IPR009022	0.139E-2	0.818E-2	6 (977)	6 (38599)	Elongation factor G, III and V
IPR009025	0.159E-2	0.914E-2	5 (977)	5 (38599)	RNA polymerase, RBP11-like
IPR009030	0.111E-3	0.178E-2	15 (977)	15 (38599)	Growth factor, receptor
IPR009032	0.860E-2	0.226E-1	5 (977)	5 (38599)	Vpu protein, cytoplasmic
IPR009033	0.435E-3	0.478E-2	4 (977)	4 (38599)	Calreticulin/calnexin, P
IPR009039	0.134E-4	0.306E-3	3 (977)	3 (38599)	EAR
IPR009042	0.477E-3	0.500E-2	5 (977)	5 (38599)	RNA polymerase, Sigma-70 region 1.2
IPR009045	0.450E-2	0.145E-1	3 (977)	3 (38599)	Hedgehog/DD-peptidase, zinc-binding motif
IPR009050	0.685E-6	0.182E-4	35 (977)	35 (38599)	Globin-like
IPR009051	0.216E-2	0.931E-2	5 (977)	5 (38599)	Alpha-helical ferredoxin
IPR009056	0.300E-3	0.382E-2	13 (977)	13 (38599)	Cytochrome c, monohaem
IPR009062	0.156E-3	0.228E-2	2 (977)	2 (38599)	Smac/Diablo
IPR009066	0.189E-2	0.857E-2	1 (977)	1 (38599)	Alpha-2-macroglobulin receptor-associated protein, domain 1
IPR009069	0.189E-2	0.858E-2	1 (977)	1 (38599)	p8MTCP1
IPR009070	0.159E-2	0.916E-2	5 (977)	5 (38599)	Peptidoglycan binding-like
IPR009071	0.284E-3	0.368E-2	13 (977)	13 (38599)	High mobility group box
IPR009079	0.213E-3	0.289E-2	21 (977)	21 (38599)	Four-helical cytokine-like, core
IPR009080	0.151E-2	0.881E-2	8 (977)	8 (38599)	Aminoacyl-tRNA synthetase, class 1a, anticodon-binding
IPR009083	0.300E-2	0.120E-1	2 (977)	2 (38599)	Transcription factor IIA, helical
IPR009088	0.229E-2	0.975E-2	2 (977)	2 (38599)	Transcription factor IIA, beta-barrel
IPR009095	0.640E-3	0.446E-2	1 (977)	1 (38599)	TRADD, N-terminal
IPR009098	0.371E-2	0.128E-1	1 (977)	1 (38599)	Pepsin inhibitor-3-like
IPR009114	0.189E-2	0.863E-2	1 (977)	1 (38599)	Angiomotin
IPR009134	0.358E-3	0.410E-2	4 (977)	4 (38599)	Vascular endothelial growth factor receptor, VEGFR, N-terminal
IPR009135	0.640E-3	0.447E-2	1 (977)	1 (38599)	Vascular endothelial growth factor receptor 1, VEGFR1, N-terminal
IPR009140	0.640E-3	0.448E-2	1 (977)	1 (38599)	Wnt-2 protein
IPR009157	0.371E-2	0.129E-1	1 (977)	1 (38599)	Ferredoxin zinc-binding
IPR009159	0.189E-2	0.870E-2	1 (977)	1 (38599)	Dihydrofolate reductase, type II
IPR009169	0.170E-2	0.963E-2	2 (977)	2 (38599)	Calreticulin
IPR009170	0.739E-10	0.262E-8	1 (977)	1 (38599)	Predicted retinoblastoma binding protein (RIZ)
IPR009249	0.189E-2	0.872E-2	1 (977)	1 (38599)	Ferredoxin-dependent bilin reductase
IPR009258	0.113E-9	0.351E-8	2 (977)	2 (38599)	Phage GP30.8
IPR009276	0.739E-10	0.241E-8	1 (977)	1 (38599)	Protein of unknown function DUF932
IPR009296	0.739E-10	0.237E-8	1 (977)	1 (38599)	Protein of unknown function DUF951, bacterial
IPR009307	0.640E-3	0.449E-2	1 (977)	1 (38599)	Ethanolamine utilisation EutS
IPR009327	0.739E-10	0.233E-8	1 (977)	1 (38599)	Protein of unknown function DUF985
IPR009341	0.189E-2	0.874E-2	1 (977)	1 (38599)	Phage major tail 2
IPR009352	0.524E-3	0.519E-2	2 (977)	2 (38599)	Poxvirus A46
IPR009366	0.739E-10	0.915E-7	1 (977)	1 (38599)	Protein of unknown function DUF1021
IPR009404	0.189E-2	0.875E-2	1 (977)	1 (38599)	Coronavirus 5a
IPR009408	0.371E-2	0.129E-1	1 (977)	1 (38599)	Formin Homology 1
IPR009430	0.371E-2	0.129E-1	1 (977)	1 (38599)	Gas vesicle protein GvpL/GvpF
IPR009454	0.189E-2	0.876E-2	1 (977)	1 (38599)	Protein of unknown function DUF1081
IPR009455	0.897E-2	0.219E-1	1 (977)	1 (38599)	Protein of unknown function DUF1082, plant mitochondria
IPR009483	0.640E-3	0.450E-2	1 (977)	1 (38599)	Invasion plasmid antigen IpaD
IPR009517	0.371E-2	0.129E-1	1 (977)	1 (38599)	Borna disease virus P24
IPR009518	0.640E-3	0.467E-2	1 (977)	1 (38599)	Photosystem II protein PsbX
IPR009567	0.739E-10	0.458E-7	1 (977)	1 (38599)	Protein of unknown function DUF1183
IPR009573	0.189E-2	0.881E-2	1 (977)	1 (38599)	Protein of unknown function DUF1188
IPR009580	0.189E-2	0.882E-2	1 (977)	1 (38599)	Glycosylphosphatidylinositol anchor biosynthesis
IPR009588	0.189E-2	0.883E-2	1 (977)	1 (38599)	Protein of unknown function DUF1199
IPR009633	0.189E-2	0.884E-2	1 (977)	1 (38599)	Protein of unknown function DUF1231
IPR009637	0.897E-2	0.219E-1	1 (977)	1 (38599)	Lung seven transmembrane receptor
IPR009648	0.739E-10	0.211E-7	1 (977)	1 (38599)	Malonate decarboxylase gamma subunit
IPR009650	0.739E-10	0.137E-7	1 (977)	1 (38599)	Fijivirus P9-2
IPR009668	0.640E-3	0.452E-2	1 (977)	1 (38599)	RNA polymerase I associated factor, A49-like
IPR009716	0.189E-2	0.889E-2	1 (977)	1 (38599)	Ferroportin1
IPR009724	0.739E-10	0.114E-7	1 (977)	1 (38599)	Protein of unknown function DUF1301
IPR009732	0.640E-3	0.453E-2	1 (977)	1 (38599)	Protein of unknown function DUF1304
IPR009744	0.640E-3	0.454E-2	1 (977)	1 (38599)	VirC1
IPR009772	0.608E-2	0.171E-1	1 (977)	1 (38599)	D123
IPR009816	0.640E-3	0.455E-2	1 (977)	1 (38599)	Protein of unknown function DUF1387
IPR009828	0.640E-3	0.455E-2	1 (977)	1 (38599)	Protein of unknown function DUF1394
IPR009840	0.739E-10	0.947E-8	1 (977)	1 (38599)	Protein of unknown function DUF1401
IPR009851	0.608E-2	0.171E-1	1 (977)	1 (38599)	Modifier of rudimentary, Modr
IPR009887	0.739E-10	0.763E-8	1 (977)	1 (38599)	Progressive ankylosis
IPR009904	0.189E-2	0.895E-2	1 (977)	1 (38599)	Insulin-induced
IPR009909	0.640E-3	0.457E-2	1 (977)	1 (38599)	Nmi/IFP 35
IPR009933	0.640E-3	0.458E-2	1 (977)	1 (38599)	T-DNA border endonuclease VirD1
IPR009938	0.640E-3	0.459E-2	1 (977)	1 (38599)	Interferon-induced 35 kDa, N-terminal
IPR009948	0.156E-3	0.233E-2	2 (977)	2 (38599)	Syd
IPR009970	0.371E-2	0.130E-1	1 (977)	1 (38599)	Histone H1-like nucleoprotein HC2
IPR009976	0.371E-2	0.130E-1	1 (977)	1 (38599)	Exocyst complex component Sec10
IPR009993	0.739E-10	0.654E-8	1 (977)	1 (38599)	4-alpha-L-fucosyltransferase
IPR010006	0.739E-10	0.572E-8	1 (977)	1 (38599)	Phage polarity suppression
IPR010047	0.739E-10	0.528E-8	1 (977)	1 (38599)	Carbon-monoxide dehydrogenase, catalytic subunit
IPR010049	0.608E-2	0.171E-1	1 (977)	1 (38599)	MTA/SAH nucleosidase
IPR010065	0.229E-2	0.967E-2	2 (977)	2 (38599)	Amino acid ABC transporter, permease protein, 3-TM region, His/Glu/Gln/Arg/opine
IPR010077	0.189E-2	0.904E-2	1 (977)	1 (38599)	Herpes virus tegument protein/v-FGAM-synthase
IPR010085	0.640E-3	0.460E-2	1 (977)	1 (38599)	Crotonyl-CoA reductase
IPR010102	0.189E-2	0.906E-2	1 (977)	1 (38599)	Succinic semialdehyde dehydrogenase
IPR010116	0.739E-10	0.458E-8	1 (977)	1 (38599)	Anthranilate synthase component I, archaeal
IPR010126	0.739E-10	0.436E-8	1 (977)	1 (38599)	Esterase, PHB depolymerase
IPR010129	0.170E-2	0.970E-2	2 (977)	2 (38599)	Type I secretion membrane fusion protein, HlyD
IPR010139	0.116E-3	0.184E-2	4 (977)	4 (38599)	Imidazole glycerol phosphate synthase, glutamine amidotransferase subunit H
IPR010187	0.640E-3	0.461E-2	1 (977)	1 (38599)	Selenoprotein B, glycine/betaine/sarcosine/D-proline reductase
IPR010188	0.524E-3	0.538E-2	2 (977)	2 (38599)	Bifunctional HisA/TrpF
IPR010190	0.739E-10	0.366E-8	1 (977)	1 (38599)	Diaminopimelate dehydrogenase
IPR010192	0.189E-2	0.914E-2	1 (977)	1 (38599)	O-succinylbenzoate-CoA ligase
IPR010203	0.189E-2	0.915E-2	1 (977)	1 (38599)	Ribonuclease E inhibitor RraA
IPR010213	0.608E-2	0.172E-1	1 (977)	1 (38599)	Transcription termination factor NusA
IPR010226	0.300E-2	0.119E-1	2 (977)	2 (38599)	NADH-quinone oxidoreductase, chain I
IPR010227	0.955E-3	0.618E-2	6 (977)	6 (38599)	Proton-translocating NADH-quinone oxidoreductase, chain M
IPR010233	0.371E-2	0.130E-1	1 (977)	1 (38599)	Ubiquinone biosynthesis O-methyltransferase
IPR010253	0.371E-2	0.130E-1	1 (977)	1 (38599)	Geranylgeranyl reductase
IPR010275	0.189E-2	0.921E-2	1 (977)	1 (38599)	Protein of unknown function DUF882, bacterial
IPR010279	0.371E-2	0.130E-1	1 (977)	1 (38599)	Protein of unknown function DUF883, ElaB
IPR010283	0.897E-2	0.221E-1	1 (977)	1 (38599)	Protein of unknown function DUF887, TLC-like
IPR010308	0.897E-2	0.220E-1	1 (977)	1 (38599)	Protein of unknown function DUF907, fungi
IPR010330	0.640E-3	0.462E-2	1 (977)	1 (38599)	Competence CoiA-like
IPR010339	0.897E-2	0.223E-1	1 (977)	1 (38599)	TIP49, C-terminal
IPR010340	0.189E-2	0.926E-2	1 (977)	1 (38599)	Herpesvirus large structural phosphoprotein UL32
IPR010383	0.189E-2	0.927E-2	1 (977)	1 (38599)	Glycosyltransferase 36
IPR010400	0.640E-3	0.462E-2	1 (977)	1 (38599)	Protein of unknown function DUF1000
IPR010404	0.640E-3	0.463E-2	1 (977)	1 (38599)	Protein of unknown function DUF1001
IPR010405	0.739E-10	0.327E-8	1 (977)	1 (38599)	Cofactor of BRCA1
IPR010423	0.823E-3	0.552E-2	2 (977)	2 (38599)	Plasmodium ookinete surface Pvs28
IPR010442	0.897E-2	0.225E-1	1 (977)	1 (38599)	PET
IPR010457	0.121E-2	0.749E-2	2 (977)	2 (38599)	Immunoglobulin C2-set-like, ligand-binding
IPR010479	0.739E-10	0.343E-8	1 (977)	1 (38599)	BH3 interacting
IPR010483	0.189E-2	0.932E-2	1 (977)	1 (38599)	Alpha-2-macroglobulin RAP, C-terminal
IPR010525	0.739E-10	0.381E-8	1 (977)	1 (38599)	Auxin response factor
IPR010526	0.450E-2	0.146E-1	3 (977)	3 (38599)	Sodium ion transport-associated
IPR010531	0.739E-10	0.422E-8	1 (977)	1 (38599)	NOA36
IPR010537	0.189E-2	0.936E-2	1 (977)	1 (38599)	Avian adenovirus fibre
IPR010560	0.608E-2	0.176E-1	1 (977)	1 (38599)	Neogenin, C-terminal
IPR010569	0.843E-2	0.223E-1	2 (977)	2 (38599)	Myotubularin-related
IPR010582	0.634E-4	0.114E-2	2 (977)	2 (38599)	Catalase-related
IPR010592	0.640E-3	0.464E-2	1 (977)	1 (38599)	High affinity transport system p37
IPR010610	0.371E-2	0.130E-1	1 (977)	1 (38599)	Protein of unknown function DUF1205
IPR010613	0.608E-2	0.176E-1	1 (977)	1 (38599)	Pescadillo, N-terminal
IPR010625	0.356E-4	0.685E-3	4 (977)	4 (38599)	CHCH
IPR010659	0.127E-2	0.755E-2	6 (977)	6 (38599)	Reverse transcriptase connection
IPR010661	0.145E-2	0.847E-2	15 (977)	15 (38599)	Reverse transcriptase thumb
IPR010663	0.586E-2	0.177E-1	2 (977)	2 (38599)	Zinc finger, Fpg-type
IPR010677	0.739E-10	0.443E-8	1 (977)	1 (38599)	BALF1
IPR010681	0.897E-2	0.232E-1	1 (977)	1 (38599)	Plethodontid receptivity factor PRF
IPR010706	0.739E-10	0.482E-8	1 (977)	1 (38599)	Fatty acid cis-trans isomerase
IPR010711	0.640E-3	0.465E-2	1 (977)	1 (38599)	Group XII secretory phospholipase A2
IPR010712	0.189E-2	0.946E-2	1 (977)	1 (38599)	Arsenical resistance operon trans-acting repressor ArsD
IPR010756	0.739E-10	0.490E-8	1 (977)	1 (38599)	Hepatocellular carcinoma-associated antigen 59
IPR010791	0.640E-3	0.466E-2	1 (977)	1 (38599)	Hydroxyneurosporene synthase
IPR010822	0.897E-2	0.230E-1	1 (977)	1 (38599)	Sporulation stage II, protein E C-terminal
IPR010838	0.739E-10	0.624E-8	1 (977)	1 (38599)	Protein of unknown function DUF1444
IPR010901	0.300E-2	0.119E-1	2 (977)	2 (38599)	Merozoite surface 1, C-terminal
IPR010911	0.478E-2	0.151E-1	2 (977)	2 (38599)	Rab-binding
IPR010920	0.478E-2	0.150E-1	6 (977)	6 (38599)	Like-Sm ribonucleoprotein-related, core
IPR010933	0.199E-3	0.271E-2	11 (977)	11 (38599)	NADH dehydrogenase subunit 2, C-terminal
IPR010946	0.640E-3	0.469E-2	1 (977)	1 (38599)	Geranylgeranylglyceryl phosphate synthase
IPR010960	0.739E-10	0.267E-8	1 (977)	1 (38599)	Flavocytochrome c
IPR010970	0.371E-2	0.131E-1	1 (977)	1 (38599)	Cysteine desulphurases, SufS
IPR010977	0.585E-2	0.180E-1	3 (977)	3 (38599)	Aromatic-L-amino-acid decarboxylase
IPR010979	0.850E-2	0.224E-1	4 (977)	4 (38599)	Ribosomal protein S13-like, H2TH
IPR010982	0.483E-3	0.505E-2	13 (977)	13 (38599)	Lambda repressor-like, DNA-binding
IPR010985	0.707E-3	0.488E-2	6 (977)	6 (38599)	Ribbon-helix-helix
IPR010993	0.502E-2	0.157E-1	9 (977)	9 (38599)	Sterile alpha motif homology
IPR010995	0.931E-2	0.223E-1	3 (977)	3 (38599)	Rad51, N-terminal
IPR011004	0.112E-2	0.711E-2	7 (977)	7 (38599)	Trimeric LpxA-like
IPR011005	0.391E-2	0.129E-1	3 (977)	3 (38599)	Dihydropteroate synthase-like
IPR011009	0.134E-6	0.374E-5	74 (977)	74 (38599)	Protein kinase-like
IPR011012	0.396E-2	0.130E-1	9 (977)	9 (38599)	Longin-like
IPR011013	0.362E-2	0.140E-1	4 (977)	4 (38599)	Glycoside hydrolase-type carbohydrate-binding
IPR011028	0.639E-2	0.176E-1	10 (977)	10 (38599)	Cyclin-like
IPR011029	0.415E-2	0.136E-1	9 (977)	9 (38599)	DEATH-like
IPR011031	0.446E-3	0.481E-2	3 (977)	3 (38599)	Multihaem cytochrome
IPR011044	0.286E-4	0.565E-3	8 (977)	8 (38599)	Quinoprotein amine dehydrogenase, beta chain-like
IPR011046	0.967E-3	0.624E-2	21 (977)	21 (38599)	WD40-like
IPR011047	0.306E-2	0.120E-1	7 (977)	7 (38599)	Quinonprotein alcohol dehydrogenase-like
IPR011055	0.450E-2	0.145E-1	3 (977)	3 (38599)	Duplicated hybrid motif
IPR011063	0.305E-3	0.381E-2	2 (977)	2 (38599)	PP-loop
IPR011064	0.478E-2	0.150E-1	2 (977)	2 (38599)	Allophycocyanin linker
IPR011112	0.897E-2	0.231E-1	1 (977)	1 (38599)	Rho termination factor, N-terminal
IPR011113	0.897E-2	0.231E-1	1 (977)	1 (38599)	Rho termination factor, RNA-binding
IPR011134	0.897E-2	0.234E-1	1 (977)	1 (38599)	Allophycocyanin linker protein
IPR011136	0.189E-2	0.101E-1	1 (977)	1 (38599)	L-lactate dehydrogenase, cytochrome
IPR011148	0.371E-2	0.131E-1	1 (977)	1 (38599)	N-acetylglutamate kinase
IPR011172	0.293E-3	0.376E-2	4 (977)	4 (38599)	TNF-alpha receptor-II, vaccinia C22L type
IPR011173	0.897E-2	0.235E-1	1 (977)	1 (38599)	Collagen VI
IPR011210	0.371E-2	0.131E-1	1 (977)	1 (38599)	Ku80 antigen
IPR011219	0.739E-10	0.981E-8	1 (977)	1 (38599)	Rubisco-cytochrome methylase MET
IPR011257	0.662E-2	0.181E-1	3 (977)	3 (38599)	DNA glycosylase
IPR011286	0.640E-3	0.473E-2	1 (977)	1 (38599)	2-deoxy-D-gluconate 3-dehydrogenase
IPR011297	0.189E-2	0.102E-1	1 (977)	1 (38599)	Phosphotransferase system, beta-glucoside-specific IIABC component
IPR011344	0.843E-2	0.224E-1	2 (977)	2 (38599)	Single-strand binding protein
IPR011352	0.640E-3	0.492E-2	1 (977)	1 (38599)	Pyruvate formate-lyase 2 activating enzyme
IPR011354	0.739E-10	0.131E-7	1 (977)	1 (38599)	Bifunctional folic acid synthesis protein
IPR011360	0.608E-2	0.178E-1	1 (977)	1 (38599)	Complement B/C2
IPR011388	0.608E-2	0.177E-1	1 (977)	1 (38599)	Sphingolipid delta-4 desaturase
IPR011389	0.189E-2	0.103E-1	1 (977)	1 (38599)	Uncharacterised conserved protein UCP018077
IPR011400	0.371E-2	0.131E-1	1 (977)	1 (38599)	Translation initiation factor eIF-3b
IPR011402	0.897E-2	0.216E-1	1 (977)	1 (38599)	Phospholipase D, plant
IPR011491	0.897E-2	0.234E-1	1 (977)	1 (38599)	Flagellar basal body FlaE
IPR011498	0.585E-2	0.179E-1	3 (977)	3 (38599)	Kelch
IPR011524	0.229E-2	0.970E-2	2 (977)	2 (38599)	SARAH
IPR011533	0.897E-2	0.234E-1	1 (977)	1 (38599)	Choline dehydrogenase
IPR011537	0.608E-2	0.177E-1	1 (977)	1 (38599)	NADH-quinone oxidoreductase, F subunit
IPR011545	0.941E-2	0.225E-1	10 (977)	10 (38599)	DEAD/DEAH box helicase, N-terminal
IPR011569	0.189E-2	0.104E-1	1 (977)	1 (38599)	Histamine binding protein
IPR011572	0.325E-2	0.127E-1	4 (977)	4 (38599)	Blue (type 1) copper subtype
IPR011598	0.104E-4	0.243E-3	21 (977)	21 (38599)	Helix-loop-helix DNA-binding
IPR011605	0.897E-2	0.233E-1	1 (977)	1 (38599)	NusB antitermination factor
IPR011607	0.835E-2	0.222E-1	3 (977)	3 (38599)	MGS-like
IPR011620	0.897E-2	0.217E-1	1 (977)	1 (38599)	5TM Receptors of the LytS-YhcK type, transmembrane region
IPR011658	0.608E-2	0.174E-1	1 (977)	1 (38599)	PA14
IPR011662	0.524E-3	0.532E-2	2 (977)	2 (38599)	Secretin/TonB, short N-terminal
IPR011663	0.897E-2	0.222E-1	1 (977)	1 (38599)	UbiC transcription regulator-associated
IPR011680	0.189E-2	0.842E-2	1 (977)	1 (38599)	FEZ-like
IPR011682	0.478E-2	0.151E-1	2 (977)	2 (38599)	Glycosyl hydrolases 38, C-terminal
IPR011685	0.897E-2	0.223E-1	1 (977)	1 (38599)	LETM1-like
IPR011697	0.371E-2	0.132E-1	1 (977)	1 (38599)	Peptidase C26
IPR011698	0.333E-3	0.392E-2	3 (977)	3 (38599)	CobB/CobQ-like glutamine amidotransferase
IPR011702	0.428E-3	0.472E-2	8 (977)	8 (38599)	Glutamine amidotransferase superfamily
IPR011710	0.640E-3	0.481E-2	1 (977)	1 (38599)	Coatomer beta subunit, C-terminal
IPR011716	0.640E-3	0.482E-2	1 (977)	1 (38599)	Tetratricopeptide TPR_3
IPR011722	0.897E-2	0.229E-1	1 (977)	1 (38599)	Hemimethylated DNA-binding region
IPR011723	0.189E-2	0.868E-2	1 (977)	1 (38599)	Zinc finger/thioredoxin putative
IPR011746	0.739E-10	0.252E-8	1 (977)	1 (38599)	Trp region conserved hypothetical membrane protein
IPR011759	0.185E-5	0.471E-4	27 (977)	27 (38599)	Cytochrome C oxidase subunit II, transmembrane region
IPR011767	0.170E-2	0.958E-2	2 (977)	2 (38599)	Glutaredoxin active site
IPR011774	0.189E-2	0.898E-2	1 (977)	1 (38599)	Geranylgeranyl reductase, plants and cyanobacteria
IPR011777	0.897E-2	0.222E-1	1 (977)	1 (38599)	Geranylgeranyl reductase, plantal and prokaryotic
IPR011780	0.739E-10	0.339E-8	1 (977)	1 (38599)	D-serine ammonia-lyase
IPR011782	0.371E-2	0.135E-1	1 (977)	1 (38599)	Peptidase S1C, Do
IPR011800	0.640E-3	0.486E-2	1 (977)	1 (38599)	Phosphoadenosine phosphosulfate reductase thioredoxin
IPR011813	0.371E-2	0.135E-1	1 (977)	1 (38599)	Penicillin-binding protein 1B
IPR011831	0.117E-2	0.732E-2	3 (977)	3 (38599)	Glucose-1-phosphate adenylyltransferase
IPR011835	0.382E-2	0.128E-1	2 (977)	2 (38599)	Glycogen/starch synthases, ADP-glucose type
IPR011840	0.739E-10	0.343E-7	1 (977)	1 (38599)	Pullulanase, type I
IPR011855	0.371E-2	0.136E-1	1 (977)	1 (38599)	Phage major tail protein, TP901-1
IPR011864	0.897E-2	0.222E-1	1 (977)	1 (38599)	Phosphate ABC transporter, permease protein PstC
IPR011867	0.640E-3	0.488E-2	1 (977)	1 (38599)	Molybdate ABC transporter, permease protein
IPR011878	0.608E-2	0.170E-1	1 (977)	1 (38599)	Glutamyl-tRNA(Gln) amidotransferase, subunit E
IPR011883	0.739E-10	0.275E-6	1 (977)	1 (38599)	Phenylacetate-CoA oxygenase, PaaJ subunit
IPR011884	0.739E-10	0.229E-7	1 (977)	1 (38599)	Phenylacetate-CoA oxygenase/reductase, PaaK subunit
IPR011885	0.189E-2	0.104E-1	1 (977)	1 (38599)	Periplasmic nitrate reductase c-type cytochrome, NapC/NirT
IPR011886	0.189E-2	0.105E-1	1 (977)	1 (38599)	Ferredoxin-type protein, NapH/MauN family
IPR011899	0.524E-3	0.535E-2	2 (977)	2 (38599)	Glutaredoxin, eukaryotic and viruses
IPR011941	0.121E-2	0.750E-2	2 (977)	2 (38599)	DNA repair protein RAD51
IPR011963	0.371E-2	0.137E-1	1 (977)	1 (38599)	2,3-dihydroxybenzoate-AMP ligase
IPR011973	0.739E-10	0.102E-7	1 (977)	1 (38599)	Phenylacetic acid degradation protein PaaD
IPR011982	0.640E-3	0.491E-2	1 (977)	1 (38599)	4-hydroxyphenylacetate 3-monooxygenase, reductase component
IPR011989	0.732E-3	0.502E-2	15 (977)	15 (38599)	Armadillo-like helical
IPR011990	0.199E-4	0.411E-3	22 (977)	22 (38599)	Tetratricopeptide-like helical
IPR011991	0.963E-8	0.282E-6	52 (977)	52 (38599)	Winged helix repressor DNA-binding
IPR011992	0.390E-4	0.735E-3	31 (977)	31 (38599)	EF-Hand type
IPR011993	0.264E-4	0.528E-3	27 (977)	27 (38599)	Pleckstrin homology-type
IPR012005	0.745E-2	0.200E-1	3 (977)	3 (38599)	Nucleoside-diphosphate kinase
IPR012063	0.739E-10	0.560E-8	1 (977)	1 (38599)	ANTAR transcription anti-termination regulator, putative
IPR012064	0.189E-2	0.862E-2	1 (977)	1 (38599)	Nicotinate-nucleotide--dimethylbenzimidazole phosphoribosyltransferase
IPR012081	0.823E-3	0.550E-2	2 (977)	2 (38599)	Alkyl hydroperoxide reductase, subunit F
IPR012087	0.608E-2	0.169E-1	1 (977)	1 (38599)	Molybdenum cofactor precursor Z biosynthesis MoaC
IPR012089	0.189E-2	0.945E-2	1 (977)	1 (38599)	PP-loop ATPase, YdaO-related
IPR012090	0.189E-2	0.877E-2	1 (977)	1 (38599)	Chromosome partition protein MukB
IPR012094	0.189E-2	0.843E-2	1 (977)	1 (38599)	Cell cycle control PP-loop ATPase MesJ/YaeO
IPR012095	0.229E-2	0.963E-2	2 (977)	2 (38599)	3-isopropylmalate dehydratase large subunit
IPR012099	0.739E-10	0.398E-8	1 (977)	1 (38599)	Midasin
IPR012101	0.608E-2	0.168E-1	1 (977)	1 (38599)	Biotinidase, eukaryotic
IPR012125	0.326E-2	0.127E-1	7 (977)	7 (38599)	Cytochrome c/c2
IPR012132	0.478E-2	0.152E-1	2 (977)	2 (38599)	Glucose-methanol-choline oxidoreductase
IPR012139	0.371E-2	0.139E-1	1 (977)	1 (38599)	Disulphide bond formation protein B, proteobacteria
IPR012153	0.640E-3	0.498E-2	1 (977)	1 (38599)	Protein-tyrosine phosphatase, non-receptor 13
IPR012162	0.608E-2	0.168E-1	1 (977)	1 (38599)	Polyribonucleotide nucleotidyltransferase
IPR012163	0.662E-2	0.181E-1	3 (977)	3 (38599)	Sialyltransferase
IPR012219	0.608E-2	0.175E-1	1 (977)	1 (38599)	Carbon monoxide dehydrogenase molybdoprotein
IPR012222	0.371E-2	0.141E-1	1 (977)	1 (38599)	Poly-A polymerase/tRNA nucleotidyltransferase
IPR012227	0.305E-3	0.384E-2	2 (977)	2 (38599)	TNF receptor-associated factor TRAF
IPR012251	0.739E-10	0.264E-8	1 (977)	1 (38599)	N-acetylglucosamine-6-sulphatase
IPR012260	0.897E-2	0.228E-1	1 (977)	1 (38599)	Cytochrome-b5 reductase
IPR012265	0.371E-2	0.142E-1	1 (977)	1 (38599)	Protein-tyrosine phosphatase, non-receptor 1/2
IPR012282	0.173E-4	0.364E-3	16 (977)	16 (38599)	Cytochrome c region
IPR012286	0.739E-10	0.465E-8	1 (977)	1 (38599)	Flavocytochrome C3, N-terminal cytochrome
IPR012292	0.315E-4	0.616E-3	28 (977)	28 (38599)	Globin-related
IPR012313	0.897E-2	0.230E-1	1 (977)	1 (38599)	Zinc finger, FCS-type
IPR012322	0.371E-2	0.126E-1	1 (977)	1 (38599)	Delta-conotoxin
IPR012324	0.608E-2	0.170E-1	1 (977)	1 (38599)	Cyclotide, Moebius
IPR012328	0.716E-2	0.192E-1	4 (977)	4 (38599)	Chalcone and stilbene synthases, C-terminal
IPR012335	0.366E-3	0.417E-2	23 (977)	23 (38599)	Thioredoxin fold
IPR012336	0.105E-4	0.243E-3	29 (977)	29 (38599)	Thioredoxin-like fold
IPR012337	0.781E-8	0.230E-6	42 (977)	42 (38599)	Polynucleotidyl transferase, Ribonuclease H fold
IPR012340	0.152E-2	0.881E-2	21 (977)	21 (38599)	Nucleic acid-binding, OB-fold
IPR012345	0.300E-2	0.121E-1	2 (977)	2 (38599)	STAT transcription factor, DNA-binding, subdomain
IPR012349	0.585E-2	0.179E-1	3 (977)	3 (38599)	FMN-binding split barrel
IPR012351	0.514E-3	0.532E-2	16 (977)	16 (38599)	Four-helical cytokine, core
IPR012385	0.739E-10	0.335E-8	1 (977)	1 (38599)	Prephenate dehydrogenase, fungal
IPR012404	0.739E-10	0.348E-8	1 (977)	1 (38599)	Uncharacterised conserved protein UCP036436, nucleotide-sugar transporter-related
IPR012409	0.371E-2	0.127E-1	1 (977)	1 (38599)	Sirohaem synthase
IPR012458	0.189E-2	0.833E-2	1 (977)	1 (38599)	Protein of unknown function DUF1664
IPR012466	0.640E-3	0.508E-2	1 (977)	1 (38599)	Adaptin ear-binding coat-associated protein 1 NECAP-1
IPR012471	0.739E-10	0.404E-8	1 (977)	1 (38599)	Protein of Unknown function DUF1690
IPR012473	0.189E-2	0.832E-2	1 (977)	1 (38599)	Fibritin C-terminal
IPR012477	0.739E-10	0.597E-8	1 (977)	1 (38599)	Glycosyltransferase family 52
IPR012493	0.640E-3	0.509E-2	1 (977)	1 (38599)	Renin receptor-like
IPR012502	0.739E-10	0.670E-8	1 (977)	1 (38599)	Wings apart-like
IPR012579	0.739E-10	0.915E-8	1 (977)	1 (38599)	NUC129
IPR012580	0.640E-3	0.510E-2	1 (977)	1 (38599)	NUC153
IPR012608	0.371E-2	0.128E-1	1 (977)	1 (38599)	Sex peptide
IPR012631	0.640E-3	0.511E-2	1 (977)	1 (38599)	Conotoxin T-superfamily
IPR012677	0.544E-6	0.147E-4	31 (977)	31 (38599)	Nucleotide-binding, alpha-beta plait
IPR012716	0.189E-2	0.104E-1	1 (977)	1 (38599)	T-complex protein 1, beta subunit
IPR012733	0.371E-2	0.129E-1	1 (977)	1 (38599)	4-hydroxybenzoate 3-monooxygenase
IPR012734	0.608E-2	0.172E-1	1 (977)	1 (38599)	Dihydroxyacetone kinase
IPR012760	0.117E-2	0.731E-2	3 (977)	3 (38599)	RNA polymerase sigma factor RpoD, C-terminal
IPR012762	0.189E-2	0.104E-1	1 (977)	1 (38599)	Ubiquinone biosynthesis protein COQ9
IPR012767	0.608E-2	0.173E-1	1 (977)	1 (38599)	Malto-oligosyltrehalose synthase
IPR012779	0.640E-3	0.518E-2	1 (977)	1 (38599)	Peptidase M1, alanyl aminopeptidase
IPR012780	0.739E-10	0.549E-7	1 (977)	1 (38599)	Carbon-monoxide dehydrogenase, large subunit
IPR012784	0.371E-2	0.130E-1	1 (977)	1 (38599)	RNA polymerase-binding, DksA
IPR012785	0.189E-2	0.103E-1	1 (977)	1 (38599)	Protocatechuate 3,4-dioxygenase, beta subunit
IPR012795	0.189E-2	0.103E-1	1 (977)	1 (38599)	tRNA(Ile)-lysidine synthetase, N-terminal
IPR012796	0.189E-2	0.102E-1	1 (977)	1 (38599)	tRNA(Ile)-lysidine synthetase, C-terminal
IPR012818	0.640E-3	0.519E-2	1 (977)	1 (38599)	Precorrin-6y C5,15-methyltransferase, subunit CbiE
IPR012839	0.640E-3	0.520E-2	1 (977)	1 (38599)	Glycyl-radical enzyme activating
IPR012845	0.897E-2	0.222E-1	1 (977)	1 (38599)	RNA polymerase sigma factor, FliA/WhiG
IPR012848	0.446E-2	0.145E-1	4 (977)	4 (38599)	Propeptide, peptidase A1
IPR012850	0.121E-2	0.728E-2	2 (977)	2 (38599)	Alpha-amylase, C-terminal beta-sheet
IPR012855	0.739E-10	0.145E-7	1 (977)	1 (38599)	D-aminoacylase, C-terminal
IPR012904	0.608E-2	0.175E-1	1 (977)	1 (38599)	8-oxoguanine DNA glycosylase, N-terminal
IPR012911	0.170E-2	0.956E-2	2 (977)	2 (38599)	Protein serine/threonine phosphatase 2C, C-terminal
IPR012913	0.608E-2	0.174E-1	1 (977)	1 (38599)	Glucosidase II beta subunit-like
IPR012936	0.371E-2	0.131E-1	1 (977)	1 (38599)	Protein of unknown function DUF1692
IPR012947	0.135E-2	0.802E-2	4 (977)	4 (38599)	Threonyl/alanyl tRNA synthetase, SAD
IPR012971	0.640E-3	0.524E-2	1 (977)	1 (38599)	NGP1, N-terminal
IPR012981	0.189E-2	0.102E-1	1 (977)	1 (38599)	Nop17p
IPR012983	0.897E-2	0.231E-1	1 (977)	1 (38599)	PHR
IPR012998	0.292E-2	0.119E-1	9 (977)	9 (38599)	Glutamine amidotransferase, class I, active site
IPR013011	0.478E-2	0.152E-1	2 (977)	2 (38599)	Phosphotransferase system, EIIB component, type 2
IPR013014	0.382E-2	0.127E-1	2 (977)	2 (38599)	Phosphotransferase system, EIIC component, type 2
IPR013015	0.121E-2	0.732E-2	2 (977)	2 (38599)	Laminin IV
IPR013026	0.559E-3	0.548E-2	16 (977)	16 (38599)	Tetratricopeptide region
IPR013027	0.171E-5	0.438E-4	19 (977)	19 (38599)	FAD-dependent pyridine nucleotide-disulphide oxidoreductase
IPR013032	0.161E-4	0.363E-3	37 (977)	37 (38599)	EGF-like region
IPR013048	0.739E-10	0.704E-8	1 (977)	1 (38599)	Meiotic recombination Spo11
IPR013049	0.189E-2	0.102E-1	1 (977)	1 (38599)	Spo11/DNA topoisomerase VI, subunit A, N-terminal
IPR013086	0.189E-2	0.101E-1	1 (977)	1 (38599)	Serotonin (5-HT) neurotransmitter transporter, N-terminal
IPR013094	0.143E-2	0.839E-2	3 (977)	3 (38599)	Alpha/beta hydrolase fold-3
IPR013098	0.713E-4	0.122E-2	18 (977)	18 (38599)	Immunoglobulin I-set
IPR013103	0.263E-4	0.537E-3	10 (977)	10 (38599)	Reverse transcriptase, RNA-dependent DNA polymerase
IPR013105	0.994E-2	0.234E-1	7 (977)	7 (38599)	Tetratricopeptide TPR_2
IPR013106	0.214E-2	0.923E-2	28 (977)	28 (38599)	Immunoglobulin V-set
IPR013110	0.189E-2	0.100E-1	1 (977)	1 (38599)	Histone methylation DOT1
IPR013111	0.567E-2	0.175E-1	8 (977)	8 (38599)	EGF, extracellular
IPR013112	0.993E-2	0.236E-1	2 (977)	2 (38599)	FAD-binding 8
IPR013115	0.708E-2	0.191E-1	2 (977)	2 (38599)	Histidine biosynthesis HisG, C-terminal
IPR013123	0.608E-2	0.177E-1	1 (977)	1 (38599)	RNA 2-O ribose methyltransferase, substrate binding
IPR013132	0.189E-2	0.992E-2	1 (977)	1 (38599)	N-acetylneuraminic acid synthase, N-terminal
IPR013134	0.371E-2	0.135E-1	1 (977)	1 (38599)	Zinc hook, Rad50
IPR013137	0.586E-2	0.179E-1	2 (977)	2 (38599)	Zinc finger, TFIIB-type
IPR013145	0.608E-2	0.178E-1	1 (977)	1 (38599)	PA14-related
IPR013147	0.189E-2	0.978E-2	1 (977)	1 (38599)	CD47 transmembrane
IPR013150	0.586E-2	0.179E-1	2 (977)	2 (38599)	Transcription factor TFIIB, cyclin-related
IPR013155	0.597E-2	0.180E-1	4 (977)	4 (38599)	tRNA synthetase, valyl/leucyl, anticodon-binding
IPR013199	0.608E-2	0.179E-1	1 (977)	1 (38599)	Helix-turn-helix Mga, DNA-binding trans-acting positive regulator
IPR013204	0.189E-2	0.966E-2	1 (977)	1 (38599)	Leader peptide, Erm
IPR013215	0.305E-3	0.382E-2	2 (977)	2 (38599)	Cobalamin-independent synthase MetE, N-terminal
IPR013219	0.739E-10	0.280E-8	1 (977)	1 (38599)	Ribosomal protein S27, mitochondrial
IPR013233	0.739E-10	0.275E-8	1 (977)	1 (38599)	PIG-X/PBN1
IPR013249	0.478E-2	0.152E-1	2 (977)	2 (38599)	Sigma-70, region 4 type 2
IPR013255	0.640E-3	0.535E-2	1 (977)	1 (38599)	Kinetochore-Ndc80 subunit Spc25
IPR013263	0.634E-4	0.110E-2	2 (977)	2 (38599)	DNA topoisomerase I, zinc ribbon-like, bacterial-type
IPR013270	0.189E-2	0.964E-2	1 (977)	1 (38599)	CD47 immunoglobulin-like
IPR013285	0.897E-2	0.224E-1	1 (977)	1 (38599)	T-cell surface antigen CD2
IPR013292	0.371E-2	0.139E-1	1 (977)	1 (38599)	Myeloid transforming gene on chromosome 16 (MTG16)
IPR013308	0.897E-2	0.225E-1	1 (977)	1 (38599)	YidC translocase/secretase
IPR013315	0.224E-3	0.301E-2	5 (977)	5 (38599)	Spectrin alpha chain
IPR013316	0.446E-3	0.470E-2	3 (977)	3 (38599)	Worm globin
IPR013322	0.170E-4	0.361E-3	4 (977)	4 (38599)	TRAF-type
IPR013324	0.519E-4	0.949E-3	12 (977)	12 (38599)	Sigma factor, regions 3 and 4
IPR013325	0.505E-3	0.525E-2	8 (977)	8 (38599)	RNA polymerase sigma factor, region 2
IPR013332	0.897E-2	0.225E-1	1 (977)	1 (38599)	Ketopantoate reductase ApbA/PanE, N-terminal
IPR013369	0.897E-2	0.225E-1	1 (977)	1 (38599)	Type II secretion system gspE
IPR013386	0.640E-3	0.541E-2	1 (977)	1 (38599)	Type III effector protein IpaD/SipD/SspD
IPR013415	0.739E-10	0.886E-8	1 (977)	1 (38599)	CRISPR-associated protein DevS
IPR013422	0.640E-3	0.543E-2	1 (977)	1 (38599)	CRISPR-associated protein Cas5
IPR013430	0.162E-4	0.347E-3	2 (977)	2 (38599)	Addiction module antidote protein, HigA
IPR013469	0.739E-10	0.785E-8	1 (977)	1 (38599)	Ribonuclease Z putative
IPR013482	0.371E-2	0.141E-1	1 (977)	1 (38599)	Molybdopterin-guanine dinucleotide biosynthesis protein A
IPR013498	0.300E-2	0.118E-1	2 (977)	2 (38599)	DNA topoisomerase, type IA, zn finger
IPR013529	0.371E-2	0.125E-1	1 (977)	1 (38599)	Glycoside hydrolase, family 42, N-terminal
IPR013547	0.524E-3	0.518E-2	2 (977)	2 (38599)	Prolyl 4-hydroxylase alpha-subunit, N-terminal
IPR013598	0.382E-2	0.127E-1	2 (977)	2 (38599)	Exportin 1-like
IPR013610	0.640E-3	0.553E-2	1 (977)	1 (38599)	Domain of unknown function DUF1738
IPR013615	0.640E-3	0.554E-2	1 (977)	1 (38599)	CbbQ/NirQ/NorQ C-terminal
IPR013617	0.189E-2	0.929E-2	1 (977)	1 (38599)	DNA polymerase B viral insert
IPR013620	0.371E-2	0.127E-1	1 (977)	1 (38599)	Exonuclease C-terminal
IPR013624	0.371E-2	0.127E-1	1 (977)	1 (38599)	Non-ribosomal peptide synthetase
IPR013630	0.640E-3	0.555E-2	1 (977)	1 (38599)	Methyltransferase hyptothetical
IPR013651	0.189E-2	0.916E-2	1 (977)	1 (38599)	ATP-grasp fold, RimK-type
IPR013658	0.156E-3	0.235E-2	2 (977)	2 (38599)	SMP-30/Gluconolaconase/LRE-like region
IPR013660	0.189E-2	0.913E-2	1 (977)	1 (38599)	DNA polymerase B exonuclease, N-terminal
IPR013667	0.608E-2	0.182E-1	1 (977)	1 (38599)	SH3, type-5 bacterial
IPR013675	0.739E-10	0.387E-8	1 (977)	1 (38599)	Methyltransferase small, N-terminal
IPR013684	0.993E-2	0.234E-1	2 (977)	2 (38599)	Miro-like
IPR013691	0.640E-3	0.559E-2	1 (977)	1 (38599)	C-methyltransferase
IPR013707	0.371E-2	0.129E-1	1 (977)	1 (38599)	Tombusvirus p33
IPR013718	0.189E-2	0.909E-2	1 (977)	1 (38599)	COQ9
IPR013720	0.478E-2	0.152E-1	2 (977)	2 (38599)	LisH
IPR013735	0.608E-2	0.181E-1	1 (977)	1 (38599)	NusA N-terminal
IPR013738	0.371E-2	0.129E-1	1 (977)	1 (38599)	Beta-galactosidase trimerisation
IPR013739	0.371E-2	0.129E-1	1 (977)	1 (38599)	Beta-galactosidase C-terminal
IPR013748	0.229E-2	0.966E-2	2 (977)	2 (38599)	Replication factor C
IPR013753	0.157E-2	0.906E-2	18 (977)	18 (38599)	Ras
IPR013761	0.539E-2	0.167E-1	8 (977)	8 (38599)	Sterile alpha motif-type
IPR013763	0.689E-2	0.188E-1	8 (977)	8 (38599)	Cyclin-related
IPR013774	0.189E-2	0.893E-2	1 (977)	1 (38599)	Alpha-amylase, long form
IPR013775	0.823E-3	0.547E-2	2 (977)	2 (38599)	Alpha-amylase, plant
IPR013781	0.296E-4	0.582E-3	27 (977)	27 (38599)	Glycoside hydrolase, catalytic core
IPR013783	0.102E-6	0.288E-5	81 (977)	81 (38599)	Immunoglobulin-like fold
IPR013785	0.168E-6	0.465E-5	37 (977)	37 (38599)	Aldolase-type TIM barrel
IPR013799	0.382E-2	0.129E-1	2 (977)	2 (38599)	STAT transcription factor, protein interaction
IPR013800	0.300E-2	0.119E-1	2 (977)	2 (38599)	STAT transcription factor, all-alpha
IPR013801	0.300E-2	0.121E-1	2 (977)	2 (38599)	STAT transcription factor, DNA-binding
IPR013803	0.134E-4	0.304E-3	3 (977)	3 (38599)	Amyloidogenic glycoprotein, amyloid-beta peptide
IPR013810	0.662E-2	0.181E-1	3 (977)	3 (38599)	Ribosomal protein S5, N-terminal
IPR013830	0.477E-2	0.153E-1	5 (977)	5 (38599)	Esterase, SGNH hydrolase-type
IPR013836	0.608E-2	0.173E-1	1 (977)	1 (38599)	CD34/Podocalyxin
IPR013842	0.890E-4	0.147E-2	4 (977)	4 (38599)	GTP-binding protein LepA, C-terminal
IPR013858	0.608E-2	0.172E-1	1 (977)	1 (38599)	Peptidase M10, serralysin, C-terminal
IPR013866	0.608E-2	0.172E-1	1 (977)	1 (38599)	Sphingolipid delta4-desaturase, DES
IPR013875	0.739E-10	0.292E-8	1 (977)	1 (38599)	Mitochondrial import protein Pam17
IPR013886	0.739E-10	0.295E-8	1 (977)	1 (38599)	PI31 proteasome regulator
IPR013918	0.189E-2	0.859E-2	1 (977)	1 (38599)	Nucleotide exchange factor Fes1
IPR013922	0.608E-2	0.172E-1	1 (977)	1 (38599)	Cyclin-related 2
IPR013935	0.640E-3	0.583E-2	1 (977)	1 (38599)	Transport protein Trs120
IPR013950	0.640E-3	0.584E-2	1 (977)	1 (38599)	Kinetochore Mis14
IPR013957	0.371E-2	0.136E-1	1 (977)	1 (38599)	Protein of unknown function DUF1777
IPR013960	0.739E-10	0.319E-8	1 (977)	1 (38599)	DASH complex, subunit Duo1
IPR013979	0.897E-2	0.228E-1	1 (977)	1 (38599)	Eukaryotic translation initiation factor 2A, central region
IPR013983	0.897E-2	0.232E-1	1 (977)	1 (38599)	Aldehyde ferredoxin oxidoreductase, N-terminal
IPR013985	0.608E-2	0.170E-1	1 (977)	1 (38599)	Aldehyde ferredoxin oxidoreductase, domain 3
IPR013987	0.640E-3	0.587E-2	1 (977)	1 (38599)	PhnA protein, N-terminal
IPR013988	0.640E-3	0.588E-2	1 (977)	1 (38599)	PhnA protein, C-terminal
IPR013990	0.897E-2	0.232E-1	1 (977)	1 (38599)	Water Stress and Hypersensitive response
IPR013998	0.121E-2	0.736E-2	2 (977)	2 (38599)	Nebulin
IPR013999	0.371E-2	0.137E-1	1 (977)	1 (38599)	HAS subgroup
IPR014001	0.109E-2	0.696E-2	20 (977)	20 (38599)	DEAD-like helicases, N-terminal
IPR014007	0.640E-3	0.591E-2	1 (977)	1 (38599)	Acetoin reductase
IPR014008	0.371E-2	0.138E-1	1 (977)	1 (38599)	Precorrin-6Y C5,15-methyltransferase (decarboxylating), CbiT subunit
IPR014021	0.297E-2	0.120E-1	19 (977)	19 (38599)	Helicase superfamily 1 and 2 ATP-binding
IPR014024	0.189E-2	0.852E-2	1 (977)	1 (38599)	Auxin efflux carrier, subgroup
IPR014025	0.121E-2	0.746E-2	2 (977)	2 (38599)	Glutaredoxin subgroup
IPR014045	0.313E-2	0.122E-1	5 (977)	5 (38599)	Protein phosphatase 2C-like
IPR014069	0.739E-10	0.106E-7	1 (977)	1 (38599)	guanosine pentaphosphate synthetase I/polyribonucleotide nucleotidyltransferase
IPR014122	0.640E-3	0.596E-2	1 (977)	1 (38599)	2-heptaprenyl-1,4-naphthoquinone methyltransferase
IPR014147	0.189E-2	0.841E-2	1 (977)	1 (38599)	P-type conjugative transfer protein TrbJ
IPR014149	0.524E-3	0.529E-2	2 (977)	2 (38599)	P-type conjugative transfer ATPase TrbB
IPR014155	0.739E-10	0.584E-8	1 (977)	1 (38599)	P-type DNA transfer ATPase VirB11
IPR014189	0.640E-3	0.597E-2	1 (977)	1 (38599)	Quinone oxidoreductase putative, PIG3
IPR014208	0.739E-10	0.610E-8	1 (977)	1 (38599)	Sporulation stage III, transcriptional regulator SpoIIID
IPR014222	0.455E-7	0.131E-5	21 (977)	21 (38599)	Cytochrome c oxidase, subunit II
IPR014272	0.897E-2	0.233E-1	1 (977)	1 (38599)	ATPase, A1 complex, subunit C archaea
IPR014275	0.640E-3	0.599E-2	1 (977)	1 (38599)	ATPase, A1A0, subunit H
IPR014277	0.640E-3	0.600E-2	1 (977)	1 (38599)	Cell division control protein 6 related, archaea
IPR014284	0.782E-4	0.131E-2	9 (977)	9 (38599)	RNA polymerase sigma-70
IPR014285	0.640E-3	0.602E-2	1 (977)	1 (38599)	Nitrogen fixation negative regulator NifL
IPR014304	0.739E-10	0.723E-8	1 (977)	1 (38599)	RNA polymerase sigma-Z type
IPR014313	0.189E-2	0.837E-2	1 (977)	1 (38599)	Aldehyde oxidase
IPR014322	0.608E-2	0.168E-1	1 (977)	1 (38599)	RNA polymerase sigma-B/F/G type
IPR014339	0.189E-2	0.835E-2	1 (977)	1 (38599)	Ribonuclease E inhibitor RraA, gammaproteobacteria
IPR014343	0.739E-10	0.808E-8	1 (977)	1 (38599)	Ectoine/hydroxyectoine ABC transporter, ATP-binding protein
IPR014351	0.739E-10	0.858E-8	1 (977)	1 (38599)	Conserved hypothetical protein 701
IPR014352	0.103E-4	0.243E-3	9 (977)	9 (38599)	FERM-type 3-helical bundle
IPR014373	0.897E-2	0.234E-1	1 (977)	1 (38599)	Adenylylsulphate kinase
IPR014375	0.582E-3	0.568E-2	3 (977)	3 (38599)	Protein kinase C, alpha/beta/gamma types
IPR014429	0.371E-2	0.141E-1	1 (977)	1 (38599)	Diacylglycerol kinase, firmicute
IPR014434	0.189E-2	0.826E-2	1 (977)	1 (38599)	Monothiol glutaredoxin
IPR014440	0.634E-4	0.111E-2	2 (977)	2 (38599)	HCCA isomerase/glutathione S-transferase kappa
IPR014521	0.739E-10	0.153E-7	1 (977)	1 (38599)	Meso-diaminopimelate D-dehydrogenase
IPR014610	0.524E-3	0.526E-2	2 (977)	2 (38599)	Extracellular haemoglobin
IPR014630	0.897E-2	0.234E-1	1 (977)	1 (38599)	Alpha(1)-acid glycoprotein
IPR014646	0.371E-2	0.141E-1	1 (977)	1 (38599)	Replication protein A, subunit RPA32
IPR014648	0.371E-2	0.142E-1	1 (977)	1 (38599)	Neuropilin
IPR014714	0.739E-10	0.250E-7	1 (977)	1 (38599)	Glutamate mutase E subunit, C-terminal
IPR014722	0.426E-3	0.473E-2	7 (977)	7 (38599)	Translation protein SH3-like, subgroup
IPR014729	0.610E-2	0.168E-1	16 (977)	16 (38599)	Rossmann-like alpha/beta/alpha sandwich fold
